# Supplementary material for: Identification of hub genes and potential molecular mechanisms in gastric cancer by integrated bioinformatics analysis
Source: PeerJ. 2018 Jul 2;6:e5180. doi: 10.7717/peerj.5180 (PMC6033081; doi:10.7717/peerj.5180)
Supplement: Supplemental Information 1 [file peerj-06-5180-s001.xlsx]

## Sheet: BP
Term	Count	%	PValue
GO:0030198~extracellular matrix organization	25	6.90608	1.56242e-13
GO:0030574~collagen catabolic process	16	4.41989	3.9259e-13
GO:0030199~collagen fibril organization	11	3.03867	1.34592e-09
GO:0007155~cell adhesion	31	8.56354	1.41968e-09
GO:0035987~endodermal cell differentiation	8	2.20994	3.95829e-07
GO:0001501~skeletal system development	13	3.59116	7.63153e-06
GO:0007586~digestion	9	2.48619	1.75814e-05
GO:0071230~cellular response to amino acid stimulus	8	2.20994	2.05364e-05
GO:0030335~positive regulation of cell migration	14	3.8674	3.26001e-05
GO:0002576~platelet degranulation	10	2.76243	0.000107685
GO:0008202~steroid metabolic process	7	1.9337	0.000118359
GO:0042060~wound healing	8	2.20994	0.000622744
GO:0051216~cartilage development	7	1.9337	0.000686107
GO:0006081~cellular aldehyde metabolic process	4	1.10497	0.000878665
GO:0055114~oxidation-reduction process	23	6.35359	0.00124816
GO:0010107~potassium ion import	5	1.38122	0.00154883
GO:0001937~negative regulation of endothelial cell proliferation	5	1.38122	0.00177123
GO:0010812~negative regulation of cell-substrate adhesion	4	1.10497	0.00186159
GO:0006805~xenobiotic metabolic process	7	1.9337	0.00293604
GO:0001503~ossification	7	1.9337	0.00333322
GO:0071276~cellular response to cadmium ion	4	1.10497	0.00334029
GO:0006641~triglyceride metabolic process	5	1.38122	0.00358555
GO:0006883~cellular sodium ion homeostasis	4	1.10497	0.00463397
GO:0071294~cellular response to zinc ion	4	1.10497	0.00463397
GO:0045926~negative regulation of growth	4	1.10497	0.00463397
GO:0032964~collagen biosynthetic process	3	0.828729	0.00470009
GO:0001568~blood vessel development	5	1.38122	0.00484434
GO:0001523~retinoid metabolic process	6	1.65746	0.00496127
GO:0030168~platelet activation	8	2.20994	0.00502359
GO:0034220~ion transmembrane transport	11	3.03867	0.0051534
GO:0016525~negative regulation of angiogenesis	6	1.65746	0.005318
GO:0042127~regulation of cell proliferation	10	2.76243	0.00680495
GO:0060348~bone development	5	1.38122	0.00694177
GO:0009725~response to hormone	5	1.38122	0.00694177
GO:0001525~angiogenesis	11	3.03867	0.00774083
GO:0015701~bicarbonate transport	5	1.38122	0.0081848
GO:0071711~basement membrane organization	3	0.828729	0.00856505
GO:0050891~multicellular organismal water homeostasis	3	0.828729	0.00856505
GO:0001649~osteoblast differentiation	7	1.9337	0.0117527
GO:0022617~extracellular matrix disassembly	6	1.65746	0.0123773
GO:0010575~positive regulation of vascular endothelial growth factor production	4	1.10497	0.0125716
GO:0040037~negative regulation of fibroblast growth factor receptor signaling pathway	3	0.828729	0.0134392
GO:0001558~regulation of cell growth	6	1.65746	0.0151964
GO:0050909~sensory perception of taste	4	1.10497	0.0152931
GO:2000379~positive regulation of reactive oxygen species metabolic process	4	1.10497	0.0167685
GO:0048706~embryonic skeletal system development	4	1.10497	0.0167685
GO:0042572~retinol metabolic process	4	1.10497	0.0167685
GO:0043206~extracellular fibril organization	3	0.828729	0.0192454
GO:0007596~blood coagulation	9	2.48619	0.0194073
GO:1900026~positive regulation of substrate adhesion-dependent cell spreading	4	1.10497	0.0199502
GO:0010718~positive regulation of epithelial to mesenchymal transition	4	1.10497	0.0216569
GO:0006693~prostaglandin metabolic process	3	0.828729	0.022475
GO:0043588~skin development	4	1.10497	0.023441
GO:0008284~positive regulation of cell proliferation	16	4.41989	0.0239194
GO:0070208~protein heterotrimerization	3	0.828729	0.0259105
GO:0030194~positive regulation of blood coagulation	3	0.828729	0.0259105
GO:0050714~positive regulation of protein secretion	4	1.10497	0.0272412
GO:0007588~excretion	4	1.10497	0.0292569
GO:0002063~chondrocyte development	3	0.828729	0.0295435
GO:0001953~negative regulation of cell-matrix adhesion	3	0.828729	0.0295435
GO:0007215~glutamate receptor signaling pathway	3	0.828729	0.0295435
GO:2000117~negative regulation of cysteine-type endopeptidase activity	3	0.828729	0.0333658
GO:0001580~detection of chemical stimulus involved in sensory perception of bitter taste	4	1.10497	0.0357633
GO:1901215~negative regulation of neuron death	4	1.10497	0.0357633
GO:0016488~farnesol catabolic process	2	0.552486	0.035998
GO:0032762~mast cell cytokine production	2	0.552486	0.035998
GO:0014846~esophagus smooth muscle contraction	2	0.552486	0.035998
GO:1903225~negative regulation of endodermal cell differentiation	2	0.552486	0.035998
GO:0032431~activation of phospholipase A2 activity	2	0.552486	0.035998
GO:0001541~ovarian follicle development	4	1.10497	0.0404794
GO:0010628~positive regulation of gene expression	10	2.76243	0.05035
GO:0010595~positive regulation of endothelial cell migration	4	1.10497	0.0507991
GO:0034765~regulation of ion transmembrane transport	6	1.65746	0.0518561
GO:0035989~tendon development	2	0.552486	0.0535096
GO:0048592~eye morphogenesis	2	0.552486	0.0535096
GO:0006576~cellular biogenic amine metabolic process	2	0.552486	0.0535096
GO:0044691~tooth eruption	2	0.552486	0.0535096
GO:0030201~heparan sulfate proteoglycan metabolic process	2	0.552486	0.0535096
GO:0002317~plasma cell differentiation	2	0.552486	0.0535096
GO:0034447~very-low-density lipoprotein particle clearance	2	0.552486	0.0535096
GO:0006898~receptor-mediated endocytosis	8	2.20994	0.0536057
GO:0048844~artery morphogenesis	3	0.828729	0.0550419
GO:0045921~positive regulation of exocytosis	3	0.828729	0.0550419
GO:0030148~sphingolipid biosynthetic process	4	1.10497	0.0563912
GO:0045766~positive regulation of angiogenesis	6	1.65746	0.0586562
GO:0071560~cellular response to transforming growth factor beta stimulus	4	1.10497	0.0592924
GO:0001502~cartilage condensation	3	0.828729	0.0598386
GO:0006814~sodium ion transport	5	1.38122	0.0599225
GO:0018149~peptide cross-linking	4	1.10497	0.0622624
GO:0007417~central nervous system development	6	1.65746	0.0678392
GO:0034097~response to cytokine	4	1.10497	0.0684055
GO:0048050~post-embryonic eye morphogenesis	2	0.552486	0.0707042
GO:0032286~central nervous system myelin maintenance	2	0.552486	0.0707042
GO:0001822~kidney development	5	1.38122	0.0714155
GO:0050900~leukocyte migration	6	1.65746	0.0717235
GO:0048146~positive regulation of fibroblast proliferation	4	1.10497	0.0748123
GO:0030206~chondroitin sulfate biosynthetic process	3	0.828729	0.0750284
GO:0002040~sprouting angiogenesis	3	0.828729	0.0750284
GO:0033344~cholesterol efflux	3	0.828729	0.0750284
GO:0042475~odontogenesis of dentin-containing tooth	4	1.10497	0.0781119
GO:0001958~endochondral ossification	3	0.828729	0.0803371
GO:0007179~transforming growth factor beta receptor signaling pathway	5	1.38122	0.0865769
GO:0048541~Peyer's patch development	2	0.552486	0.0875874
GO:0002551~mast cell chemotaxis	2	0.552486	0.0875874
GO:0061624~fructose catabolic process to hydroxyacetone phosphate and glyceraldehyde-3-phosphate	2	0.552486	0.0875874
GO:0016202~regulation of striated muscle tissue development	2	0.552486	0.0875874
GO:0060351~cartilage development involved in endochondral bone morphogenesis	2	0.552486	0.0875874
GO:0036438~maintenance of lens transparency	2	0.552486	0.0875874
GO:0051005~negative regulation of lipoprotein lipase activity	2	0.552486	0.0875874
GO:0035860~glial cell-derived neurotrophic factor receptor signaling pathway	2	0.552486	0.0875874
GO:0019221~cytokine-mediated signaling pathway	6	1.65746	0.0906711
GO:0001569~patterning of blood vessels	3	0.828729	0.0912863
GO:0001666~response to hypoxia	7	1.9337	0.09406
GO:0007275~multicellular organism development	15	4.14365	0.0956086
GO:0042149~cellular response to glucose starvation	3	0.828729	0.0969154

## Sheet: BP-
Term	Term	PValue	Count	%	PValue
GO:0002576~platelet degranulation	platelet degranulation	3.96785	10	2.76243	0.000107685
GO:0030335~positive regulation of cell migration	positive regulation of cell migration	4.48678	14	3.8674	3.26001e-05
GO:0071230~cellular response to amino acid stimulus	cellular response to amino acid stimulus	4.68748	8	2.20994	2.05364e-05
GO:0007586~digestion	digestion	4.75495	9	2.48619	1.75814e-05
GO:0001501~skeletal system development	skeletal system development	5.11739	13	3.59116	7.63153e-06
GO:0035987~endodermal cell differentiation	endodermal cell differentiation	6.40249	8	2.20994	3.95829e-07
GO:0007155~cell adhesion	cell adhesion	8.84781	31	8.56354	1.41968e-09
GO:0030199~collagen fibril organization	collagen fibril organization	8.87098	11	3.03867	1.34592e-09
GO:0030574~collagen catabolic process	collagen catabolic process	12.4061	16	4.41989	3.9259e-13
GO:0030198~extracellular matrix organization	extracellular matrix organization	12.8062	25	6.90608	1.56242e-13

## Sheet: CC
Category	Term	Count	%	PValue	Genes	List Total	Pop Hits	Pop Total	Fold Enrichment	Bonferroni	Benjamini	FDR
GOTERM_CC_DIRECT	GO:0005615~extracellular space	74	20.442	6.52798e-18	S100A4, CTHRC1, NRG4, CHIA, IGFBP7, PGC, IL19, SPINK2, AZGP1, WISP1, IFNL2, ANG, APOE, FAP, SOSTDC1, GPX3, CCBE1, PLA2G1B, CPA2, COL12A1, PDGFD, KNG1, EDDM3A, ATP4A, CST2, IGFALS, ACTN1, GIF, CST1, CHGA, CD36, MELTF, CST4, ULBP2, CPXM1, COL1A2, GHRL, VCAN, CA2, COL1A1, COL3A1, COL2A1, PSAPL1, SPOCK1, KIT, SERPINH1, ADA, ALDH3A1, TIMP1, FGA, COL6A3, THBS1, ANGPTL3, PCSK5, MYOC, FN1, SPP1, PNLIPRP2…	330	1347	18224	3.03385	1.65158e-15	1.65158e-15	8.49638e-15
GOTERM_CC_DIRECT	GO:0005576~extracellular region	72	19.8895	9.61268e-13	NRP2, NRG4, CHIA, IGFBP7, IL19, SPINK7, AZGP1, IFNL2, ANG, APOE, GPX3, PLA2G1B, CPA2, COL12A1, PDGFD, FAM150B, COL11A1, COL10A1, KNG1, CSHL1, OLFML2B, IGFALS, ACTN1, GIF, FLNA, MMP11, INHBA, BGN, MELTF, COL1A2, CEMIP, GHRL, VCAN, MFAP2, COL1A1, ADAM12, ADAMTS2, ENPP6, COL3A1, APOC1, COL2A1, ADH7, TIMP1, FNDC5, FGA, FNDC1, COL6A3, COL6A1, COL8A1, THBS1, THBS2, FN1, SPP1, ADAM28, COL4A2, VSTM2A, PN…	330	1610	18224	2.46966	2.43191e-10	1.21596e-10	1.25108e-09
GOTERM_CC_DIRECT	GO:0031012~extracellular matrix	27	7.45856	3.10387e-11	ASPN, IGFBP7, COL3A1, COL2A1, APOE, COL6A3, TGM2, COL6A1, COL12A1, COL8A1, THBS1, THBS2, MYOC, FN1, COL4A2, COL4A1, LGALS1, FBN1, NID2, COL5A2, COL5A1, FLNA, MMP11, BGN, COL1A2, VCAN, COL1A1	330	296	18224	5.03735	7.8528e-09	2.6176e-09	4.03979e-08
GOTERM_CC_DIRECT	GO:0005581~collagen trimer	16	4.41989	9.58844e-11	CTHRC1, COL3A1, COL2A1, COL5A2, SERPINH1, COL5A1, TIMP1, CD36, CCBE1, COL6A3, COL1A2, COL12A1, COL6A1, COL1A1, COL11A1, COL10A1	330	92	18224	9.60422	2.42588e-08	6.06469e-09	1.24797e-07
GOTERM_CC_DIRECT	GO:0005578~proteinaceous extracellular matrix	24	6.62983	6.99518e-10	ASPN, CTHRC1, BMP1, LGALS1, OLFML2B, FBN1, SPOCK1, SPARC, COL5A2, COL5A1, CHAD, TIMP1, MMP11, BGN, WISP1, COL6A3, CCBE1, COL1A2, VCAN, ADAMTS2, COL11A1, MYOC, FN1, COL10A1	330	268	18224	4.94545	1.76978e-07	3.53956e-08	9.10446e-07
GOTERM_CC_DIRECT	GO:0005788~endoplasmic reticulum lumen	19	5.24862	1.31586e-08	COL4A2, COL4A1, COL3A1, COL2A1, COL5A2, SERPINH1, COL5A1, COL6A3, COL1A2, GHRL, COL12A1, COL6A1, COL1A1, PDGFD, THBS1, FKBP10, COL8A1, COL11A1, COL10A1	330	192	18224	5.4649	3.32913e-06	5.54855e-07	1.71264e-05
GOTERM_CC_DIRECT	GO:0070062~extracellular exosome	91	25.1381	1.645e-08	S100A4, CYB5R1, RARRES1, FAM20A, IGFBP7, PGC, KIAA1324, SLC7A8, IQGAP2, AKR1C3, AZGP1, ASPA, APOE, ANG, GPX3, AKR7A3, COL12A1, PDGFD, GUCA2B, RAB27B, RAB27A, KNG1, EPN3, ALDH6A1, LIFR, IGFALS, ACTN1, FBP2, METTL7A, FLNA, THY1, BGN, MELTF, AKR1B10, CST4, CLIC6, PLXDC2, SLC26A9, COL1A2, CA4, PLLP, CA2, SH3GL2, ENPP6, GPRC5C, ALDOB, APOC1, SERPINH1, PBLD, TIMP1, ALDH1A1, STX12, FGA, FOLR1, COL6A3, T…	330	2811	18224	1.78776	4.16183e-06	5.94549e-07	2.14102e-05
GOTERM_CC_DIRECT	GO:0009986~cell surface	26	7.18232	1.87756e-05	IQGAP2, ADA, SLC1A2, FGA, FOLR1, FAP, PLA2G1B, KCNE2, ANGPTL3, THBS1, LGALS1, SPARC, ADGRG2, CD36, BGN, SRPX2, SULF2, MELTF, ITGA5, SLC26A9, ULBP2, SULF1, SFRP4, CA4, ANTXR1, PLAU	330	542	18224	2.64913	0.00473902	0.000593609	0.0244344
GOTERM_CC_DIRECT	GO:0005604~basement membrane	9	2.48619	8.87718e-05	COL4A1, FBN1, NTN4, COL2A1, NID2, SPARC, THBS2, COL5A1, TIMP1	330	79	18224	6.29137	0.0222099	0.00249247	0.115478
GOTERM_CC_DIRECT	GO:0016324~apical plasma membrane	16	4.41989	0.000279363	LZTS1, GIF, MAL, ADGRG2, THY1, ADRB2, CD36, FOLR1, SLC26A9, CLDN1, CA4, SCNN1G, SCNN1B, RAB27B, FN1, RAB27A	330	291	18224	3.03638	0.068248	0.00704393	0.36299

## Sheet: cc-
Term	Term	PValue	Count	%	PValue
GO:0016324~apical plasma membrane	apical plasma membrane	3.55383	16	4.41989	0.000279363
GO:0005604~basement membrane	basement membrane	4.05173	9	2.48619	8.87718e-05
GO:0009986~cell surface	cell surface	4.72641	26	7.18232	1.87756e-05
GO:0070062~extracellular exosome	extracellular exosome	7.78383	91	25.1381	1.645e-08
GO:0005788~endoplasmic reticulum lumen	endoplasmic reticulum lumen	7.88079	19	5.24862	1.31586e-08
GO:0005578~proteinaceous extracellular matrix	proteinaceous extracellular matrix	9.1552	24	6.62983	6.99518e-10
GO:0005581~collagen trimer	collagen trimer	10.0183	16	4.41989	9.58844e-11
GO:0031012~extracellular matrix	extracellular matrix	10.5081	27	7.45856	3.10387e-11
GO:0005576~extracellular region	extracellular region	12.0172	72	19.8895	9.61268e-13
GO:0005615~extracellular space	extracellular space	17.1852	74	20.442	6.52798e-18

## Sheet: MF-
Term	Term	PValue	%	PValue	Genes	List Total	Pop Hits
GO:0004869~cysteine-type endopeptidase inhibitor activity	cysteine-type endopeptidase inhibitor activity	2.52078	1.38122	0.00301457	KNG1, CST4, CST2, CST1, SPOCK1	302	34
GO:0002020~protease binding	protease binding	2.65708	2.20994	0.00220252	CST4, FAP, CCBE1, CST2, CST1, KIT, FN1, TIMP1	302	101
GO:0015459~potassium channel regulator activity	potassium channel regulator activity	3.1625	1.65746	0.000687867	SGK1, ADRB2, SGK2, KCNE2, NEDD4L, FLNA	302	40
GO:0005518~collagen binding	collagen binding	3.16625	1.9337	0.000681948	ASPN, CCBE1, NID2, SPARC, ANTXR1, SERPINH1, FN1	302	60
GO:0005509~calcium ion binding	calcium ion binding	3.30163	7.45856	0.000499312	S100A4, ASPN, SPOCK1, CDH3, DNER, CCBE1, PLA2G1B, THBS1, EHD2, THBS2, GUCA1C, PNLIPRP2, BMP1, FBN1, CAPN9, ACTN1, S100A10, SPARC, NID2, MMP11, SULF2, CAPN13, SULF1, SYTL2, VCAN, FKBP10, CDH11	302	717
GO:0008201~heparin binding	heparin binding	3.84685	3.31492	0.000142283	NRP2, KNG1, WISP1, APOE, ANG, FBN1, THBS1, ANGPTL3, GPNMB, THBS2, COL5A1, FN1	302	160
GO:0050840~extracellular matrix binding	extracellular matrix binding	4.07408	1.65746	8.4318e-05	BGN, OLFML2B, SPARC, THBS1, COL11A1, SPP1	302	26
GO:0005178~integrin binding	integrin binding	5.56599	3.31492	2.71653e-06	WISP1, ITGA5, FAP, COL3A1, FBN1, ACTN1, THBS1, ANGPTL3, GPNMB, COL5A1, FN1, THY1	302	105
GO:0048407~platelet-derived growth factor binding	platelet-derived growth factor binding	7.8825	1.9337	1.31068e-08	COL4A1, COL3A1, COL1A2, COL6A1, COL2A1, COL1A1, COL5A1	302	11
GO:0005201~extracellular matrix structural constituent	extracellular matrix structural constituent	8.68311	3.59116	2.07438e-09	COL4A2, BGN, COL4A1, COL3A1, FBN1, COL1A2, COL2A1, VCAN, COL1A1, MUC5AC, COL5A2, COL11A1, COL5A1	302	67

## Sheet: KEGG
Term	Term	PValue	Count	%	PValue	Genes	List Total	Pop Hits	Pop Total	Fold Enrichment	Bonferroni	Benjamini	FDR
hsa04971:Gastric acid secretion	Gastric acid secretion	2.24325	7	1.9337	0.00571146	KCNJ16, KCNJ15, CCKBR, ATP4A, ATP4B, KCNE2, CA2	156	73	6910	4.24745	0.632992	0.095377	6.78117
hsa00982:Drug metabolism - cytochrome P450	Drug metabolism - cytochrome P450	3.11454	8	2.20994	0.000768175	FMO5, CYP3A5, GSTA3, CYP2C9, MAOA, ADH7, UGT2B15, ALDH3A1	156	68	6910	5.21116	0.125832	0.0148314	0.937684
hsa00830:Retinol metabolism	Retinol metabolism	3.23397	8	2.20994	0.000583484	ALDH1A1, RDH12, CYP3A5, CYP2C9, CYP2C18, CYP2S1, ADH7, UGT2B15	156	65	6910	5.45168	0.0970964	0.0126863	0.712978
hsa05204:Chemical carcinogenesis	Chemical carcinogenesis	3.40375	9	2.48619	0.000394682	CYP3A43, CYP3A5, GSTA3, SULT2A1, CYP2C9, CYP2C18, ADH7, UGT2B15, ALDH3A1	156	80	6910	4.98317	0.0667508	0.00982046	0.482787
hsa00980:Metabolism of xenobiotics by cytochrome P450	Metabolism of xenobiotics by cytochrome P450	3.6385	9	2.48619	0.00022988	CYP3A5, GSTA3, SULT2A1, CYP2C9, CYP2S1, AKR7A3, ADH7, UGT2B15, ALDH3A1	156	74	6910	5.38721	0.039435	0.00668318	0.281458
hsa05146:Amoebiasis	Amoebiasis	3.91658	11	3.03867	0.000121177	COL4A2, COL4A1, COL3A1, COL1A2, ACTN1, COL2A1, COL1A1, COL11A1, COL5A2, COL5A1, FN1	156	106	6910	4.59664	0.020984	0.00423247	0.148456
hsa04151:PI3K-Akt signaling pathway	PI3K-Akt signaling pathway	4.09664	21	5.8011	8.00493e-05	COL4A2, SGK1, SGK2, COL4A1, COL3A1, COL2A1, KIT, COL5A2, COL5A1, CHAD, ITGA5, COL6A3, COL1A2, COL6A1, COL1A1, PDGFD, THBS1, THBS2, COL11A1, SPP1, FN1	156	345	6910	2.69621	0.0139115	0.00349617	0.0980923
hsa04510:Focal adhesion	Focal adhesion	6.86516	20	5.52486	1.36407e-07	COL4A2, COL4A1, COL3A1, ACTN1, COL2A1, COL5A2, FLNA, COL5A1, CHAD, ITGA5, COL6A3, COL1A2, COL6A1, COL1A1, PDGFD, THBS1, THBS2, COL11A1, SPP1, FN1	156	206	6910	4.30047	2.3871e-05	7.95707e-06	0.000167229
hsa04974:Protein digestion and absorption	Protein digestion and absorption	9.14348	16	4.41989	7.18653e-10	COL4A2, COL4A1, COL3A1, SLC7A8, COL2A1, COL5A2, COL5A1, KCNJ13, COL6A3, CPA2, COL1A2, COL12A1, COL6A1, COL1A1, COL11A1, COL10A1	156	88	6910	8.05361	1.25764e-07	6.28821e-08	8.81033e-07
hsa04512:ECM-receptor interaction	ECM-receptor interaction	11.3098	18	4.97238	4.90043e-12	COL4A2, COL4A1, COL3A1, COL2A1, COL5A2, COL5A1, CHAD, CD36, ITGA5, COL6A3, COL1A2, COL6A1, COL1A1, THBS1, THBS2, COL11A1, SPP1, FN1	156	87	6910	9.16446	8.57572e-10	8.57572e-10	6.00767e-09
