# Supplementary material for: Identification of hub genes and potential molecular mechanisms in gastric cancer by integrated bioinformatics analysis
Source: PeerJ. 2018 Jul 2;6:e5180. doi: 10.7717/peerj.5180 (PMC6033081; doi:10.7717/peerj.5180)
Supplement: Supplemental Information 2 [file peerj-06-5180-s002.xlsx]

## Sheet: Sheet1
										Gene1	COL1A1
一	1	2	3	4	5	6	7	8	9	10	11	12	13	14	15	16	17	18	19	20
T-gene1	20.67	19.84	20.64	21.05	20.66	21.22	20.87	19.68	19.25	19.11	20.65	20.78	21.05	19.24	20.16	20.87	20.54	19.65	19.57	19.28
T-GAPDH	18.64	17.63	18.64	19.15	17.98	19.25	18.97	18.77	19.2	19.11	19.6	18.71	18.27	18	19.01	17.97	18.05	18.62	18.39	19.03
N-gene1	22.45	21.98	21.56	22.97	22.04	21.65	21.47	20.89	21.06	21.58	21.69	22.13	21.97	21.58	21.59	21.94	21.65	21.58	21.87	21.58
N-GAPDH	19.11	17.15	18.2	19.23	17.88	19.34	19.25	18.97	19.01	18.54	19.31	18.54	19.11	17.99	18.64	18.11	16.74	19.24	19.17	19.25
T⊿ct	2.03	2.21	2	1.9	2.68	1.97	1.9	0.91	0.05	0	1.05	2.07	2.78	1.24	1.15	2.9	2.49	1.03	1.18	0.25
N⊿ct	3.34	4.83	3.36	3.74	4.16	2.31	2.22	1.92	2.05	3.04	2.38	3.59	2.86	3.59	2.95	3.83	4.91	2.34	2.7	2.33	3.1225
N-⊿⊿ct	-0.2175	-1.7075	-0.2375	-0.6175	-1.0375	0.8125	0.9025	1.2025	1.0725	0.0825	0.7425	-0.4675	0.2625	-0.4675	0.1725	-0.7075	-1.7875	0.7825	0.4225	0.7925
-⊿⊿ct	1.31	2.62	1.36	1.84	1.48	0.34	0.32	1.01	2	3.04	1.33	1.52	0.08	2.35	1.8	0.93	2.42	1.31	1.52	2.08
T'2-⊿⊿ct	2.47942	6.1475	2.56685	3.5801	2.78949	1.26576	1.24833	2.01391	4	8.22491	2.51403	2.86791	1.05702	5.09824	3.4822	1.90528	5.35171	2.47942	2.86791	4.22807	3.3084	T	0.000220962
sd	1.79739
N'2-⊿⊿ct	0.860055	0.30619	0.848214	0.651799	0.487171	1.75625	1.8693	2.30138	2.10307	1.05885	1.67307	0.723217	1.19956	0.723217	1.12701	0.61238	0.289674	1.72011	1.34025	1.73207	1.16914
二										Gene2	COL1A2
	1	2	3	4	5	6	7	8	9	10	11	12	13	14	15	16	17	18	19	20
T-gene2	20	19.84	20.64	20.18	20.16	19.72	19.79	19.61	19.21	20.13	20.11	20.78	21.05	19.24	20.16	20.81	20.5	19.55	19.67	19.27
T-GAPDH	18.64	17.63	18.64	18.15	17.98	18.25	18.97	18.57	19.23	19.23	19.6	18.71	18.27	18	19.01	17.96	18.55	18.62	18.39	19.03
N-gene2	22.45	21.98	21.56	22.97	22.04	22.65	21.47	21.17	21.06	21.28	21.69	22.13	21.97	21.78	21.55	21.84	21.85	21.11	21.58	21.24
N-GAPDH	19.11	17.15	18.2	19.2	17.84	19.14	19.21	18.67	19.22	18.13	19.71	18.35	18.21	18.93	18.64	18.11	17.77	19.04	19.02	19.21
T⊿ct	1.36	2.21	2	2.03	2.18	1.47	0.82	1.04	-0.02	0.9	0.51	2.07	2.78	1.24	1.15	2.85	1.95	0.93	1.28	0.24
N⊿ct	3.34	4.83	3.36	3.77	4.2	3.51	2.26	2.5	1.84	3.15	1.98	3.78	3.76	2.85	2.91	3.73	4.08	2.07	2.56	2.03	3.1255
-⊿⊿ct	1.98	2.62	1.36	1.74	2.02	2.04	1.44	1.46	1.86	2.25	1.47	1.71	0.98	1.61	1.76	0.88	2.13	1.14	1.28	1.79
2-⊿⊿ct	3.94493	6.1475	2.56685	3.34035	4.05584	4.11246	2.71321	2.75108	3.63008	4.75683	2.77022	3.27161	1.97247	3.05252	3.38698	1.84038	4.37717	2.20381	2.42839	3.45815	3.33904	T	1.56229e-06
N-⊿⊿ct	-0.2145	-1.7045	-0.2345	-0.6445	-1.0745	-0.3845	0.8655	0.6255	1.2855	-0.0245	1.1455	-0.6545	-0.6345	0.2755	0.2155	-0.6045	-0.9545	1.0555	0.5655	1.0955
N'2-⊿⊿ct	0.861845	0.306828	0.84998	0.639714	0.474836	0.766044	1.82197	1.54275	2.43767	0.983161	2.21223	0.635296	0.644164	1.21041	1.16111	0.657699	0.51602	2.07844	1.4799	2.13687	1.17085
sd	1.03951									Gene3	ITGA5
三				4	5	6	7	8	9	10	11	12	13	14	15	16	17	18	19	20
	19.76	19.84	20.19	20.18	20.16	19.72	19.79	19.61	19.21	20.13	20.11	20.78	21.05	19.24	20.16	20.81	20.5	19.55	19.67	19.27
	18.03	17.97	19.25	18.15	17.98	18.25	18.97	18.57	19.23	19.23	19.6	18.71	18.27	18	19.01	17.96	18.55	18.62	18.39	19.03
	22.13	22.23	21.68	22.97	22.04	22.65	21.47	21.17	21.06	21.28	21.69	22.13	21.97	21.78	21.55	21.84	21.85	21.11	21.58	21.24
	19.22	18.27	19.04	19.2	17.84	19.14	19.21	18.67	19.22	18.13	19.71	18.35	18.21	18.93	18.64	18.11	17.77	19.04	19.02	19.21
	1.73	1.87	0.94	2.03	2.18	1.47	0.82	1.04	-0.02	0.9	0.51	2.07	2.78	1.24	1.15	2.85	1.95	0.93	1.28	0.24
	2.91	3.96	2.64	3.77	4.2	3.51	2.26	2.5	1.84	3.15	1.98	3.78	3.76	2.85	2.91	3.73	4.08	2.07	2.56	2.03	3.0245
N-⊿⊿ct	0.1145	-0.9355	0.3845	-0.7455	-1.1755	-0.4855	0.7645	0.5245	1.1845	-0.1255	1.0445	-0.7555	-0.7355	0.1745	0.1145	-0.7055	-1.0555	0.9545	0.4645	0.9945
	1.18	2.09	1.7	1.74	2.02	2.04	1.44	1.46	1.86	2.25	1.47	1.71	0.98	1.61	1.76	0.88	2.13	1.14	1.28	1.79
	2.26577	4.25748	3.24901	3.34035	4.05584	4.11246	2.71321	2.75108	3.63008	4.75683	2.77022	3.27161	1.97247	3.05252	3.38698	1.84038	4.37717	2.20381	2.42839	3.45815	3.19469	T	1.67787e-07
N'2-⊿⊿ct	1.0826	0.522861	1.30541	0.596461	0.44273	0.714249	1.69878	1.43843	2.27285	0.916686	2.06265	0.592341	0.60061	1.12857	1.0826	0.61323	0.48113	1.93791	1.37984	1.99239	1.14312
sd	0.835619
四										Gene4	COL6A3	Delete
	20.92	20.6	22.2	21.28	21.24	20.36	20.5	20.14	19.34	21.18	21.14	22.48	22.02	19.4	21.24	22.54	21.92	20.02	20.26	19.46
	18.2	16.18	18.2	17.22	16.88	17.42	18.86	18.06	19.38	19.38	20.12	18.34	17.46	16.92	18.94	16.84	18.02	18.16	17.7	18.98
	24.82	24.88	24.04	26.86	24	25.22	23.86	23.26	23.04	23.48	24.3	25.18	24.86	24.48	24.02	24.96	24.62	23.14	24.08	23.4
	19.14	18.02	17.32	19.32	17.1	19.2	19.34	18.26	19.36	17.88	20.34	17.62	17.34	18.78	18.2	17.14	18.06	19	18.96	19.34
	2.72	4.42	4	4.06	4.36	2.94	1.64	2.08	-0.04	1.8	1.02	4.14	4.56	2.48	2.3	5.7	3.9	1.86	2.56	0.48
	5.68	6.86	6.72	7.54	6.9	6.02	4.52	5	3.68	5.6	3.96	7.56	7.52	5.7	5.82	7.82	6.56	4.14	5.12	4.06	5.839
N-⊿⊿ct	0.159	-1.021	-0.881	-1.701	-1.061	-0.181	1.319	0.839	2.159	0.239	1.879	-1.721	-1.681	0.139	0.019	-1.981	-0.721	1.699	0.719	1.779
	2.96	2.44	2.72	3.48	2.54	3.08	2.88	2.92	3.72	3.8	2.94	3.42	2.96	3.22	3.52	2.12	2.66	2.28	2.56	3.58
	7.78124	5.42642	6.58873	11.1579	5.81589	8.45614	7.3615	7.56846	13.1775	13.9288	7.67411	10.7034	7.78124	9.31787	11.4716	4.34694	6.32033	4.85678	5.89708	11.9588	8.37954	T	1.01058e-09
N'2-⊿⊿ct	1.11651	0.492775	0.542991	0.307573	0.4793	0.882091	2.49493	1.78881	4.46605	1.18017	3.6782	0.303338	0.311866	1.10114	1.01326	0.253314	0.606677	3.24676	1.64604	3.43188	1.46718
sd	2.81608
五
										Gene5	COL5A1	Delete
	22.07	22.03	21.15	21.29	20.93	20.13	21.97	21.93	23.27	23.81	20.19	22.03	23.33	22.71	20.81	21.05	20.25	21.71	21.39	22.99
	18.01	17.67	18.21	19.65	18.85	20.17	20.17	20.91	19.13	18.25	17.71	19.73	17.63	18.81	18.95	18.49	19.77	18.99	16.97	18.99
	23.65	21.79	23.01	20.65	20.05	19.83	20.27	21.09	21.97	21.65	21.27	20.81	21.39	21.41	19.93	20.87	20.19	22.61	21.67	20.83
	19.11	16.39	18.99	19.13	18.05	19.15	16.97	20.13	17.41	17.13	18.57	17.99	16.93	16.25	18.79	18.75	19.13	18.93	15.01	17.11
	4.06	4.36	2.94	1.64	2.08	-0.04	1.8	1.02	4.14	5.56	2.48	2.3	5.7	3.9	1.86	2.56	0.48	2.72	4.42	4
	4.54	5.4	4.02	1.52	2	0.68	3.3	0.96	4.56	4.52	2.7	2.82	4.46	5.16	1.14	2.12	1.06	3.68	6.66	3.72	3.251
N-⊿⊿ct	-1.289	-2.149	-0.769	1.731	1.251	2.571	-0.049	2.291	-1.309	-1.269	0.551	0.431	-1.209	-1.909	2.111	1.131	2.191	-0.429	-3.409	-0.469
	0.48	1.04	1.08	-0.12	-0.08	0.72	1.5	-0.06	0.42	-1.04	0.22	0.52	-1.24	1.26	-0.72	-0.44	0.58	0.96	2.24	-0.28
	1.39474	2.05623	2.11404	0.920188	0.946058	1.64718	2.82843	0.959264	1.33793	0.486327	1.16473	1.43396	0.423373	2.39496	0.607097	0.737135	1.49485	1.94531	4.72397	0.823591	1.52197	T	0.621893
N'2-⊿⊿ct	0.409235	0.225469	0.586824	3.31958	2.38006	5.94221	0.966606	4.89395	0.403601	0.414947	1.4651	1.34817	0.432568	0.266277	4.31991	2.1901	4.56622	0.742776	0.0941432	0.722465	1.78451
sd	0.999194
六										Gene6	COL6A1	Delete
19.72	18.68	18.8	18.94	18.58	17.78	19.62	19.58	20.92	21.46	17.84	19.68	20.98	20.36	18.46	18.7	17.9	19.36	19.04	20.64
16.66	16.32	16.86	18.3	17.5	18.82	18.82	19.56	17.78	16.9	16.36	18.38	16.28	17.46	17.6	17.14	18.42	17.64	15.62	17.64
21.3	19.44	20.66	18.3	17.7	17.48	17.92	18.74	19.62	19.3	18.92	18.46	19.04	19.06	17.58	18.52	17.84	20.26	19.32	18.48
18.76	16.04	18.64	18.78	17.7	18.8	16.62	19.78	17.06	16.78	18.22	17.64	16.58	15.9	18.44	18.4	18.78	18.58	14.66	16.76
3.06	2.36	1.94	0.64	1.08	-1.04	0.8	0.02	3.14	4.56	1.48	1.3	4.7	2.9	0.86	1.56	-0.52	1.72	3.42	3
2.54	3.4	2.02	-0.48	0	-1.32	1.3	-1.04	2.56	2.52	0.7	0.82	2.46	3.16	-0.86	0.12	-0.94	1.68	4.66	1.72	1.251
-1.29	-2.15	-0.77	1.73	1.25	2.57	-0.05	2.29	-1.31	-1.27	0.55	0.43	-1.21	-1.91	2.11	1.13	2.19	-0.43	-3.41	-0.47
-0.52	1.04	0.08	-1.12	-1.08	-0.28	0.5	-1.06	-0.58	-2.04	-0.78	-0.48	-2.24	0.26	-1.72	-1.44	-0.42	-0.04	1.24	-1.28
0.697372	2.05623	1.05702	0.460094	0.473029	0.823591	1.41421	0.479632	0.668964	0.243164	0.582367	0.716978	0.211686	1.19748	0.303549	0.368567	0.747425	0.972655	2.36199	0.411796	0.81239	T	0.0526837
0.408951	0.225313	0.586417	3.31728	2.37841	5.93809	0.965936	4.89056	0.403321	0.41466	1.46409	1.34723	0.432269	0.266093	4.31691	2.18859	4.56305	0.742262	0.0940779	0.721965	1.78327
1.39516
七										Gene7	COL4A1
19.9	19.88	19.44	19.51	19.33	18.93	19.85	19.83	20.5	20.17	18.96	19.88	20.53	20.22	19.27	19.39	18.99	19.72	19.56	20.36
17.87	17.7	17.97	18.69	18.29	18.95	18.95	19.32	18.43	18.05	17.72	18.97	18.68	18.27	18.34	18.11	18.75	18.36	17.35	18.36
23.25	22.32	22.93	21.75	21.45	21.34	21.56	21.97	22.41	22.25	22.06	21.83	22.12	22.13	21.39	22.86	21.52	22.73	22.26	22.84
18.92	17.56	18.86	18.93	18.39	18.94	17.85	19.43	18.07	17.93	18.65	18.36	17.83	17.49	18.76	18.74	18.93	18.83	16.87	17.92
2.03	2.18	1.47	0.82	1.04	-0.02	0.9	0.51	2.07	2.12	1.24	0.91	1.85	1.95	0.93	1.28	0.24	1.36	2.21	2
4.33	4.76	4.07	2.82	3.06	2.4	3.71	2.54	4.34	4.32	3.41	3.47	4.29	4.64	2.63	4.12	2.59	3.9	5.39	4.92	3.7855
-0.5445	-0.9745	-0.2845	0.9655	0.7255	1.3855	0.0755	1.2455	-0.5545	-0.5345	0.3755	0.3155	-0.5045	-0.8545	1.1555	-0.3345	1.1955	-0.1145	-1.6045	-1.1345
2.3	2.58	2.6	2	2.02	2.42	2.81	2.03	2.27	2.2	2.17	2.56	2.44	2.69	1.7	2.84	2.35	2.54	3.18	2.92
4.92458	5.9794	6.06287	4	4.05584	5.35171	7.01285	4.08405	4.82323	4.59479	4.50023	5.89708	5.42642	6.45313	3.24901	7.1602	5.09824	5.81589	9.06307	7.56846	5.55605	T	5.14862e-09
0.685629	0.508916	0.821026	1.95274	1.65347	2.61262	1.05373	2.37101	0.680893	0.690398	1.29729	1.24444	0.704905	0.553057	2.22762	0.793059	2.29024	0.923702	0.32885	0.455493	1.19245
1.41185
八										Gene8	THBS2
18.85	18.83	19.39	18.46	19.28	18.88	19.8	19.78	20.45	19.02	18.31	19.83	19.48	20.17	19.22	19.34	18.94	19.67	19.51	20.31
17.95	17.78	18.05	18.77	18.37	19.03	19.03	19.4	18.51	18.07	17.8	18.81	18.72	18.35	18.92	18.19	18.83	18.44	17.43	18.44
23.14	22.21	22.82	21.64	21.34	21.23	21.45	21.86	22.3	22.14	21.95	21.72	22.01	22.02	21.28	21.75	21.41	22.62	22.15	22.73
18.95	17.59	18.89	18.96	18.42	18.97	17.88	19.46	18.1	17.96	18.68	18.39	17.86	17.52	17.79	17.77	18	18.86	16.9	17.95
0.9	1.05	1.34	-0.31	0.91	-0.15	0.77	0.38	1.94	0.95	0.51	1.02	0.76	1.82	0.3	1.15	0.11	1.23	2.08	1.87
4.19	4.62	3.93	2.68	2.92	2.26	3.57	2.4	4.2	4.18	3.27	3.33	4.15	4.5	3.49	3.98	3.41	3.76	5.25	4.78	3.7435
-0.4465	-0.8765	-0.1865	1.0635	0.8235	1.4835	0.1735	1.3435	-0.4565	-0.4365	0.4735	0.4135	-0.4065	-0.7565	0.2535	-0.2365	0.3335	-0.0165	-1.5065	-1.0365
3.29	3.57	2.59	2.99	2.01	2.41	2.8	2.02	2.26	3.23	2.76	2.31	3.39	2.68	3.19	2.83	3.3	2.53	3.17	2.91
9.78112	11.8762	6.02099	7.94474	4.02782	5.31474	6.9644	4.05584	4.78991	9.38268	6.77396	4.95883	10.4831	6.40856	9.12611	7.11074	9.84916	5.77572	9.00047	7.51618	7.35807	T	2.71354e-09
0.733821	0.544687	0.878735	2.09	1.76969	2.79626	1.12779	2.53766	0.728752	0.738925	1.38847	1.33191	0.754451	0.591931	1.1921	0.848802	1.26007	0.988628	0.351964	0.487509	1.15711
2.25739
九
										Gene9	SERPINH1	Delete
19.79	19.27	19.33	19.4	19.22	18.82	19.74	19.72	19.39	20.66	18.85	19.77	20.42	20.11	19.16	19.28	18.88	19.61	19.45	20.25
17.76	17.59	17.86	18.58	18.18	18.84	18.84	19.21	18.32	18.88	17.61	18.62	18.56	18.16	18.23	18	18.64	18.25	17.24	18.25
22.58	21.95	22.26	22.08	21.48	21.67	21.89	21.3	22.04	21.98	21.39	22.13	22.03	21.46	22.72	21.19	20.85	22.06	21.59	21.77
17.81	17.45	18.05	18.12	17.28	18.83	17.74	18.32	18.11	17.82	17.97	18.25	18.11	17.38	18.65	17.19	17.83	18.02	16.76	17.01
2.03	1.68	1.47	0.82	1.04	-0.02	0.9	0.51	1.07	1.78	1.24	1.15	1.86	1.95	0.93	1.28	0.24	1.36	2.21	2
4.77	4.5	4.21	3.96	4.2	2.84	4.15	2.98	3.93	4.16	3.42	3.88	3.92	4.08	4.07	4	3.02	4.04	4.83	4.76	3.986
-0.784	-0.514	-0.224	0.026	-0.214	1.146	-0.164	1.006	0.056	-0.174	0.566	0.106	0.066	-0.094	-0.084	-0.014	0.966	-0.054	-0.844	-0.774
2.74	2.82	2.74	3.14	3.16	2.86	3.25	2.47	2.86	2.38	2.18	2.73	2.06	2.13	3.14	2.72	2.78	2.68	2.62	2.76
6.6807	7.06162	6.6807	8.81524	8.9383	7.26015	9.51366	5.54044	7.26015	5.20537	4.53154	6.63456	4.16986	4.37717	8.81524	6.58873	6.86852	6.40856	6.1475	6.77396	6.7136
0.580754	0.700278	0.856188	1.01819	0.862144	2.21299	0.892547	2.00834	1.03958	0.886382	1.48041	1.07624	1.04681	0.936921	0.943438	0.990343	1.95342	0.963262	0.557097	0.584794	1.07951	T	3.45425e-12
1.50699
