# Supplementary material for: Identification of hub genes and potential molecular mechanisms in gastric cancer by integrated bioinformatics analysis
Source: PeerJ. 2018 Jul 2;6:e5180. doi: 10.7717/peerj.5180 (PMC6033081; doi:10.7717/peerj.5180)
Supplement: Supplemental Information 3 [file peerj-06-5180-s003.xlsx]

## Sheet: GSE13911
ID	adj.P.Val	P.Value	t	B	logFC	Gene.symbol	Gene.title
1569428_at	8.65e-24	1.58e-28	-18.3445	53.5869	-4.82226	PYM1	PYM homolog 1, exon junction complex associated factor
207714_s_at	2.36e-18	8.63e-23	14.4762	41.0923	3.55585	SERPINH1	serpin family H member 1
207033_at	9.36e-17	6.61e-21	-13.3132	36.9342	-7.21982	GIF	gastric intrinsic factor
220724_at	9.36e-17	6.85e-21	-13.304	36.9007	-5.02616	CWH43	cell wall biogenesis 43 C-terminal homolog
207546_at	1.05e-16	9.62e-21	-13.2147	36.5737	-8.09506	ATP4B	ATPase H+/K+ transporting beta subunit
207139_at	2.52e-16	2.86e-20	-12.9304	35.5251	-6.7656	ATP4A	ATPase H+/K+ transporting alpha subunit
204777_s_at	2.52e-16	3.22e-20	-12.8997	35.4111	-3.12974	MAL	mal, T-cell differentiation protein
210641_at	3.73e-16	5.46e-20	-12.7636	34.9046	-2.66991	CAPN9	calpain 9
1556554_at	4.25e-16	7e-20	-12.6991	34.6639	-4.93642	TRIM50	tripartite motif containing 50
227969_at	8.8e-16	1.61e-19	-12.4854	33.8616	-1.98105	PCBP1-AS1	PCBP1 antisense RNA 1
209515_s_at	1.2e-15	2.41e-19	-12.3823	33.4727	-1.81113	RAB27A	RAB27A, member RAS oncogene family
1564333_a_at	1.62e-15	3.56e-19	-12.2832	33.0973	-2.5903	PSAPL1	prosaposin-like 1 (gene/pseudogene)
203612_at	4.79e-15	1.14e-18	11.9887	31.9743	2.56707	BYSL	bystin like
236118_at	1.93e-14	4.93e-18	-11.6213	30.558	-2.58863	GATA6-AS1	GATA6 antisense RNA 1 (head to head)
207981_s_at	2.11e-14	5.8e-18	-11.5807	30.4006	-5.17286	ESRRG	estrogen related receptor gamma
219564_at	2.24e-14	6.57e-18	-11.5499	30.2808	-4.89575	KCNJ16	potassium voltage-gated channel subfamily J member 16
227140_at	3.02e-14	9.41e-18	11.4605	29.9331	4.04571	INHBA	inhibin beta A subunit
202404_s_at	4.24e-14	1.39e-17	11.3629	29.5522	2.57394	COL1A2	collagen type I alpha 2 chain
209966_x_at	4.24e-14	1.49e-17	-11.346	29.4861	-4.43523	ESRRG	estrogen related receptor gamma
220723_s_at	4.24e-14	1.55e-17	-11.3368	29.4501	-4.47595	CWH43	cell wall biogenesis 43 C-terminal homolog
235766_x_at	8.88e-14	3.41e-17	-11.142	28.6856	-1.62562	RAB27A	RAB27A, member RAS oncogene family
214421_x_at	1.17e-13	4.7e-17	-11.0635	28.3764	-1.89903	CYP2C9	cytochrome P450 family 2 subfamily C member 9
216025_x_at	1.74e-13	7.32e-17	-10.9545	27.9459	-1.75249	CYP2C9	cytochrome P450 family 2 subfamily C member 9
209380_s_at	1.93e-13	8.47e-17	-10.9189	27.8052	-1.18444	ABCC5	ATP binding cassette subfamily C member 5
228528_at	2.69e-13	1.23e-16	-10.8274	27.4424	-2.11936	MIR29C///MIR29B2	microRNA 29c///microRNA 29b-2
56256_at	3.05e-13	1.45e-16	-10.7871	27.2824	-1.50763	SIDT2	SID1 transmembrane family member 2
225806_at	3.15e-13	1.58e-16	10.7668	27.2015	1.85505	AJUBA	ajuba LIM protein
210381_s_at	3.15e-13	1.61e-16	-10.7612	27.1793	-4.19588	CCKBR	cholecystokinin B receptor
225676_s_at	3.21e-13	1.73e-16	10.7446	27.1133	1.01748	DCAF13	DDB1 and CUL4 associated factor 13
206844_at	3.21e-13	1.76e-16	-10.7401	27.0955	-3.72011	FBP2	fructose-bisphosphatase 2
210511_s_at	3.53e-13	2.04e-16	10.7048	26.9547	4.14639	INHBA	inhibin beta A subunit
222549_at	3.53e-13	2.07e-16	10.7013	26.9409	2.65603	CLDN1	claudin 1
222294_s_at	4.48e-13	2.7e-16	-10.6358	26.6797	-1.70014	RAB27A	RAB27A, member RAS oncogene family
223862_at	4.51e-13	2.81e-16	-10.6267	26.6437	-3.16849	GHRL	ghrelin/obestatin prepropeptide
202715_at	4.61e-13	3.01e-16	10.6097	26.5756	1.29644	CAD	carbamoyl-phosphate synthetase 2, aspartate transcarbamylase, and dihydroorotase
209514_s_at	4.61e-13	3.05e-16	-10.6067	26.5635	-1.72599	RAB27A	RAB27A, member RAS oncogene family
210505_at	4.61e-13	3.12e-16	-10.601	26.5409	-2.63188	ADH7	alcohol dehydrogenase 7 (class IV), mu or sigma polypeptide
200838_at	5.93e-13	4.14e-16	10.5322	26.2661	1.57148	CTSB	cathepsin B
210951_x_at	5.93e-13	4.23e-16	-10.5273	26.2462	-1.73377	RAB27A	RAB27A, member RAS oncogene family
200875_s_at	6.23e-13	4.56e-16	10.5089	26.1729	1.41562	MIR1292///SNORD110///SNORD86///SNORD57///NOP56	microRNA 1292///small nucleolar RNA, C/D box 110///small nucleolar RNA, C/D box 86///small nucleolar RNA, C/D box 57///NOP56 ribonucleoprotein
216548_x_at	6.87e-13	5.15e-16	10.4795	26.0549	2.33083	HMGB3P1	high mobility group box 3 pseudogene 1
202006_at	6.99e-13	5.37e-16	10.4693	26.0143	1.131	PTPN12	protein tyrosine phosphatase, non-receptor type 12
202397_at	7.03e-13	5.53e-16	10.462	25.9851	1.40257	NUTF2P4///NUTF2	nuclear transport factor 2 pseudogene 4///nuclear transport factor 2
241981_at	8.11e-13	6.52e-16	-10.4222	25.8252	-2.00764	FAM20A	family with sequence similarity 20 member A
204702_s_at	9.73e-13	8.01e-16	10.3726	25.6261	1.64982	NFE2L3	nuclear factor, erythroid 2 like 3
229177_at	9.89e-13	8.32e-16	-10.3633	25.5889	-4.48979	C16orf89	chromosome 16 open reading frame 89
242998_at	1e-12	8.63e-16	-10.3545	25.5534	-3.26549	RDH12	retinol dehydrogenase 12 (all-trans/9-cis/11-cis)
229740_at	1.05e-12	9.19e-16	-10.3393	25.4924	-2.41738	SMIM5	small integral membrane protein 5
207696_at	1.06e-12	9.53e-16	-10.3306	25.4576	-3.43962	FUT9	fucosyltransferase 9
209955_s_at	1.24e-12	1.14e-15	10.2877	25.2847	3.08663	FAP	fibroblast activation protein alpha
224903_at	1.37e-12	1.29e-15	10.2581	25.1657	1.13491	UTP4	UTP4, small subunit processome component
213265_at	1.37e-12	1.3e-15	-10.2554	25.1548	-5.85965	PGA4///PGA3///PGA5	pepsinogen 4, group I (pepsinogen A)///pepsinogen 3, group I (pepsinogen A)///pepsinogen 5, group I (pepsinogen A)
215118_s_at	1.51e-12	1.46e-15	-10.2275	25.0423	-3.27568	IGH	immunoglobulin heavy locus
214046_at	1.77e-12	1.8e-15	-10.1779	24.8425	-4.53414	FUT9	fucosyltransferase 9
231211_s_at	1.77e-12	1.8e-15	-10.1775	24.8409	-3.98318	YIF1B	Yip1 interacting factor homolog B, membrane trafficking protein
206170_at	1.77e-12	1.85e-15	-10.1712	24.8153	-1.84139	ADRB2	adrenoceptor beta 2
1556584_at	1.77e-12	1.85e-15	-10.1707	24.8132	-2.67282
204697_s_at	1.84e-12	1.96e-15	-10.1572	24.759	-4.59248	CHGA	chromogranin A
226228_at	1.88e-12	2.03e-15	-10.1483	24.7231	-6.30305	AQP4	aquaporin 4
225150_s_at	2.25e-12	2.47e-15	10.1013	24.5332	1.49813	RTKN	rhotekin
221095_s_at	2.29e-12	2.58e-15	-10.0912	24.4923	-4.99848	KCNE2	potassium voltage-gated channel subfamily E regulatory subunit 2
228262_at	2.29e-12	2.6e-15	-10.0887	24.4823	-3.91886	MAP7D2	MAP7 domain containing 2
242733_at	2.3e-12	2.65e-15	-10.0842	24.4639	-3.00065
216092_s_at	3.37e-12	3.94e-15	-9.98905	24.0788	-1.41286	SLC7A8	solute carrier family 7 member 8
242269_at	3.41e-12	4.06e-15	-9.98217	24.0509	-2.77563	LINC00982	long intergenic non-protein coding RNA 982
207820_at	3.49e-12	4.21e-15	-9.97319	24.0145	-1.44048	ADH1A	alcohol dehydrogenase 1A (class I), alpha polypeptide
203256_at	3.62e-12	4.43e-15	9.96105	23.9653	3.86458	CDH3	cadherin 3
201535_at	4.23e-12	5.26e-15	-9.91985	23.7982	-1.32115	UBL3	ubiquitin like 3
210691_s_at	5.21e-12	6.58e-15	9.86647	23.5815	1.15932	CACYBP	calcyclin binding protein
211375_s_at	5.33e-12	6.82e-15	9.85786	23.5465	0.917094	ILF3	interleukin enhancer binding factor 3
222159_at	5.39e-12	7e-15	-9.85152	23.5208	-1.28561
211980_at	5.43e-12	7.16e-15	9.84627	23.4995	1.37864	COL4A1	collagen type IV alpha 1 chain
228955_at	5.74e-12	7.67e-15	9.82978	23.4324	2.89087	LRP8	LDL receptor related protein 8
204281_at	5.83e-12	7.89e-15	9.82285	23.4043	2.16625	TEAD4	TEA domain transcription factor 4
216212_s_at	5.9e-12	8.09e-15	9.81702	23.3806	1.6202	MIR664B///SNORA56///DKC1	microRNA 664b///small nucleolar RNA, H/ACA box 56///dyskerin pseudouridine synthase 1
205464_at	6.3e-12	8.76e-15	-9.79792	23.3029	-3.4206	SCNN1B	sodium channel epithelial 1 beta subunit
210155_at	6.56e-12	9.34e-15	-9.7827	23.241	-1.67843	MYOC	myocilin
201438_at	6.56e-12	9.36e-15	9.78225	23.2391	1.75374	COL6A3	collagen type VI alpha 3 chain
205530_at	7.54e-12	1.09e-14	-9.74581	23.0908	-1.31502	ETFDH	electron transfer flavoprotein dehydrogenase
218239_s_at	8.39e-12	1.23e-14	9.71624	22.9704	1.04198	GTPBP4	GTP binding protein 4
1554182_at	8.39e-12	1.24e-14	-9.71432	22.9626	-3.43832	TRIM74///TRIM73	tripartite motif containing 74///tripartite motif containing 73
214601_at	9.16e-12	1.37e-14	-9.69051	22.8656	-4.80017	TPH1	tryptophan hydroxylase 1
227306_at	9.16e-12	1.39e-14	-9.68701	22.8513	-2.77832	ACER2	alkaline ceramidase 2
201785_at	9.16e-12	1.43e-14	-9.68135	22.8282	-2.27456	RNASE1	ribonuclease A family member 1, pancreatic
226099_at	9.16e-12	1.45e-14	-9.67786	22.814	-1.4305	ELL2	elongation factor for RNA polymerase II 2
1555907_at	9.16e-12	1.46e-14	9.67672	22.8093	2.13689	AGAP2-AS1	AGAP2 antisense RNA 1
225520_at	9.16e-12	1.46e-14	9.67642	22.8081	1.311	LOC101928195///LOC100996643///MTHFD1L	methylenetetrahydrofolate dehydrogenase (NADP+ dependent) 1-like pseudogene///monofunctional C1-tetrahydrofolate synthase, mitochondrial-like///methylenetetrahydrofolate dehydrogenase (NADP+ dependent) 1-like
212354_at	9.39e-12	1.51e-14	9.66735	22.7711	2.51342	SULF1	sulfatase 1
201897_s_at	9.39e-12	1.53e-14	9.66521	22.7624	1.17262	CKS1B	CDC28 protein kinase regulatory subunit 1B
228280_at	1.12e-11	1.85e-14	9.61985	22.5774	1.22584	ZC3HAV1L	zinc finger CCCH-type containing, antiviral 1 like
228469_at	1.12e-11	1.86e-14	-9.61801	22.5699	-1.34875	PPID	peptidylprolyl isomerase D
200910_at	1.18e-11	1.99e-14	9.60211	22.505	1.04553	LOC101927137///CCT3	uncharacterized LOC101927137///chaperonin containing TCP1 subunit 3
205430_at	1.32e-11	2.24e-14	-9.5738	22.3894	-2.97394	BMP5	bone morphogenetic protein 5
222740_at	1.32e-11	2.27e-14	9.57101	22.378	1.79819	ATAD2	ATPase family, AAA domain containing 2
225664_at	1.35e-11	2.38e-14	9.55919	22.3297	1.98319	COL12A1	collagen type XII alpha 1 chain
204068_at	1.35e-11	2.39e-14	9.55829	22.326	1.18177	STK3	serine/threonine kinase 3
202145_at	1.35e-11	2.4e-14	9.55766	22.3235	3.00098	LY6E	lymphocyte antigen 6 complex, locus E
229254_at	1.38e-11	2.46e-14	-9.55136	22.2977	-4.5526	MFSD4A	major facilitator superfamily domain containing 4A
201091_s_at	1.38e-11	2.51e-14	9.54741	22.2816	1.18738	CBX3	chromobox 3
216661_x_at	1.41e-11	2.59e-14	-9.53989	22.2508	-1.76055	CYP2C9	cytochrome P450 family 2 subfamily C member 9
218368_s_at	1.41e-11	2.6e-14	9.53852	22.2453	1.92937	TNFRSF12A	TNF receptor superfamily member 12A
226237_at	1.41e-11	2.64e-14	9.53517	22.2316	3.12206	COL8A1	collagen type VIII alpha 1 chain
1552400_a_at	1.77e-11	3.34e-14	-9.47885	22.0013	-1.3579	TMEM266	transmembrane protein 266
230875_s_at	1.92e-11	3.65e-14	9.45827	21.9171	1.44122	ATP11A	ATPase phospholipid transporting 11A
201348_at	1.99e-11	3.83e-14	-9.44672	21.8698	-1.96621	GPX3	glutathione peroxidase 3
231978_at	2.14e-11	4.14e-14	-9.42813	21.7937	-4.26062	TPCN2	two pore segment channel 2
202954_at	2.23e-11	4.36e-14	9.41583	21.7433	1.51361	UBE2C	ubiquitin conjugating enzyme E2 C
228232_s_at	2.26e-11	4.47e-14	-9.40992	21.7191	-3.78476	VSIG2	V-set and immunoglobulin domain containing 2
238617_at	2.26e-11	4.5e-14	9.40806	21.7115	2.8596	KIF26B	kinesin family member 26B
211719_x_at	2.53e-11	5.08e-14	9.37949	21.5945	2.33736	FN1	fibronectin 1
206212_at	2.66e-11	5.41e-14	-9.36474	21.534	-3.2611	CPA2	carboxypeptidase A2
241436_at	2.85e-11	5.84e-14	-9.34664	21.4598	-4.50213	SCNN1G	sodium channel epithelial 1 gamma subunit
200060_s_at	2.87e-11	5.93e-14	9.34296	21.4447	0.746381	RNPS1	RNA binding protein with serine rich domain 1
226311_at	3.01e-11	6.28e-14	9.32919	21.3883	3.3444	ADAMTS2	ADAM metallopeptidase with thrombospondin type 1 motif 2
202311_s_at	3.22e-11	6.76e-14	9.31166	21.3164	2.28795	COL1A1	collagen type I alpha 1 chain
221580_s_at	3.22e-11	6.89e-14	9.3074	21.2989	0.819623	MIR1304///SNORD5///SNORA32///SNORA40///SNORA18///SNORA1///SNORA8///TAF1D	microRNA 1304///small nucleolar RNA, C/D box 5///small nucleolar RNA, H/ACA box 32///small nucleolar RNA, H/ACA box 40///small nucleolar RNA, H/ACA box 18///small nucleolar RNA, H/ACA box 1///small nucleolar RNA, H/ACA box 8///TATA-box binding protein associated factor, RNA polymerase I subunit D
219787_s_at	3.22e-11	6.91e-14	9.3064	21.2948	1.60757	ECT2	epithelial cell transforming 2
226982_at	3.22e-11	6.94e-14	-9.30546	21.291	-1.76818	ELL2	elongation factor for RNA polymerase II 2
220017_x_at	3.3e-11	7.19e-14	-9.29726	21.2573	-2.12038	CYP2C9	cytochrome P450 family 2 subfamily C member 9
239006_at	3.45e-11	7.56e-14	-9.28518	21.2077	-4.87076	SLC26A7	solute carrier family 26 member 7
216442_x_at	3.45e-11	7.64e-14	9.28264	21.1974	2.3318	FN1	fibronectin 1
222794_x_at	3.56e-11	7.95e-14	9.27324	21.1588	0.78106	MTPAP	mitochondrial poly(A) polymerase
238222_at	3.8e-11	8.58e-14	-9.25523	21.0849	-4.93442	GKN2	gastrokine 2
201701_s_at	3.8e-11	8.63e-14	-9.25391	21.0794	-0.899951	PGRMC2	progesterone receptor membrane component 2
217824_at	3.82e-11	8.73e-14	-9.25115	21.0681	-1.31157	UBE2J1	ubiquitin conjugating enzyme E2 J1
213456_at	3.99e-11	9.19e-14	-9.23903	21.0184	-5.15128	SOSTDC1	sclerostin domain containing 1
217825_s_at	4.04e-11	9.39e-14	-9.23398	20.9976	-1.05261	UBE2J1	ubiquitin conjugating enzyme E2 J1
223229_at	4.14e-11	9.7e-14	9.22626	20.9659	1.41072	UBE2T	ubiquitin conjugating enzyme E2 T
204405_x_at	4.14e-11	9.77e-14	9.22452	20.9588	0.971344	DIMT1	DIM1 dimethyladenosine transferase 1 homolog
218356_at	4.23e-11	1.01e-13	9.21744	20.9297	0.783671	MRM2	mitochondrial rRNA methyltransferase 2
221045_s_at	4.41e-11	1.06e-13	-9.20487	20.878	-1.26397	PER3	period circadian clock 3
217106_x_at	4.41e-11	1.06e-13	9.20423	20.8754	0.822476	DIMT1	DIM1 dimethyladenosine transferase 1 homolog
212112_s_at	4.44e-11	1.08e-13	-9.20093	20.8619	-1.26799	STX12	syntaxin 12
227948_at	4.71e-11	1.16e-13	-9.18319	20.789	-1.69743	FGD4	FYVE, RhoGEF and PH domain containing 4
216194_s_at	4.71e-11	1.17e-13	9.18282	20.7874	1.01087	TBCB	tubulin folding cofactor B
201818_at	4.71e-11	1.17e-13	9.18125	20.781	2.05609	LPCAT1	lysophosphatidylcholine acyltransferase 1
208836_at	4.72e-11	1.19e-13	9.17839	20.7692	1.28691	ATP1B3	ATPase Na+/K+ transporting subunit beta 3
201479_at	4.72e-11	1.19e-13	9.17734	20.7649	0.985189	MIR664B///SNORA56///DKC1	microRNA 664b///small nucleolar RNA, H/ACA box 56///dyskerin pseudouridine synthase 1
200687_s_at	4.74e-11	1.2e-13	9.17498	20.7552	1.04961	SF3B3	splicing factor 3b subunit 3
213227_at	4.91e-11	1.26e-13	-9.1646	20.7126	-1.05934	PGRMC2	progesterone receptor membrane component 2
219304_s_at	5e-11	1.3e-13	-9.15773	20.6843	-1.85223	PDGFD	platelet derived growth factor D
213175_s_at	5e-11	1.3e-13	9.15719	20.6821	1.0176	SNRPB	small nuclear ribonucleoprotein polypeptides B and B1
224753_at	5.07e-11	1.33e-13	9.15208	20.6611	2.46476	CDCA5	cell division cycle associated 5
203316_s_at	5.19e-11	1.37e-13	9.14522	20.6329	0.798112	SNRPE	small nuclear ribonucleoprotein polypeptide E
210495_x_at	5.26e-11	1.4e-13	9.13865	20.6059	2.19099	FN1	fibronectin 1
236360_at	5.26e-11	1.41e-13	-9.13848	20.6052	-3.16536	LINC00982	long intergenic non-protein coding RNA 982
222450_at	5.39e-11	1.45e-13	9.13126	20.5755	2.41374	PMEPA1	prostate transmembrane protein, androgen induced 1
206334_at	5.8e-11	1.57e-13	-9.11243	20.4981	-5.68874	LIPF	lipase F, gastric type
208063_s_at	5.98e-11	1.64e-13	-9.10199	20.4551	-3.22524	CAPN9	calpain 9
212942_s_at	5.98e-11	1.64e-13	9.10186	20.4546	3.57349	CEMIP	cell migration inducing hyaluronan binding protein
229499_at	5.99e-11	1.65e-13	-9.10006	20.4472	-2.37051	CAPN13	calpain 13
234133_s_at	6.08e-11	1.69e-13	-9.09473	20.4253	-2.16819	TMEM116	transmembrane protein 116
1555854_at	6.29e-11	1.77e-13	-9.08445	20.383	-2.92993	LOC101930400///AKR1C2///AKR1C1	aldo-keto reductase family 1 member C2-like///aldo-keto reductase family 1, member C2///aldo-keto reductase family 1 member C1
215780_s_at	6.29e-11	1.77e-13	9.08349	20.379	1.74341	SETSIP///SETP4///SET	SET-like protein///SET pseudogene 4///SET nuclear proto-oncogene
216381_x_at	6.29e-11	1.78e-13	-9.08196	20.3728	-1.76534	AKR7A3	aldo-keto reductase family 7 member A3
221511_x_at	6.34e-11	1.82e-13	-9.07741	20.354	-1.14338	DYX1C1-CCPG1///CCPG1	DYX1C1-CCPG1 readthrough (NMD candidate)///cell cycle progression 1
203914_x_at	6.34e-11	1.82e-13	-9.07705	20.3525	-2.98533	HPGD	hydroxyprostaglandin dehydrogenase 15-(NAD)
228360_at	6.66e-11	1.92e-13	-9.06411	20.2993	-2.28123	LYPD6B	LY6/PLAUR domain containing 6B
209875_s_at	6.83e-11	1.99e-13	9.05667	20.2687	3.18866	SPP1	secreted phosphoprotein 1
208072_s_at	6.84e-11	2e-13	-9.05473	20.2607	-1.52138	DGKD	diacylglycerol kinase delta
205361_s_at	7.04e-11	2.07e-13	9.04651	20.2269	1.11932	PFDN4	prefoldin subunit 4
218009_s_at	7.08e-11	2.1e-13	9.04382	20.2158	1.53821	PRC1	protein regulator of cytokinesis 1
201518_at	7.16e-11	2.13e-13	9.03966	20.1987	0.735039	CBX1	chromobox 1
200665_s_at	7.22e-11	2.16e-13	9.03628	20.1848	1.53931	SPARC	secreted protein acidic and cysteine rich
1553979_at	7.24e-11	2.19e-13	9.034	20.1754	0.994464	ZNF121	zinc finger protein 121
211725_s_at	7.35e-11	2.23e-13	9.02906	20.155	1.05102	BID	BH3 interacting domain death agonist
235747_at	7.97e-11	2.43e-13	-9.00852	20.0704	-1.21023	LINC00849///SLC25A16	long intergenic non-protein coding RNA 849///solute carrier family 25 member 16
224707_at	8.01e-11	2.46e-13	-9.00594	20.0598	-1.3896	CYSTM1	cysteine rich transmembrane module containing 1
231784_s_at	8.04e-11	2.5e-13	9.00246	20.0455	0.951731	DCAF13	DDB1 and CUL4 associated factor 13
224480_s_at	8.04e-11	2.5e-13	-9.00231	20.0449	-1.81248	GPAT3	glycerol-3-phosphate acyltransferase 3
218765_at	8.21e-11	2.57e-13	-8.99589	20.0184	-2.0762	SIDT2	SID1 transmembrane family member 2
230003_at	8.53e-11	2.68e-13	-8.9856	19.976	-2.8821	SLC16A7	solute carrier family 16 member 7
205339_at	8.68e-11	2.74e-13	8.9802	19.9538	1.28848	STIL	SCL/TAL1 interrupting locus
236098_at	8.68e-11	2.76e-13	-8.97872	19.9477	-1.7677	SMIM6	small integral membrane protein 6
222449_at	8.79e-11	2.83e-13	8.97325	19.9252	1.9564	PMEPA1	prostate transmembrane protein, androgen induced 1
235849_at	8.79e-11	2.83e-13	-8.9731	19.9246	-2.84177	SCARA5	scavenger receptor class A member 5
205295_at	9.72e-11	3.15e-13	-8.94794	19.8209	-2.6715	CKMT2	creatine kinase, mitochondrial 2
226742_at	9.89e-11	3.22e-13	-8.94259	19.7989	-0.979594	SAR1B	secretion associated Ras related GTPase 1B
239533_at	1e-10	3.28e-13	-8.93806	19.7802	-2.96435	GPR155	G protein-coupled receptor 155
201005_at	1.02e-10	3.36e-13	8.93219	19.756	1.6049	CD9	CD9 molecule
201558_at	1.11e-10	3.66e-13	8.91226	19.6738	1.23335	RAE1	ribonucleic acid export 1
209292_at	1.11e-10	3.7e-13	-8.90945	19.6623	-1.96541	ID4	inhibitor of DNA binding 4, HLH protein
214779_s_at	1.15e-10	3.86e-13	-8.8999	19.6229	-0.965817	SGSM3	small G protein signaling modulator 3
222716_s_at	1.17e-10	3.93e-13	-8.8952	19.6035	-1.32802	SNX24	sorting nexin 24
209462_at	1.17e-10	3.96e-13	-8.89362	19.597	-3.51765	APLP1	amyloid beta precursor like protein 1
238428_at	1.18e-10	4.01e-13	-8.89075	19.5851	-1.89887	KCNJ15	potassium voltage-gated channel subfamily J member 15
212464_s_at	1.18e-10	4.05e-13	8.88833	19.5752	2.19118	FN1	fibronectin 1
226811_at	1.19e-10	4.09e-13	-8.88609	19.566	-1.7552	FAM46C	family with sequence similarity 46 member C
234709_at	1.19e-10	4.12e-13	-8.88459	19.5598	-3.48101	CAPN13	calpain 13
235299_at	1.2e-10	4.16e-13	-8.88195	19.5489	-1.6766	SLC41A2	solute carrier family 41 member 2
205751_at	1.2e-10	4.2e-13	-8.87985	19.5402	-3.99896	SH3GL2	SH3 domain containing GRB2 like 2, endophilin A1
202153_s_at	1.23e-10	4.33e-13	8.87241	19.5095	1.22584	NUP62	nucleoporin 62
203417_at	1.3e-10	4.58e-13	8.85934	19.4556	2.39781	MFAP2	microfibrillar associated protein 2
221020_s_at	1.33e-10	4.7e-13	8.85317	19.4302	0.933177	SLC25A32	solute carrier family 25 member 32
225367_at	1.35e-10	4.83e-13	8.84694	19.4045	1.00707	PGM2	phosphoglucomutase 2
201112_s_at	1.36e-10	4.86e-13	8.84519	19.3973	1.19671	CSE1L	chromosome segregation 1 like
202310_s_at	1.38e-10	4.98e-13	8.83941	19.3734	2.04436	COL1A1	collagen type I alpha 1 chain
212353_at	1.4e-10	5.06e-13	8.83586	19.3588	2.45494	SULF1	sulfatase 1
242271_at	1.42e-10	5.16e-13	-8.83129	19.3399	-3.22455	SLC26A9	solute carrier family 26 member 9
229909_at	1.42e-10	5.18e-13	-8.83028	19.3358	-2.08688	B4GALNT3	beta-1,4-N-acetyl-galactosaminyltransferase 3
209291_at	1.45e-10	5.33e-13	-8.82374	19.3088	-1.93204	ID4	inhibitor of DNA binding 4, HLH protein
202952_s_at	1.47e-10	5.43e-13	8.81932	19.2905	2.89438	ADAM12	ADAM metallopeptidase domain 12
230081_at	1.47e-10	5.46e-13	-8.81801	19.2851	-3.15264	PLCXD3	phosphatidylinositol specific phospholipase C X domain containing 3
209294_x_at	1.48e-10	5.53e-13	8.81497	19.2726	2.24663	TNFRSF10B	TNF receptor superfamily member 10b
1553764_a_at	1.53e-10	5.75e-13	8.80592	19.2353	1.52833	AJUBA	ajuba LIM protein
201381_x_at	1.54e-10	5.81e-13	8.80314	19.2238	0.851704	CACYBP	calcyclin binding protein
228401_at	1.58e-10	5.99e-13	8.79616	19.195	1.45041	ATAD2	ATPase family, AAA domain containing 2
211764_s_at	1.69e-10	6.45e-13	8.77871	19.123	0.792448	UBE2D1	ubiquitin conjugating enzyme E2 D1
201564_s_at	1.7e-10	6.5e-13	8.77688	19.1154	2.06996	FSCN1	fascin actin-bundling protein 1
203367_at	1.71e-10	6.57e-13	8.77427	19.1046	1.12069	DUSP14	dual specificity phosphatase 14
218481_at	1.81e-10	6.98e-13	8.75989	19.0453	1.50707	EXOSC5	exosome component 5
230585_at	1.83e-10	7.12e-13	-8.75544	19.0269	-2.88647	KCNJ15	potassium voltage-gated channel subfamily J member 15
202107_s_at	1.83e-10	7.13e-13	8.75511	19.0255	1.30298	MCM2	minichromosome maintenance complex component 2
223551_at	1.86e-10	7.29e-13	-8.74991	19.0041	-2.46664	PKIB	protein kinase (cAMP-dependent, catalytic) inhibitor beta
218404_at	1.9e-10	7.48e-13	8.74383	18.979	1.4982	SNX10	sorting nexin 10
219543_at	1.92e-10	7.59e-13	-8.74043	18.9649	-2.14568	PBLD	phenazine biosynthesis like protein domain containing
221097_s_at	1.94e-10	7.69e-13	-8.73727	18.9519	-1.24046	KCNMB2	potassium calcium-activated channel subfamily M regulatory beta subunit 2
204114_at	1.94e-10	7.77e-13	8.73481	18.9417	1.87543	NID2	nidogen 2
206691_s_at	1.94e-10	7.78e-13	-8.73444	18.9402	-3.6283	PDIA2	protein disulfide isomerase family A member 2
223784_at	1.97e-10	7.93e-13	-8.73009	18.9223	-1.95109	TMEM27	transmembrane protein 27
226930_at	1.97e-10	7.98e-13	8.72852	18.9158	3.91011	FNDC1	fibronectin type III domain containing 1
215380_s_at	2.07e-10	8.39e-13	8.71655	18.8664	0.92986	GGCT	gamma-glutamylcyclotransferase
201601_x_at	2.08e-10	8.48e-13	8.71409	18.8562	1.68366	IFITM2///IFITM1	interferon induced transmembrane protein 2///interferon induced transmembrane protein 1
206469_x_at	2.13e-10	8.73e-13	-8.70736	18.8284	-1.77244	AKR7A3	aldo-keto reductase family 7 member A3
212510_at	2.16e-10	8.9e-13	-8.70281	18.8096	-1.07284	GPD1L	glycerol-3-phosphate dehydrogenase 1-like
208821_at	2.16e-10	8.94e-13	8.70175	18.8052	1.0191	SNRPB	small nuclear ribonucleoprotein polypeptides B and B1
210132_at	2.2e-10	9.12e-13	8.69695	18.7854	2.93157	EFNA3	ephrin A3
212090_at	2.28e-10	9.49e-13	8.68756	18.7466	1.29343	GRINA	glutamate ionotropic receptor NMDA type subunit associated protein 1
229465_s_at	2.36e-10	9.89e-13	-8.67785	18.7065	-1.38445	PTPRS	protein tyrosine phosphatase, receptor type S
235892_at	2.36e-10	9.96e-13	-8.67637	18.7004	-3.04661
207761_s_at	2.36e-10	9.98e-13	-8.67571	18.6977	-1.98977	METTL7A	methyltransferase like 7A
204378_at	2.42e-10	1.03e-12	-8.66834	18.6672	-2.1115	BCAS1	breast carcinoma amplified sequence 1
223381_at	2.42e-10	1.03e-12	8.66767	18.6644	1.9995	NUF2	NUF2, NDC80 kinetochore complex component
225129_at	2.43e-10	1.04e-12	8.66653	18.6598	1.76771	CPNE2	copine 2
1563407_x_at	2.55e-10	1.1e-12	-8.6532	18.6047	-1.79598	ATP4B	ATPase H+/K+ transporting beta subunit
235572_at	2.55e-10	1.1e-12	8.65269	18.6026	2.04219	SPC24	SPC24, NDC80 kinetochore complex component
227477_at	2.55e-10	1.1e-12	8.65213	18.6003	2.33014	ZMYND19	zinc finger MYND-type containing 19
201970_s_at	2.68e-10	1.17e-12	8.63889	18.5455	1.05068	NASP	nuclear autoantigenic sperm protein
204033_at	2.82e-10	1.24e-12	8.62401	18.4841	1.46433	TRIP13	thyroid hormone receptor interactor 13
211548_s_at	2.82e-10	1.25e-12	-8.62355	18.4822	-3.09767	HPGD	hydroxyprostaglandin dehydrogenase 15-(NAD)
218982_s_at	2.82e-10	1.25e-12	8.62282	18.4791	0.939188	MRPS17	mitochondrial ribosomal protein S17
1568598_at	2.82e-10	1.25e-12	-8.62278	18.479	-2.1592	KAZALD1	Kazal type serine peptidase inhibitor domain 1
215100_at	2.85e-10	1.27e-12	-8.61962	18.4659	-1.52027	ADTRP	androgen dependent TFPI regulating protein
229693_at	2.96e-10	1.32e-12	-8.60952	18.4242	-1.76923	TMEM220	transmembrane protein 220
228004_at	2.96e-10	1.33e-12	-8.60889	18.4216	-4.27919	LINC00261	long intergenic non-protein coding RNA 261
225295_at	2.99e-10	1.34e-12	8.60577	18.4087	1.75773	SLC39A10	solute carrier family 39 member 10
225496_s_at	3.01e-10	1.36e-12	-8.60265	18.3958	-1.54786	SYTL2	synaptotagmin like 2
231166_at	3.02e-10	1.37e-12	-8.60094	18.3887	-3.31429	GPR155	G protein-coupled receptor 155
201578_at	3.05e-10	1.39e-12	8.59826	18.3776	1.21735	PODXL	podocalyxin like
209453_at	3.07e-10	1.4e-12	-8.59525	18.3652	-1.71203	SLC9A1	solute carrier family 9 member A1
221729_at	3.11e-10	1.43e-12	8.59163	18.3503	1.6024	COL5A2	collagen type V alpha 2 chain
242373_at	3.12e-10	1.44e-12	-8.58956	18.3417	-1.28012
226363_at	3.17e-10	1.47e-12	-8.58482	18.3221	-1.40448	ABCC5	ATP binding cassette subfamily C member 5
205479_s_at	3.17e-10	1.47e-12	8.5841	18.3191	1.67418	PLAU	plasminogen activator, urokinase
217168_s_at	3.22e-10	1.5e-12	-8.57941	18.2997	-0.936542	HERPUD1	homocysteine inducible ER protein with ubiquitin like domain 1
219429_at	3.36e-10	1.57e-12	-8.5687	18.2555	-1.43978	FA2H	fatty acid 2-hydroxylase
228069_at	3.41e-10	1.6e-12	8.56392	18.2357	1.45695	MTFR2	mitochondrial fission regulator 2
211609_x_at	3.51e-10	1.66e-12	8.55647	18.2049	0.855908	PSMD4	proteasome 26S subunit, non-ATPase 4
201388_at	3.51e-10	1.66e-12	8.55552	18.201	0.967358	PSMD3	proteasome 26S subunit, non-ATPase 3
207172_s_at	3.51e-10	1.67e-12	8.55408	18.195	2.27379	CDH11	cadherin 11
222608_s_at	3.51e-10	1.68e-12	8.5535	18.1926	1.82942	ANLN	anillin actin binding protein
209567_at	3.51e-10	1.68e-12	8.5531	18.191	1.58917	RRS1	ribosome biogenesis regulator homolog
211442_x_at	3.52e-10	1.69e-12	-8.5514	18.1839	-2.36074	CYP3A43	cytochrome P450 family 3 subfamily A member 43
224967_at	3.53e-10	1.71e-12	-8.54943	18.1758	-0.883444	UGCG	UDP-glucose ceramide glucosyltransferase
226646_at	3.53e-10	1.71e-12	-8.54901	18.174	-1.69883	KLF2	Kruppel like factor 2
212400_at	3.6e-10	1.76e-12	-8.54253	18.1473	-1.0206	FAM102A	family with sequence similarity 102 member A
202528_at	3.6e-10	1.76e-12	-8.54234	18.1465	-1.14975	GALE	UDP-galactose-4-epimerase
205267_at	3.69e-10	1.81e-12	-8.53561	18.1187	-2.32737	POU2AF1	POU class 2 associating factor 1
212203_x_at	3.71e-10	1.83e-12	8.53356	18.1102	1.34475	IFITM3	interferon induced transmembrane protein 3
206160_at	3.78e-10	1.87e-12	-8.52834	18.0886	-1.67581	APOBEC2	apolipoprotein B mRNA editing enzyme catalytic subunit 2
218585_s_at	3.93e-10	1.95e-12	8.51862	18.0484	1.43418	DTL	denticleless E3 ubiquitin protein ligase homolog
218696_at	3.94e-10	1.96e-12	-8.517	18.0417	-1.0022	EIF2AK3	eukaryotic translation initiation factor 2 alpha kinase 3
200839_s_at	3.95e-10	1.98e-12	8.51481	18.0326	0.971945	CTSB	cathepsin B
201251_at	3.95e-10	1.98e-12	8.51451	18.0314	1.23258	PKM	pyruvate kinase, muscle
204073_s_at	4.07e-10	2.05e-12	-8.50648	17.9982	-1.61815	MYRF	myelin regulatory factor
41037_at	4.1e-10	2.07e-12	8.50412	17.9885	1.87073	TEAD4	TEA domain transcription factor 4
223063_at	4.19e-10	2.13e-12	8.49785	17.9625	0.666196	C1orf198	chromosome 1 open reading frame 198
209680_s_at	4.37e-10	2.22e-12	8.48732	17.919	1.87685	KIFC1	kinesin family member C1
211964_at	4.56e-10	2.33e-12	8.47636	17.8737	1.09765	COL4A2	collagen type IV alpha 2 chain
207185_at	4.58e-10	2.35e-12	-8.4745	17.866	-1.81591	SLC10A1	solute carrier family 10 member 1
238702_at	4.67e-10	2.4e-12	-8.46933	17.8446	-2.12425	SPTSSB	serine palmitoyltransferase small subunit B
209408_at	4.72e-10	2.44e-12	8.46565	17.8294	1.10098	KIF2C	kinesin family member 2C
225439_at	4.76e-10	2.46e-12	8.46311	17.8189	1.03461	NUDCD1	NudC domain containing 1
229802_at	4.81e-10	2.5e-12	8.45992	17.8056	2.79489	WISP1	WNT1 inducible signaling pathway protein 1
204745_x_at	4.84e-10	2.52e-12	-8.45752	17.7957	-1.97089	MT1G	metallothionein 1G
219230_at	4.9e-10	2.56e-12	-8.4537	17.7799	-2.08343	TMEM100	transmembrane protein 100
213921_at	5.06e-10	2.66e-12	-8.44518	17.7447	-4.02593	SST	somatostatin
1554667_s_at	5.1e-10	2.69e-12	8.44229	17.7327	0.867663	METTL8	methyltransferase like 8
212754_s_at	5.1e-10	2.7e-12	-8.44174	17.7305	-0.702632	MON2	MON2 homolog, regulator of endosome-to-Golgi trafficking
219000_s_at	5.37e-10	2.85e-12	8.4288	17.6769	1.44788	DSCC1	DNA replication and sister chromatid cohesion 1
228503_at	5.45e-10	2.9e-12	-8.42446	17.659	-2.21562	RPS6KA6	ribosomal protein S6 kinase A6
229070_at	5.56e-10	2.97e-12	-8.41904	17.6366	-2.67821	ADTRP	androgen dependent TFPI regulating protein
227211_at	5.56e-10	2.98e-12	8.41841	17.634	1.88717	PHF19	PHD finger protein 19
221589_s_at	5.62e-10	3.02e-12	-8.41491	17.6195	-1.32281	ALDH6A1	aldehyde dehydrogenase 6 family member A1
223403_s_at	5.66e-10	3.06e-12	8.41189	17.607	0.783062	POLR1B	RNA polymerase I subunit B
242372_s_at	5.66e-10	3.06e-12	-8.41187	17.6069	-4.78013	MFSD4A	major facilitator superfamily domain containing 4A
228807_at	5.67e-10	3.08e-12	-8.41032	17.6005	-1.10183	ASPA	aspartoacylase
227856_at	5.67e-10	3.1e-12	-8.40866	17.5936	-1.16061	C4orf32	chromosome 4 open reading frame 32
229638_at	5.67e-10	3.11e-12	-8.40821	17.5918	-2.35666	IRX3	iroquois homeobox 3
1559394_a_at	5.67e-10	3.11e-12	-8.40813	17.5914	-2.45865
227801_at	5.9e-10	3.25e-12	8.39824	17.5505	1.46463	TRIM59	tripartite motif containing 59
230087_at	6.1e-10	3.37e-12	-8.38952	17.5144	-1.70916	PRIMA1	proline rich membrane anchor 1
203782_s_at	6.2e-10	3.43e-12	8.38493	17.4955	0.885321	POLRMT	RNA polymerase mitochondrial
227786_at	6.23e-10	3.46e-12	8.38297	17.4873	0.841352	MED30	mediator complex subunit 30
201491_at	6.25e-10	3.49e-12	8.38093	17.4789	1.02933	AHSA1	activator of Hsp90 ATPase activity 1
214151_s_at	6.25e-10	3.5e-12	-8.38077	17.4782	-1.09457	DYX1C1-CCPG1///CCPG1	DYX1C1-CCPG1 readthrough (NMD candidate)///cell cycle progression 1
1556586_x_at	6.28e-10	3.53e-12	-8.37875	17.4699	-2.11168
203313_s_at	6.4e-10	3.6e-12	8.37363	17.4487	1.11106	TGIF1	TGFB induced factor homeobox 1
214696_at	6.43e-10	3.64e-12	-8.3715	17.4399	-1.00908	MIR22///MIR22HG	microRNA 22///MIR22 host gene
227212_s_at	6.51e-10	3.69e-12	8.36814	17.426	1.70307	PHF19	PHD finger protein 19
1555321_at	6.52e-10	3.71e-12	-8.36677	17.4203	-2.29079	ACOT11	acyl-CoA thioesterase 11
236641_at	6.87e-10	3.93e-12	8.35342	17.3651	1.45204	KIF14	kinesin family member 14
244509_at	6.87e-10	3.94e-12	-8.3527	17.3621	-2.06044	GPR155	G protein-coupled receptor 155
223753_s_at	6.87e-10	3.94e-12	-8.35243	17.361	-2.24056	CFC1B///CFC1	cripto, FRL-1, cryptic family 1B///cripto, FRL-1, cryptic family 1
202580_x_at	7.21e-10	4.15e-12	8.34026	17.3106	2.69996	FOXM1	forkhead box M1
232914_s_at	7.36e-10	4.26e-12	-8.33451	17.2868	-1.5882	SYTL2	synaptotagmin like 2
222272_x_at	7.37e-10	4.27e-12	-8.33344	17.2824	-1.17927	SCIN	scinderin
205343_at	7.52e-10	4.37e-12	-8.32821	17.2608	-2.36108	SULT1C2	sulfotransferase family 1C member 2
206002_at	8.17e-10	4.77e-12	-8.30785	17.1765	-2.46158	ADGRG2	adhesion G protein-coupled receptor G2
205979_at	8.26e-10	4.83e-12	-8.30463	17.1632	-4.61947	SCGB2A1	secretoglobin family 2A member 1
216973_s_at	8.29e-10	4.87e-12	8.30299	17.1564	1.61118	HOXB7	homeobox B7
230135_at	8.34e-10	4.91e-12	-8.30068	17.1469	-2.8948	HHIP	hedgehog interacting protein
216080_s_at	8.44e-10	4.99e-12	8.29722	17.1325	2.28938	FADS3	fatty acid desaturase 3
207828_s_at	8.56e-10	5.07e-12	8.29315	17.1157	1.19745	CENPF	centromere protein F
228568_at	8.84e-10	5.25e-12	-8.28496	17.0818	-1.21523	MYZAP	myocardial zonula adherens protein
231944_at	9.58e-10	5.71e-12	-8.26526	17.0003	-2.40681	ERO1B	endoplasmic reticulum oxidoreductase 1 beta
204779_s_at	9.61e-10	5.75e-12	8.26391	16.9947	2.07056	HOXB7	homeobox B7
203213_at	1.01e-09	6.05e-12	8.25169	16.9441	1.49899	CDK1	cyclin dependent kinase 1
226770_at	1.03e-09	6.19e-12	-8.24656	16.9229	-1.06365	MAGI3	membrane associated guanylate kinase, WW and PDZ domain containing 3
201327_s_at	1.03e-09	6.22e-12	8.24538	16.918	0.820545	CCT6A	chaperonin containing TCP1 subunit 6A
1559214_at	1.03e-09	6.23e-12	-8.2449	16.916	-1.89775	FBXO22	F-box protein 22
229030_at	1.04e-09	6.34e-12	-8.24066	16.8985	-2.07392	CAPN8	calpain 8
210052_s_at	1.05e-09	6.38e-12	8.23938	16.8932	1.57136	TPX2	TPX2, microtubule nucleation factor
201697_s_at	1.06e-09	6.49e-12	8.23526	16.8761	1.11169	DNMT1	DNA (cytosine-5-)-methyltransferase 1
242093_at	1.1e-09	6.77e-12	-8.22533	16.835	-3.46437	SYTL5	synaptotagmin like 5
212058_at	1.12e-09	6.86e-12	8.22218	16.822	0.970984	U2SURP	U2 snRNP associated SURP domain containing
203913_s_at	1.15e-09	7.08e-12	-8.21473	16.7912	-2.95341	HPGD	hydroxyprostaglandin dehydrogenase 15-(NAD)
229369_at	1.16e-09	7.15e-12	-8.21241	16.7816	-2.71886	VSIG2	V-set and immunoglobulin domain containing 2
226320_at	1.23e-09	7.66e-12	8.19639	16.7153	1.53449	ALYREF	Aly/REF export factor
214156_at	1.25e-09	7.79e-12	-8.19224	16.6981	-3.44894	MYRIP	myosin VIIA and Rab interacting protein
206445_s_at	1.29e-09	8.05e-12	8.18452	16.6661	1.04492	PRMT1	protein arginine methyltransferase 1
219253_at	1.32e-09	8.24e-12	8.17925	16.6443	1.07295	TMEM185B	transmembrane protein 185B
1564520_s_at	1.33e-09	8.32e-12	8.17682	16.6343	0.804817	PRMT5	protein arginine methyltransferase 5
205051_s_at	1.34e-09	8.44e-12	-8.17346	16.6204	-2.19261	KIT	KIT proto-oncogene receptor tyrosine kinase
224654_at	1.38e-09	8.72e-12	8.16581	16.5887	0.859637	DDX21	DEAD-box helicase 21
204965_at	1.38e-09	8.74e-12	-8.16527	16.5865	-3.81796	GC	GC, vitamin D binding protein
205266_at	1.39e-09	8.83e-12	8.16281	16.5763	1.77852	LIF	leukemia inhibitory factor
204810_s_at	1.4e-09	8.91e-12	-8.1608	16.568	-3.1291	CKM	creatine kinase, M-type
218443_s_at	1.4e-09	8.92e-12	8.16043	16.5664	0.860321	DAZAP1	DAZ associated protein 1
218984_at	1.4e-09	8.94e-12	8.16006	16.5649	1.29964	PUS7	pseudouridylate synthase 7 (putative)
227052_at	1.44e-09	9.3e-12	-8.15066	16.526	-1.01713	SMIM14	small integral membrane protein 14
210883_x_at	1.44e-09	9.3e-12	-8.15066	16.526	-0.997768	EFNB3	ephrin B3
1552910_at	1.47e-09	9.47e-12	-8.14633	16.5081	-2.52904	SIGLEC11	sialic acid binding Ig like lectin 11
204641_at	1.47e-09	9.5e-12	8.14562	16.5051	2.33403	NEK2	NIMA related kinase 2
211762_s_at	1.47e-09	9.52e-12	8.14518	16.5033	1.20004	KPNA2	karyopherin subunit alpha 2
217546_at	1.47e-09	9.55e-12	-8.14443	16.5002	-2.75113	MT1M	metallothionein 1M
206361_at	1.47e-09	9.58e-12	-8.14363	16.4969	-2.36381	PTGDR2	prostaglandin D2 receptor 2
241925_x_at	1.52e-09	9.98e-12	-8.13416	16.4577	-2.93169	SLC16A7	solute carrier family 16 member 7
213353_at	1.52e-09	1e-11	-8.13355	16.4552	-1.03542	ABCA5	ATP binding cassette subfamily A member 5
205282_at	1.55e-09	1.02e-11	8.12881	16.4356	1.25745	LRP8	LDL receptor related protein 8
206561_s_at	1.55e-09	1.02e-11	-8.12792	16.4319	-3.33731	AKR1B10	aldo-keto reductase family 1 member B10
208696_at	1.55e-09	1.03e-11	8.12767	16.4309	0.919567	CCT5	chaperonin containing TCP1 subunit 5
238018_at	1.6e-09	1.06e-11	-8.11991	16.3987	-2.58549	FAM150B	family with sequence similarity 150 member B
223700_at	1.6e-09	1.06e-11	8.11892	16.3946	1.27119	MND1	meiotic nuclear divisions 1
211714_x_at	1.61e-09	1.07e-11	8.11688	16.3862	0.826018	TUBB	tubulin beta class I
212501_at	1.63e-09	1.09e-11	8.11374	16.3732	1.27912	CEBPB	CCAAT/enhancer binding protein beta
202690_s_at	1.63e-09	1.09e-11	8.11236	16.3675	0.925313	SNRPD1	small nuclear ribonucleoprotein D1 polypeptide
226281_at	1.64e-09	1.1e-11	-8.1108	16.3611	-3.21574	DNER	delta/notch like EGF repeat containing
206858_s_at	1.65e-09	1.11e-11	8.10882	16.3529	2.3375	HOXC6	homeobox C6
227946_at	1.65e-09	1.12e-11	-8.10789	16.349	-1.2483	OSBPL7	oxysterol binding protein like 7
225889_at	1.71e-09	1.16e-11	8.0991	16.3127	0.688399	AEBP2	AE binding protein 2
201138_s_at	1.71e-09	1.17e-11	8.09768	16.3068	1.0113	SSB	Sjogren syndrome antigen B
234672_s_at	1.74e-09	1.19e-11	8.09208	16.2836	0.893463	NDC1	NDC1 transmembrane nucleoporin
230956_at	1.74e-09	1.19e-11	-8.09179	16.2824	-2.32283	COLCA1	colorectal cancer associated 1
230559_x_at	1.74e-09	1.19e-11	-8.09179	16.2824	-1.35772	FGD4	FYVE, RhoGEF and PH domain containing 4
1554530_at	1.77e-09	1.22e-11	-8.08696	16.2624	-2.18704	VSTM2A	V-set and transmembrane domain containing 2A
211981_at	1.77e-09	1.22e-11	8.08652	16.2606	1.98756	COL4A1	collagen type IV alpha 1 chain
1552834_at	1.81e-09	1.25e-11	-8.08063	16.2362	-2.6662	B3GNT6	UDP-GlcNAc:betaGal beta-1,3-N-acetylglucosaminyltransferase 6
237790_at	1.83e-09	1.27e-11	-8.07799	16.2253	-2.80081	SCN8A	sodium voltage-gated channel alpha subunit 8
227032_at	1.83e-09	1.28e-11	-8.07643	16.2188	-0.913329	PLXNA2	plexin A2
222985_at	1.88e-09	1.32e-11	8.06911	16.1885	0.633884	YWHAG	tyrosine 3-monooxygenase/tryptophan 5-monooxygenase activation protein gamma
210143_at	1.88e-09	1.32e-11	-8.06871	16.1869	-3.49403	ANXA10	annexin A10
205394_at	1.88e-09	1.32e-11	8.0681	16.1843	1.5601	CHEK1	checkpoint kinase 1
202246_s_at	1.88e-09	1.32e-11	8.06804	16.1841	0.866657	CDK4	cyclin dependent kinase 4
1562945_at	1.9e-09	1.34e-11	-8.06542	16.1732	-2.59401	LOC105378130	uncharacterized LOC105378130
209317_at	1.9e-09	1.34e-11	8.06462	16.1699	0.863025	POLR1C	RNA polymerase I subunit C
227717_at	1.96e-09	1.38e-11	-8.05715	16.139	-1.68311	ARHGEF37	Rho guanine nucleotide exchange factor 37
218336_at	1.96e-09	1.39e-11	8.05544	16.1319	0.806797	PFDN2	prefoldin subunit 2
218300_at	1.96e-09	1.4e-11	8.05498	16.1301	1.82238	PAGR1	PAXIP1 associated glutamate rich protein 1
209839_at	2e-09	1.43e-11	-8.04988	16.1089	-1.87213	DNM3	dynamin 3
223569_at	2.05e-09	1.47e-11	-8.04349	16.0825	-0.852995	PLPP5	phospholipid phosphatase 5
212310_at	2.1e-09	1.5e-11	-8.03764	16.0583	-0.999073	MIA3	MIA family member 3, ER export factor
229839_at	2.1e-09	1.51e-11	-8.03636	16.053	-3.25087	SCARA5	scavenger receptor class A member 5
209633_at	2.11e-09	1.52e-11	-8.03463	16.0458	-1.76317	PPP2R3A	protein phosphatase 2 regulatory subunit B''alpha
238530_at	2.12e-09	1.53e-11	-8.03333	16.0405	-1.17668	NNT	nicotinamide nucleotide transhydrogenase
221996_s_at	2.12e-09	1.54e-11	-8.03262	16.0375	-2.58976	CLTB	clathrin light chain B
212846_at	2.12e-09	1.54e-11	8.032	16.035	0.780671	RRP1B	ribosomal RNA processing 1B
219819_s_at	2.13e-09	1.55e-11	8.03089	16.0304	0.838456	MRPS28	mitochondrial ribosomal protein S28
207601_at	2.15e-09	1.57e-11	-8.02751	16.0164	-1.61938	SULT1B1	sulfotransferase family 1B member 1
203489_at	2.15e-09	1.57e-11	8.02737	16.0158	0.991213	SIVA1	SIVA1 apoptosis inducing factor
228003_at	2.16e-09	1.58e-11	-8.02545	16.0078	-1.25702	RAB30	RAB30, member RAS oncogene family
216841_s_at	2.18e-09	1.6e-11	8.02268	15.9964	1.54992	LOC100129518///SOD2	uncharacterized LOC100129518///superoxide dismutase 2, mitochondrial
203240_at	2.18e-09	1.61e-11	-8.02197	15.9934	-3.19148	FCGBP	Fc fragment of IgG binding protein
212563_at	2.2e-09	1.62e-11	8.01951	15.9833	2.43749	MIR7112///BOP1	microRNA 7112///block of proliferation 1
210766_s_at	2.21e-09	1.64e-11	8.01664	15.9714	1.10846	CSE1L	chromosome segregation 1 like
205319_at	2.21e-09	1.65e-11	-8.0161	15.9692	-4.62391	PSCA	prostate stem cell antigen
231251_at	2.21e-09	1.65e-11	-8.0152	15.9654	-0.807955	WIPF2	WAS/WASL interacting protein family member 2
203744_at	2.21e-09	1.66e-11	8.01508	15.9649	1.09394	HMGB3	high mobility group box 3
204719_at	2.21e-09	1.66e-11	-8.01464	15.9631	-3.16086	ABCA8	ATP binding cassette subfamily A member 8
211678_s_at	2.21e-09	1.66e-11	8.01453	15.9627	0.70153	RNF114	ring finger protein 114
225681_at	2.25e-09	1.69e-11	8.00977	15.943	2.16227	CTHRC1	collagen triple helix repeat containing 1
210788_s_at	2.28e-09	1.71e-11	-8.00681	15.9307	-1.23295	DHRS7	dehydrogenase/reductase 7
201739_at	2.28e-09	1.72e-11	-8.00623	15.9283	-1.47611	SGK1	serum/glucocorticoid regulated kinase 1
202483_s_at	2.28e-09	1.72e-11	8.00563	15.9258	1.17077	RANBP1	RAN binding protein 1
201577_at	2.33e-09	1.77e-11	7.9996	15.9009	1.03348	NME1	NME/NM23 nucleoside diphosphate kinase 1
241715_x_at	2.36e-09	1.8e-11	-7.99554	15.8841	-1.47743	ACPT	acid phosphatase, testicular
218942_at	2.4e-09	1.83e-11	-7.99111	15.8658	-0.823127	PIP4K2C	phosphatidylinositol-5-phosphate 4-kinase type 2 gamma
204252_at	2.4e-09	1.84e-11	7.99073	15.8642	0.8051	CDK2	cyclin dependent kinase 2
225575_at	2.43e-09	1.87e-11	-7.98696	15.8486	-2.81551	LIFR	leukemia inhibitory factor receptor alpha
218182_s_at	2.44e-09	1.88e-11	7.98566	15.8432	2.65786	CLDN1	claudin 1
201291_s_at	2.44e-09	1.88e-11	7.98552	15.8426	2.11351	TOP2A	topoisomerase (DNA) II alpha
208688_x_at	2.44e-09	1.88e-11	7.98474	15.8394	0.852527	EIF3B	eukaryotic translation initiation factor 3 subunit B
219043_s_at	2.48e-09	1.92e-11	7.98008	15.8201	0.742684	PDCL3P4///PDCL3	phosducin-like 3 pseudogene 4///phosducin like 3
1564521_x_at	2.49e-09	1.93e-11	7.97841	15.8132	0.860102	PRMT5	protein arginine methyltransferase 5
203362_s_at	2.58e-09	2.01e-11	7.96973	15.7773	1.56697	MAD2L1	MAD2 mitotic arrest deficient-like 1 (yeast)
201872_s_at	2.61e-09	2.03e-11	7.96676	15.765	0.844223	ABCE1	ATP binding cassette subfamily E member 1
227320_at	2.67e-09	2.09e-11	-7.96055	15.7393	-1.8412	ZNF664-FAM101A///FAM101A	filamin-interacting protein FAM101A///family with sequence similarity 101 member A
214835_s_at	2.67e-09	2.09e-11	-7.96003	15.7372	-0.862934	SUCLG2	succinate-CoA ligase GDP-forming beta subunit
201778_s_at	2.69e-09	2.11e-11	-7.95829	15.73	-0.819406	EFCAB14	EF-hand calcium binding domain 14
201459_at	2.72e-09	2.14e-11	7.95471	15.7152	0.902523	RUVBL2	RuvB like AAA ATPase 2
204170_s_at	2.72e-09	2.14e-11	7.95431	15.7135	1.46829	CKS2	CDC28 protein kinase regulatory subunit 2
1552673_at	2.74e-09	2.17e-11	-7.95192	15.7036	-3.33092	RFX6	regulatory factor X6
1554970_at	2.76e-09	2.19e-11	-7.94965	15.6943	-3.73548	PDILT	protein disulfide isomerase like, testis expressed
219610_at	2.87e-09	2.27e-11	-7.94034	15.6557	-1.71253	ARHGEF28	Rho guanine nucleotide exchange factor 28
1566830_at	2.99e-09	2.38e-11	-7.9301	15.6133	-1.97669	LOC440028	uncharacterized LOC440028
213330_s_at	2.99e-09	2.38e-11	7.92957	15.6112	1.1056	STIP1	stress induced phosphoprotein 1
224699_s_at	3.01e-09	2.4e-11	7.92749	15.6026	0.993666	ESYT2	extended synaptotagmin 2
218482_at	3.06e-09	2.46e-11	7.92212	15.5803	0.689661	ENY2	ENY2, transcription and export complex 2 subunit
212832_s_at	3.06e-09	2.46e-11	7.92192	15.5795	0.824337	CKAP5	cytoskeleton associated protein 5
217805_at	3.09e-09	2.49e-11	7.91921	15.5683	0.759829	ILF3	interleukin enhancer binding factor 3
213007_at	3.14e-09	2.53e-11	7.91536	15.5524	1.45196	FANCI	Fanconi anemia complementation group I
217815_at	3.23e-09	2.61e-11	7.90801	15.522	0.691731	SUPT16H	SPT16 homolog, facilitates chromatin remodeling subunit
203103_s_at	3.35e-09	2.72e-11	7.89842	15.4823	0.686492	PRPF19	pre-mRNA processing factor 19
220630_s_at	3.35e-09	2.72e-11	-7.89805	15.4808	-4.56922	CHIA	chitinase, acidic
201853_s_at	3.35e-09	2.73e-11	7.89725	15.4775	1.21946	CDC25B	cell division cycle 25B
209321_s_at	3.35e-09	2.74e-11	7.89695	15.4762	0.944925	ADCY3	adenylate cyclase 3
218611_at	3.47e-09	2.84e-11	7.88832	15.4406	1.01843	IER5	immediate early response 5
201292_at	3.52e-09	2.88e-11	7.88442	15.4244	1.47889	TOP2A	topoisomerase (DNA) II alpha
206224_at	3.53e-09	2.9e-11	7.88349	15.4206	3.89454	CST1	cystatin SN
208758_at	3.53e-09	2.91e-11	7.88248	15.4164	0.881212	ATIC	5-aminoimidazole-4-carboxamide ribonucleotide formyltransferase/IMP cyclohydrolase
1555800_at	3.59e-09	2.96e-11	-7.878	15.3979	-3.54587	ZNF385B	zinc finger protein 385B
209899_s_at	3.62e-09	2.99e-11	7.8758	15.3888	0.803105	PUF60	poly(U) binding splicing factor 60
222398_s_at	3.63e-09	3.01e-11	7.87478	15.3845	0.819861	EFTUD2	elongation factor Tu GTP binding domain containing 2
201614_s_at	3.68e-09	3.05e-11	7.87109	15.3693	1.46158	RUVBL1	RuvB like AAA ATPase 1
215001_s_at	3.68e-09	3.06e-11	-7.87049	15.3668	-1.15594	GLUL	glutamate-ammonia ligase
222837_s_at	3.72e-09	3.1e-11	7.86717	15.3531	1.19278	NAA15	N(alpha)-acetyltransferase 15, NatA auxiliary subunit
229916_at	3.79e-09	3.17e-11	-7.86252	15.3338	-2.20651	ENPP6	ectonucleotide pyrophosphatase/phosphodiesterase 6
219464_at	3.82e-09	3.2e-11	-7.85983	15.3227	-2.25554	CA14	carbonic anhydrase 14
226582_at	3.87e-09	3.25e-11	-7.85655	15.3091	-2.85633	LOC400043	uncharacterized LOC400043
216088_s_at	3.88e-09	3.26e-11	7.8555	15.3048	1.00135	PSMA7	proteasome subunit alpha 7
205574_x_at	3.91e-09	3.3e-11	7.85273	15.2934	1.75522	BMP1	bone morphogenetic protein 1
219686_at	3.98e-09	3.37e-11	-7.84773	15.2727	-1.92001	STK32B	serine/threonine kinase 32B
200812_at	3.98e-09	3.37e-11	7.84759	15.2721	0.834811	CCT7	chaperonin containing TCP1 subunit 7
235638_at	4.01e-09	3.41e-11	-7.84539	15.263	-1.55705	RASSF6	Ras association domain family member 6
201106_at	4.01e-09	3.42e-11	7.84472	15.2603	0.735414	GPX4	glutathione peroxidase 4
203560_at	4.01e-09	3.42e-11	7.84457	15.2596	1.31528	GGH	gamma-glutamyl hydrolase
214430_at	4.02e-09	3.43e-11	7.84374	15.2562	0.86074	GLA	galactosidase alpha
219313_at	4.06e-09	3.47e-11	-7.84063	15.2434	-1.33146	GRAMD1C	GRAM domain containing 1C
214022_s_at	4.12e-09	3.55e-11	7.83593	15.2239	1.47922	IFITM1	interferon induced transmembrane protein 1
216384_x_at	4.12e-09	3.55e-11	7.83592	15.2239	1.48865	LOC100506248///MIR1244-2///MIR1244-3///MIR1244-1///LOC728026///PTMA	prothymosin alpha///microRNA 1244-2///microRNA 1244-3///microRNA 1244-1///prothymosin alpha-like///prothymosin, alpha
205757_at	4.12e-09	3.55e-11	-7.83592	15.2238	-1.44322	ENTPD5	ectonucleoside triphosphate diphosphohydrolase 5
209652_s_at	4.16e-09	3.59e-11	7.83312	15.2123	2.12368	PGF	placental growth factor
211759_x_at	4.18e-09	3.62e-11	7.83119	15.2043	0.858872	TBCB	tubulin folding cofactor B
209395_at	4.23e-09	3.67e-11	7.82782	15.1903	3.39455	CHI3L1	chitinase 3 like 1
200037_s_at	4.23e-09	3.68e-11	7.82731	15.1882	0.763262	CBX3	chromobox 3
201088_at	4.28e-09	3.72e-11	7.82438	15.1761	0.977686	KPNA2	karyopherin subunit alpha 2
206263_at	4.29e-09	3.74e-11	-7.8234	15.1721	-0.942288	FMO4	flavin containing monooxygenase 4
225890_at	4.31e-09	3.77e-11	7.82138	15.1637	0.949093	MGME1	mitochondrial genome maintenance exonuclease 1
209825_s_at	4.41e-09	3.86e-11	7.81594	15.1412	0.957722	MIR3658///UCK2	microRNA 3658///uridine-cytidine kinase 2
210707_x_at	4.49e-09	3.95e-11	7.81054	15.1189	1.07877	DTX2P1-UPK3BP1-PMS2P11	DTX2P1-UPK3BP1-PMS2P11 readthrough, transcribed pseudogene
203622_s_at	4.49e-09	3.95e-11	7.81053	15.1189	0.844581	PNO1	partner of NOB1 homolog
214662_at	4.51e-09	3.97e-11	7.80914	15.1131	0.860414	WDR43	WD repeat domain 43
1553340_s_at	4.52e-09	3.99e-11	-7.80796	15.1083	-2.09037	SLC35G4///SLC35G3///SLC35G5	solute carrier family 35 member G4///solute carrier family 35 member G3///solute carrier family 35 member G5
217875_s_at	4.53e-09	4.01e-11	7.80672	15.1031	2.21158	PMEPA1	prostate transmembrane protein, androgen induced 1
218593_at	4.53e-09	4.03e-11	7.80583	15.0995	0.81802	RBM28	RNA binding motif protein 28
213370_s_at	4.53e-09	4.03e-11	7.80572	15.099	0.927723	SFMBT1	Scm-like with four mbt domains 1
201139_s_at	4.56e-09	4.06e-11	7.8038	15.0911	0.725164	SSB	Sjogren syndrome antigen B
236001_at	4.59e-09	4.09e-11	-7.80208	15.084	-1.73833	LINC00675	long intergenic non-protein coding RNA 675
206410_at	4.67e-09	4.17e-11	-7.79753	15.0651	-2.0153	NR0B2	nuclear receptor subfamily 0 group B member 2
213338_at	4.68e-09	4.2e-11	7.79629	15.06	2.15882	TMEM158	transmembrane protein 158 (gene/pseudogene)
1556221_a_at	4.71e-09	4.23e-11	-7.79426	15.0516	-1.30727
202779_s_at	4.71e-09	4.24e-11	7.79406	15.0508	1.57614	UBE2S	ubiquitin conjugating enzyme E2 S
236260_at	4.72e-09	4.25e-11	-7.79306	15.0467	-2.02002
242086_at	4.76e-09	4.3e-11	-7.79053	15.0362	-1.31574	SPATA6	spermatogenesis associated 6
242055_at	4.76e-09	4.31e-11	-7.78979	15.0331	-1.45699	PSMG4	proteasome assembly chaperone 4
201486_at	4.83e-09	4.38e-11	7.78622	15.0184	0.78544	RCN2	reticulocalbin 2
204244_s_at	5.04e-09	4.58e-11	7.77551	14.9741	1.04408	DBF4	DBF4 zinc finger
1566144_at	5.05e-09	4.6e-11	-7.77484	14.9714	-1.36179
215414_at	5.05e-09	4.61e-11	-7.77402	14.968	-1.93583	FARS2	phenylalanyl-tRNA synthetase 2, mitochondrial
238862_at	5.05e-09	4.62e-11	-7.77358	14.9661	-3.16322	MFSD4A	major facilitator superfamily domain containing 4A
224990_at	5.24e-09	4.8e-11	-7.76464	14.9292	-0.92463	SMIM14	small integral membrane protein 14
218308_at	5.27e-09	4.84e-11	7.76254	14.9205	2.09837	TACC3	transforming acidic coiled-coil containing protein 3
220147_s_at	5.28e-09	4.86e-11	7.76188	14.9178	0.774565	FAM60A	family with sequence similarity 60 member A
207067_s_at	5.34e-09	4.93e-11	-7.75854	14.904	-1.60323	HDC	histidine decarboxylase
211806_s_at	5.34e-09	4.93e-11	-7.75823	14.9027	-2.18349	KCNJ15	potassium voltage-gated channel subfamily J member 15
213703_at	5.35e-09	4.95e-11	-7.75719	14.8984	-1.51437	LINC00342	long intergenic non-protein coding RNA 342
212141_at	5.36e-09	4.97e-11	7.75625	14.8945	2.42474	MCM4	minichromosome maintenance complex component 4
221008_s_at	5.39e-09	5.01e-11	-7.75455	14.8875	-3.55645	ETNPPL	ethanolamine-phosphate phospho-lyase
224896_s_at	5.46e-09	5.08e-11	7.75106	14.8731	1.08712	TTL	tubulin tyrosine ligase
201315_x_at	5.72e-09	5.34e-11	7.73965	14.8259	1.27482	IFITM2	interferon induced transmembrane protein 2
224468_s_at	5.72e-09	5.34e-11	7.73938	14.8248	1.45133	SNORD88C///C19orf48	small nucleolar RNA, C/D box 88C///chromosome 19 open reading frame 48
1553808_a_at	5.73e-09	5.36e-11	-7.73857	14.8215	-2.87175	NKX2-3	NK2 homeobox 3
215848_at	5.73e-09	5.38e-11	-7.73774	14.818	-1.02196	SCAPER	S-phase cyclin A associated protein in the ER
226596_x_at	5.77e-09	5.42e-11	-7.73597	14.8107	-0.912255	UMAD1	UBAP1-MVB12-associated (UMA) domain containing 1
214091_s_at	5.77e-09	5.44e-11	-7.73518	14.8075	-1.69532	GPX3	glutathione peroxidase 3
226835_s_at	5.77e-09	5.44e-11	7.73509	14.8071	1.03629	ZFAS1	ZNFX1 antisense RNA 1
239464_at	5.93e-09	5.61e-11	-7.72784	14.7771	-1.80385	KCNJ15	potassium voltage-gated channel subfamily J member 15
226691_at	5.97e-09	5.65e-11	7.72609	14.7699	0.966572	TNRC18	trinucleotide repeat containing 18
222367_at	6.03e-09	5.73e-11	-7.72298	14.7571	-1.94122	WHAMMP2///WHAMMP3	WAS protein homolog associated with actin, golgi membranes and microtubules pseudogene 2///WAS protein homolog associated with actin, golgi membranes and microtubules pseudogene 3
208415_x_at	6.13e-09	5.84e-11	7.71858	14.7389	1.78236	ING1	inhibitor of growth family member 1
226506_at	6.13e-09	5.84e-11	-7.7183	14.7377	-1.0861	THSD4	thrombospondin type 1 domain containing 4
229735_s_at	6.19e-09	5.91e-11	-7.7155	14.7262	-1.21864	NIPAL3	NIPA like domain containing 3
234367_x_at	6.22e-09	5.95e-11	-7.71395	14.7198	-2.2755	TMPRSS6	transmembrane protease, serine 6
235143_at	6.26e-09	6e-11	-7.71214	14.7122	-0.833563	SLC10A7	solute carrier family 10 member 7
1557584_at	6.27e-09	6.02e-11	-7.71129	14.7088	-1.40829	LOC403323	uncharacterized LOC403323
222810_s_at	6.34e-09	6.1e-11	7.70808	14.6955	1.07836	RASAL2	RAS protein activator like 2
205199_at	6.41e-09	6.18e-11	-7.70524	14.6837	-2.09364	CA9	carbonic anhydrase 9
226129_at	6.41e-09	6.19e-11	7.70469	14.6815	1.26079	FAM83H	family with sequence similarity 83 member H
221510_s_at	6.42e-09	6.21e-11	7.70384	14.678	1.02946	GLS	glutaminase
229721_x_at	6.53e-09	6.33e-11	-7.69962	14.6605	-1.33372	DERL3	derlin 3
1554183_s_at	6.55e-09	6.36e-11	-7.69835	14.6553	-1.77489	TRIM74///TRIM73	tripartite motif containing 74///tripartite motif containing 73
201326_at	6.67e-09	6.49e-11	7.69368	14.636	0.73342	CCT6A	chaperonin containing TCP1 subunit 6A
227771_at	6.69e-09	6.52e-11	-7.69252	14.6312	-1.88008	LIFR	leukemia inhibitory factor receptor alpha
208694_at	6.78e-09	6.62e-11	7.68874	14.6156	0.8502	PRKDC	protein kinase, DNA-activated, catalytic polypeptide
201261_x_at	6.81e-09	6.67e-11	7.68719	14.6092	1.90253	BGN	biglycan
217871_s_at	6.82e-09	6.69e-11	7.68648	14.6063	0.924542	MIF	macrophage migration inhibitory factor (glycosylation-inhibiting factor)
235057_at	7.03e-09	6.9e-11	7.67898	14.5753	1.63972	ITCH	itchy E3 ubiquitin protein ligase
212115_at	7.1e-09	6.99e-11	7.6761	14.5634	1.12141	HN1L	hematological and neurological expressed 1 like
206499_s_at	7.25e-09	7.15e-11	7.67091	14.542	1.10353	RCC1	regulator of chromosome condensation 1
219491_at	7.26e-09	7.18e-11	7.66986	14.5376	1.96279	LRFN4	leucine rich repeat and fibronectin type III domain containing 4
201341_at	7.26e-09	7.18e-11	7.6698	14.5374	0.990055	ENC1	ectodermal-neural cortex 1
222039_at	7.26e-09	7.19e-11	7.66929	14.5352	1.01544	KIF18B	kinesin family member 18B
208777_s_at	7.32e-09	7.27e-11	7.66674	14.5248	0.801615	PSMD11	proteasome 26S subunit, non-ATPase 11
201231_s_at	7.36e-09	7.33e-11	7.66503	14.5177	0.905917	ENO1	enolase 1
201379_s_at	7.47e-09	7.45e-11	7.66111	14.5015	1.16071	TPD52L2	tumor protein D52 like 2
229948_at	7.73e-09	7.71e-11	-7.65285	14.4674	-1.45016
218712_at	7.82e-09	7.82e-11	7.64957	14.4538	0.820668	C1orf109	chromosome 1 open reading frame 109
202460_s_at	7.88e-09	7.9e-11	-7.64719	14.444	-0.848699	LPIN2	lipin 2
1556183_at	7.92e-09	7.95e-11	-7.64565	14.4377	-1.34457	ANKRD36BP2	ankyrin repeat domain 36B pseudogene 2
202043_s_at	7.95e-09	8e-11	7.64438	14.4324	0.732622	SMS	spermine synthase
219910_at	7.98e-09	8.04e-11	-7.64318	14.4275	-0.830282	FICD	FIC domain containing
218595_s_at	8.32e-09	8.4e-11	7.63272	14.3843	0.693201	HEATR1	HEAT repeat containing 1
238095_at	8.33e-09	8.42e-11	-7.63218	14.382	-2.22334	GATA5	GATA binding protein 5
218552_at	8.34e-09	8.46e-11	-7.63118	14.3779	-1.05794	ECHDC2	enoyl-CoA hydratase domain containing 2
203083_at	8.34e-09	8.48e-11	7.63047	14.375	2.5151	THBS2	thrombospondin 2
221841_s_at	8.34e-09	8.5e-11	-7.63012	14.3735	-1.28014	KLF4	Kruppel like factor 4
201111_at	8.34e-09	8.5e-11	7.62999	14.373	1.11078	CSE1L	chromosome segregation 1 like
213859_x_at	8.49e-09	8.67e-11	7.62538	14.354	0.807506	SMARCA5	SWI/SNF related, matrix associated, actin dependent regulator of chromatin, subfamily a, member 5
205133_s_at	8.53e-09	8.72e-11	7.62406	14.3485	0.980018	HSPE1	heat shock protein family E (Hsp10) member 1
201725_at	8.53e-09	8.74e-11	7.62347	14.3461	0.731483	CDC123	cell division cycle 123
219377_at	8.69e-09	8.92e-11	-7.61864	14.3261	-1.18211	GAREM1	GRB2 associated regulator of MAPK1 subtype 1
212536_at	8.84e-09	9.08e-11	-7.61438	14.3085	-0.763183	ATP11B	ATPase phospholipid transporting 11B (putative)
206311_s_at	8.93e-09	9.19e-11	-7.6116	14.2971	-2.28248	PLA2G1B	phospholipase A2 group IB
205623_at	9.02e-09	9.35e-11	-7.60762	14.2807	-3.17121	ALDH3A1	aldehyde dehydrogenase 3 family member A1
210231_x_at	9.02e-09	9.35e-11	7.60753	14.2803	1.12241	SET	SET nuclear proto-oncogene
204977_at	9.02e-09	9.36e-11	7.60738	14.2797	0.692678	DDX10	DEAD-box helicase 10
223056_s_at	9.02e-09	9.36e-11	7.60734	14.2795	1.17612	XPO5	exportin 5
205997_at	9.03e-09	9.39e-11	-7.60661	14.2765	-2.85084	ADAM28	ADAM metallopeptidase domain 28
202910_s_at	9.03e-09	9.4e-11	7.6063	14.2752	1.12936	ADGRE5	adhesion G protein-coupled receptor E5
203336_s_at	9.08e-09	9.46e-11	7.60469	14.2686	0.987412	ITGB1BP1	integrin subunit beta 1 binding protein 1
200808_s_at	9.17e-09	9.57e-11	7.60198	14.2574	1.04917	ZYX	zyxin
204092_s_at	9.19e-09	9.61e-11	7.60097	14.2532	1.11043	AURKA	aurora kinase A
209632_at	9.21e-09	9.65e-11	-7.6	14.2492	-1.95557	PPP2R3A	protein phosphatase 2 regulatory subunit B''alpha
211955_at	9.22e-09	9.68e-11	7.5994	14.2467	0.703576	IPO5	importin 5
204709_s_at	9.34e-09	9.83e-11	7.59567	14.2313	1.66876	KIF23	kinesin family member 23
236471_at	9.34e-09	9.83e-11	7.59565	14.2312	1.25429	NFE2L3	nuclear factor, erythroid 2 like 3
209196_at	9.34e-09	9.86e-11	7.59503	14.2287	1.53906	WDR46	WD repeat domain 46
37892_at	9.46e-09	1e-10	7.59176	14.2152	4.46155	COL11A1	collagen type XI alpha 1 chain
208103_s_at	9.6e-09	1.02e-10	7.58777	14.1987	1.09497	ANP32E	acidic nuclear phosphoprotein 32 family member E
225879_at	9.6e-09	1.02e-10	7.58732	14.1968	1.55079	TSEN54	tRNA splicing endonuclease subunit 54
206121_at	9.77e-09	1.04e-10	-7.58292	14.1787	-2.07306	AMPD1	adenosine monophosphate deaminase 1
219363_s_at	9.82e-09	1.05e-10	7.58132	14.1721	0.791113	MTERF3	mitochondrial transcription termination factor 3
209161_at	1e-08	1.07e-10	7.57556	14.1484	1.08746	PRPF4	pre-mRNA processing factor 4
206867_at	1.01e-08	1.08e-10	-7.57402	14.142	-2.00487	GCKR	glucokinase (hexokinase 4) regulator
200884_at	1.01e-08	1.08e-10	-7.57282	14.1371	-2.02578	CKB	creatine kinase B
218848_at	1.01e-08	1.09e-10	7.57236	14.1351	1.55787	THOC6	THO complex 6
219109_at	1.02e-08	1.1e-10	-7.5698	14.1246	-1.62208	SPAG16	sperm associated antigen 16
1553956_at	1.03e-08	1.1e-10	7.5682	14.118	0.85195	TMEM237	transmembrane protein 237
204767_s_at	1.03e-08	1.11e-10	7.56641	14.1106	1.22278	FEN1	flap structure-specific endonuclease 1
210807_s_at	1.05e-08	1.13e-10	-7.56192	14.0921	-2.1886	SLC16A7	solute carrier family 16 member 7
206896_s_at	1.06e-08	1.15e-10	-7.559	14.08	-1.57473	GNG7	G protein subunit gamma 7
202072_at	1.07e-08	1.15e-10	7.55793	14.0756	2.05162	HNRNPL	heterogeneous nuclear ribonucleoprotein L
237192_at	1.07e-08	1.16e-10	-7.55692	14.0714	-2.0983	LOC101927668	uncharacterized LOC101927668
243764_at	1.09e-08	1.18e-10	-7.55203	14.0513	-3.48174	VSIG1	V-set and immunoglobulin domain containing 1
215129_at	1.09e-08	1.19e-10	-7.55167	14.0498	-2.60199	PIK3C2G	phosphatidylinositol-4-phosphate 3-kinase catalytic subunit type 2 gamma
209074_s_at	1.09e-08	1.19e-10	-7.55053	14.0451	-1.96653	FAM107A	family with sequence similarity 107 member A
208079_s_at	1.1e-08	1.2e-10	7.54946	14.0407	1.24921	AURKA	aurora kinase A
201666_at	1.11e-08	1.21e-10	7.5464	14.0281	1.47441	TIMP1	TIMP metallopeptidase inhibitor 1
1552365_at	1.13e-08	1.24e-10	-7.54062	14.0042	-2.27736	SCIN	scinderin
225478_at	1.15e-08	1.26e-10	7.53708	13.9896	0.676739	MFHAS1	malignant fibrous histiocytoma amplified sequence 1
202589_at	1.15e-08	1.26e-10	7.5366	13.9876	1.49995	TYMS	thymidylate synthetase
202824_s_at	1.16e-08	1.28e-10	7.53391	13.9765	0.680483	TCEB1	transcription elongation factor B subunit 1
214152_at	1.17e-08	1.29e-10	-7.53183	13.9679	-0.972663	DYX1C1-CCPG1///CCPG1	DYX1C1-CCPG1 readthrough (NMD candidate)///cell cycle progression 1
208851_s_at	1.19e-08	1.31e-10	7.52818	13.9529	1.24926	THY1	Thy-1 cell surface antigen
48031_r_at	1.19e-08	1.31e-10	-7.5272	13.9488	-1.25143	FAXDC2	fatty acid hydroxylase domain containing 2
213610_s_at	1.19e-08	1.32e-10	7.52671	13.9468	1.59436	PHOSPHO2-KLHL23///KLHL23	PHOSPHO2-KLHL23 readthrough///kelch like family member 23
218473_s_at	1.21e-08	1.34e-10	7.52307	13.9318	0.714107	COLGALT1	collagen beta(1-O)galactosyltransferase 1
209104_s_at	1.22e-08	1.36e-10	7.51961	13.9175	0.803626	NHP2	NHP2 ribonucleoprotein
226227_x_at	1.22e-08	1.36e-10	7.51854	13.9132	0.969771	ZFAS1	ZNFX1 antisense RNA 1
218014_at	1.22e-08	1.36e-10	7.51842	13.9126	0.700499	NUP85	nucleoporin 85
202185_at	1.24e-08	1.38e-10	7.51558	13.901	0.984749	PLOD3	procollagen-lysine,2-oxoglutarate 5-dioxygenase 3
218252_at	1.27e-08	1.42e-10	7.50871	13.8726	1.41033	CKAP2	cytoskeleton associated protein 2
216079_at	1.28e-08	1.43e-10	-7.50655	13.8637	-1.79556	EPM2A	epilepsy, progressive myoclonus type 2A, Lafora disease (laforin)
231969_at	1.29e-08	1.45e-10	-7.50439	13.8548	-1.83506	STOX2	storkhead box 2
225687_at	1.32e-08	1.49e-10	7.49797	13.8283	1.2032	FAM83D	family with sequence similarity 83 member D
223315_at	1.33e-08	1.5e-10	-7.4957	13.819	-1.50948	NTN4	netrin 4
203721_s_at	1.33e-08	1.51e-10	7.49513	13.8166	0.664345	UTP18	UTP18, small subunit processome component
209026_x_at	1.35e-08	1.53e-10	7.49186	13.8031	0.826545	TUBB	tubulin beta class I
226683_at	1.35e-08	1.53e-10	-7.4913	13.8008	-0.9073	SNX18	sorting nexin 18
213905_x_at	1.36e-08	1.54e-10	7.48986	13.7949	2.13555	BGN	biglycan
225099_at	1.36e-08	1.54e-10	7.48952	13.7935	0.96316	FBXO45	F-box protein 45
218722_s_at	1.37e-08	1.56e-10	7.48746	13.785	1.08483	CCDC51	coiled-coil domain containing 51
221730_at	1.39e-08	1.58e-10	7.48385	13.7701	1.53577	COL5A2	collagen type V alpha 2 chain
33494_at	1.39e-08	1.59e-10	-7.48248	13.7645	-1.00746	ETFDH	electron transfer flavoprotein dehydrogenase
204032_at	1.4e-08	1.6e-10	-7.48123	13.7593	-0.955082	BCAR3	breast cancer anti-estrogen resistance 3
1553798_a_at	1.44e-08	1.65e-10	-7.47322	13.7263	-2.49094	FBXL13	F-box and leucine rich repeat protein 13
229265_at	1.44e-08	1.66e-10	7.4726	13.7237	0.956863	SKI	SKI proto-oncogene
203755_at	1.45e-08	1.66e-10	7.47212	13.7218	1.38534	BUB1B	BUB1 mitotic checkpoint serine/threonine kinase B
210119_at	1.45e-08	1.67e-10	-7.47146	13.7191	-3.03968	KCNJ15	potassium voltage-gated channel subfamily J member 15
201606_s_at	1.46e-08	1.68e-10	7.46889	13.7085	0.68764	PWP1	PWP1 homolog, endonuclein
224915_x_at	1.47e-08	1.69e-10	7.46726	13.7017	0.954967	ZFAS1	ZNFX1 antisense RNA 1
225368_at	1.48e-08	1.71e-10	-7.46577	13.6956	-1.16674	HIPK2	homeodomain interacting protein kinase 2
212230_at	1.49e-08	1.72e-10	-7.46369	13.6871	-1.02657	PLPP3	phospholipid phosphatase 3
202858_at	1.5e-08	1.74e-10	7.4607	13.6747	0.663495	U2AF1	U2 small nuclear RNA auxiliary factor 1
221505_at	1.52e-08	1.76e-10	7.45775	13.6626	0.849396	ANP32E	acidic nuclear phosphoprotein 32 family member E
219735_s_at	1.53e-08	1.78e-10	-7.4558	13.6545	-2.00207	TFCP2L1	transcription factor CP2-like 1
209053_s_at	1.54e-08	1.8e-10	7.45314	13.6436	1.46665	WHSC1	Wolf-Hirschhorn syndrome candidate 1
241137_at	1.55e-08	1.8e-10	-7.45242	13.6406	-3.15498	DPCR1	diffuse panbronchiolitis critical region 1
201323_at	1.56e-08	1.83e-10	7.44959	13.6289	0.725564	MIR6733///EBNA1BP2	microRNA 6733///EBNA1 binding protein 2
202906_s_at	1.58e-08	1.85e-10	7.44652	13.6163	1.0496	NBN	nibrin
228261_at	1.58e-08	1.85e-10	7.44644	13.6159	1.69359	MIB2	mindbomb E3 ubiquitin protein ligase 2
218156_s_at	1.58e-08	1.86e-10	7.44536	13.6115	1.0101	TSR1	TSR1, ribosome maturation factor
214361_s_at	1.6e-08	1.88e-10	-7.44306	13.6021	-1.75292	RGS12	regulator of G-protein signaling 12
218782_s_at	1.62e-08	1.9e-10	7.43977	13.5885	1.1462	ATAD2	ATPase family, AAA domain containing 2
236308_at	1.64e-08	1.93e-10	-7.43647	13.5749	-2.22936	VSTM2A	V-set and transmembrane domain containing 2A
235420_at	1.66e-08	1.96e-10	-7.43312	13.5611	-2.5086	HAPLN4	hyaluronan and proteoglycan link protein 4
201795_at	1.68e-08	1.99e-10	7.429	13.5441	1.03035	LBR	lamin B receptor
204288_s_at	1.68e-08	1.99e-10	-7.42882	13.5434	-1.41283	SORBS2	sorbin and SH3 domain containing 2
225547_at	1.69e-08	2e-10	7.42776	13.539	0.913097	SNORD87///SNHG6	small nucleolar RNA, C/D box 87///small nucleolar RNA host gene 6
1559194_a_at	1.69e-08	2.01e-10	-7.42659	13.5342	-1.2481	CLEC4GP1	C-type lectin domain family 4 member G pseudogene 1
221253_s_at	1.7e-08	2.02e-10	-7.42594	13.5315	-0.8128	BLOC1S5-TXNDC5///TXNDC5	BLOC1S5-TXNDC5 readthrough (NMD candidate)///thioredoxin domain containing 5
216208_s_at	1.7e-08	2.03e-10	-7.42525	13.5287	-1.96147	ATF6B	activating transcription factor 6 beta
237056_at	1.7e-08	2.04e-10	-7.42404	13.5237	-2.05455	INSC	inscuteable homolog (Drosophila)
219370_at	1.7e-08	2.04e-10	-7.42342	13.5212	-2.41453	RPRM	reprimo, TP53 dependent G2 arrest mediator candidate
204290_s_at	1.7e-08	2.04e-10	-7.42336	13.5209	-1.20281	ALDH6A1	aldehyde dehydrogenase 6 family member A1
218254_s_at	1.71e-08	2.05e-10	-7.42277	13.5184	-0.852324	SAR1B	secretion associated Ras related GTPase 1B
1553797_a_at	1.72e-08	2.07e-10	-7.42009	13.5074	-2.67249	LINC01105	long intergenic non-protein coding RNA 1105
207057_at	1.73e-08	2.08e-10	-7.41856	13.5011	-2.5974	SLC16A7	solute carrier family 16 member 7
226430_at	1.75e-08	2.11e-10	-7.41588	13.4901	-0.911768	RELL1	RELT like 1
218951_s_at	1.75e-08	2.11e-10	-7.41543	13.4882	-1.17336	PLCXD1	phosphatidylinositol specific phospholipase C X domain containing 1
241918_at	1.76e-08	2.13e-10	-7.41367	13.481	-1.60915	ANO7	anoctamin 7
202018_s_at	1.76e-08	2.13e-10	-7.41294	13.478	-5.04234	LTF	lactotransferrin
200608_s_at	1.78e-08	2.16e-10	7.41002	13.4659	0.645742	RAD21	RAD21 cohesin complex component
213397_x_at	1.78e-08	2.16e-10	-7.40949	13.4637	-1.34699	RNASE4	ribonuclease A family member 4
222245_s_at	1.81e-08	2.2e-10	-7.40556	13.4476	-1.64427	FER1L4	fer-1 like family member 4, pseudogene
242349_at	1.82e-08	2.21e-10	-7.40451	13.4433	-0.925405	HECTD1	HECT domain E3 ubiquitin protein ligase 1
218399_s_at	1.84e-08	2.24e-10	7.4014	13.4305	0.760854	CDCA4	cell division cycle associated 4
235078_at	1.86e-08	2.28e-10	-7.3976	13.4148	-0.956806
201004_at	1.9e-08	2.32e-10	-7.39308	13.3962	-0.74123	SSR4	signal sequence receptor subunit 4
231626_at	1.9e-08	2.32e-10	-7.39287	13.3953	-2.51294	TPH1	tryptophan hydroxylase 1
201947_s_at	1.91e-08	2.34e-10	7.39122	13.3885	0.641988	CCT2	chaperonin containing TCP1 subunit 2
208636_at	1.93e-08	2.37e-10	7.38807	13.3756	0.886195	ACTN1	actinin alpha 1
226612_at	1.94e-08	2.39e-10	-7.38634	13.3684	-2.33352	UBE2QL1	ubiquitin conjugating enzyme E2 Q family like 1
239270_at	1.94e-08	2.39e-10	-7.38618	13.3678	-2.29878	PLCXD3	phosphatidylinositol specific phospholipase C X domain containing 3
225289_at	1.96e-08	2.42e-10	7.38293	13.3544	0.88449	STAT3	signal transducer and activator of transcription 3
202016_at	1.97e-08	2.43e-10	7.38187	13.3501	1.56788	MEST	mesoderm specific transcript
201013_s_at	2.03e-08	2.51e-10	7.37463	13.3203	0.980125	PAICS	phosphoribosylaminoimidazole carboxylase; phosphoribosylaminoimidazolesuccinocarboxamide synthase
203878_s_at	2.03e-08	2.51e-10	7.37441	13.3193	2.14154	MMP11	matrix metallopeptidase 11
212462_at	2.03e-08	2.52e-10	-7.37324	13.3145	-0.747493	KAT6B	lysine acetyltransferase 6B
231015_at	2.03e-08	2.53e-10	-7.37305	13.3138	-1.89172	KLF15	Kruppel like factor 15
203005_at	2.05e-08	2.55e-10	7.37054	13.3034	0.897054	LTBR	lymphotoxin beta receptor
218051_s_at	2.05e-08	2.56e-10	7.3701	13.3016	1.68927	NT5DC2	5'-nucleotidase domain containing 2
219206_x_at	2.09e-08	2.61e-10	-7.36539	13.2822	-0.708812	TMBIM4	transmembrane BAX inhibitor motif containing 4
219261_at	2.09e-08	2.61e-10	7.365	13.2806	1.88379	C7orf26	chromosome 7 open reading frame 26
220239_at	2.11e-08	2.65e-10	7.36157	13.2665	1.09728	KLHL7	kelch like family member 7
221759_at	2.11e-08	2.65e-10	7.3615	13.2662	1.89071	G6PC3	glucose-6-phosphatase catalytic subunit 3
212132_at	2.14e-08	2.69e-10	7.35828	13.253	0.894086	LSM14A	LSM14A, mRNA processing body assembly factor
226992_at	2.14e-08	2.69e-10	-7.35805	13.252	-1.37773	NOSTRIN	nitric oxide synthase trafficking
43427_at	2.14e-08	2.7e-10	-7.35728	13.2489	-1.34286	ACACB	acetyl-CoA carboxylase beta
203022_at	2.14e-08	2.7e-10	7.35707	13.248	0.941958	RNASEH2A	ribonuclease H2 subunit A
224450_s_at	2.15e-08	2.71e-10	7.35601	13.2436	0.839601	RIOK1	RIO kinase 1
227581_at	2.17e-08	2.75e-10	-7.35268	13.2299	-0.847249	TECPR1	tectonin beta-propeller repeat containing 1
215223_s_at	2.17e-08	2.76e-10	7.35243	13.2289	1.57173	LOC100129518///SOD2	uncharacterized LOC100129518///superoxide dismutase 2, mitochondrial
202475_at	2.17e-08	2.76e-10	7.35193	13.2268	0.726614	TMEM147	transmembrane protein 147
1560850_at	2.17e-08	2.76e-10	-7.35181	13.2263	-3.14581	LOC101926959	uncharacterized LOC101926959
229050_s_at	2.17e-08	2.77e-10	7.35166	13.2257	1.43028	SNORA17B///SNORA17A///SNHG7	small nucleolar RNA, H/ACA box 17B///small nucleolar RNA, H/ACA box 17A///small nucleolar RNA host gene 7
242216_at	2.23e-08	2.85e-10	-7.34477	13.1974	-1.9727
222010_at	2.23e-08	2.85e-10	7.34469	13.1971	0.806678	SNORA29///TCP1	small nucleolar RNA, H/ACA box 29///t-complex 1
202095_s_at	2.23e-08	2.85e-10	7.34467	13.197	1.39349	BIRC5	baculoviral IAP repeat containing 5
210906_x_at	2.3e-08	2.94e-10	-7.33693	13.1651	-2.90333	AQP4	aquaporin 4
202905_x_at	2.3e-08	2.94e-10	7.33691	13.1651	0.879758	NBN	nibrin
227042_at	2.32e-08	2.98e-10	7.33365	13.1516	0.813119	YDJC	YdjC homolog (bacterial)
205248_at	2.33e-08	2.99e-10	-7.33294	13.1487	-0.960928	DOPEY2	dopey family member 2
212444_at	2.33e-08	3e-10	7.33222	13.1457	1.7318	GPRC5A	G protein-coupled receptor class C group 5 member A
221509_at	2.33e-08	3.01e-10	7.33159	13.1432	0.600886	DENR	density regulated re-initiation and release factor
219249_s_at	2.37e-08	3.06e-10	7.328	13.1284	2.52229	FKBP10	FK506 binding protein 10
201664_at	2.37e-08	3.06e-10	7.3276	13.1267	0.861823	SMC4	structural maintenance of chromosomes 4
202771_at	2.39e-08	3.1e-10	7.325	13.1161	1.13203	PIEZO1	piezo type mechanosensitive ion channel component 1
212502_at	2.4e-08	3.11e-10	7.32414	13.1125	0.754035	ADO	2-aminoethanethiol dioxygenase
229241_at	2.45e-08	3.18e-10	-7.31858	13.0896	-2.21664	LDHD	lactate dehydrogenase D
214204_at	2.45e-08	3.18e-10	-7.3183	13.0885	-2.15432	PACRG	PARK2 coregulated
228113_at	2.46e-08	3.2e-10	-7.31687	13.0826	-1.62006	RAB37	RAB37, member RAS oncogene family
202651_at	2.47e-08	3.23e-10	7.31529	13.0761	1.0149	LPGAT1	lysophosphatidylglycerol acyltransferase 1
217299_s_at	2.48e-08	3.24e-10	7.31445	13.0727	0.896522	NBN	nibrin
238663_x_at	2.49e-08	3.26e-10	-7.31282	13.066	-3.37688	GRIA4	glutamate ionotropic receptor AMPA type subunit 4
202907_s_at	2.49e-08	3.26e-10	7.31244	13.0644	0.627121	NBN	nibrin
221588_x_at	2.49e-08	3.27e-10	-7.31202	13.0627	-1.13663	ALDH6A1	aldehyde dehydrogenase 6 family member A1
226460_at	2.51e-08	3.3e-10	-7.30999	13.0543	-0.891709	FNIP2	folliculin interacting protein 2
204469_at	2.53e-08	3.33e-10	-7.30749	13.0441	-3.32134	PTPRZ1	protein tyrosine phosphatase, receptor type Z1
225491_at	2.54e-08	3.34e-10	-7.30691	13.0417	-2.57808	SLC1A2	solute carrier family 1 member 2
218797_s_at	2.56e-08	3.37e-10	-7.30485	13.0332	-0.754686	SIRT7	sirtuin 7
228272_at	2.56e-08	3.38e-10	7.30398	13.0296	1.85796	DNLZ	DNL-type zinc finger
203956_at	2.57e-08	3.4e-10	7.3029	13.0252	0.987023	MORC2	MORC family CW-type zinc finger 2
231646_at	2.6e-08	3.44e-10	-7.30004	13.0134	-3.76064	DPCR1	diffuse panbronchiolitis critical region 1
211441_x_at	2.61e-08	3.46e-10	-7.29846	13.0069	-1.50443	CYP3A43	cytochrome P450 family 3 subfamily A member 43
224099_at	2.61e-08	3.46e-10	-7.29833	13.0064	-1.12858	KCNH7	potassium voltage-gated channel subfamily H member 7
200064_at	2.63e-08	3.49e-10	7.29637	12.9984	0.691757	HSP90AB1	heat shock protein 90 alpha family class B member 1
224714_at	2.67e-08	3.56e-10	7.29195	12.9802	0.717301	NIFK	nucleolar protein interacting with the FHA domain of MKI67
223096_at	2.67e-08	3.56e-10	7.29159	12.9787	0.663537	NOP58	NOP58 ribonucleoprotein
207158_at	2.67e-08	3.57e-10	-7.29147	12.9782	-1.83339	APOBEC1	apolipoprotein B mRNA editing enzyme catalytic subunit 1
200957_s_at	2.67e-08	3.57e-10	7.29106	12.9765	0.789712	SSRP1	structure specific recognition protein 1
228885_at	2.73e-08	3.65e-10	-7.28581	12.9549	-2.17573	MAMDC2	MAM domain containing 2
200896_x_at	2.73e-08	3.66e-10	7.28511	12.952	0.836601	HDGF	hepatoma-derived growth factor
204415_at	2.75e-08	3.69e-10	7.28323	12.9443	1.9559	IFI6	interferon alpha inducible protein 6
231766_s_at	2.76e-08	3.71e-10	7.28187	12.9387	2.37051	COL12A1	collagen type XII alpha 1 chain
1559910_at	2.82e-08	3.79e-10	-7.27694	12.9185	-1.50544
1559022_at	2.84e-08	3.83e-10	-7.27457	12.9088	-1.94661	EFCAB14	EF-hand calcium binding domain 14
219956_at	2.84e-08	3.84e-10	-7.27412	12.9069	-1.89427	GALNT6	polypeptide N-acetylgalactosaminyltransferase 6
208850_s_at	2.86e-08	3.87e-10	7.27203	12.8983	1.34387	THY1	Thy-1 cell surface antigen
224894_at	2.89e-08	3.91e-10	7.26972	12.8888	0.634946	YAP1	Yes associated protein 1
227113_at	2.89e-08	3.91e-10	-7.26952	12.888	-1.29134	ADHFE1	alcohol dehydrogenase, iron containing 1
218708_at	2.9e-08	3.94e-10	7.26801	12.8818	0.794806	NXT1	nuclear transport factor 2 like export factor 1
222077_s_at	2.91e-08	3.96e-10	7.26673	12.8765	0.961378	RACGAP1	Rac GTPase activating protein 1
213933_at	2.96e-08	4.03e-10	-7.26244	12.8589	-2.60449	PTGER3	prostaglandin E receptor 3
217428_s_at	2.97e-08	4.04e-10	7.26193	12.8568	3.60955	COL10A1	collagen type X alpha 1 chain
214794_at	2.99e-08	4.08e-10	7.25992	12.8485	0.906875	PA2G4	proliferation-associated 2G4
202403_s_at	2.99e-08	4.09e-10	7.25932	12.8461	1.39579	COL1A2	collagen type I alpha 2 chain
203014_x_at	3.05e-08	4.18e-10	-7.25418	12.825	-0.936976	SGSM3	small G protein signaling modulator 3
200830_at	3.1e-08	4.24e-10	7.25031	12.8091	0.824549	PSMD2	proteasome 26S subunit, non-ATPase 2
213310_at	3.11e-08	4.26e-10	7.24939	12.8053	0.931703	CASC7///AGO2	cancer susceptibility candidate 7 (non-protein coding)///argonaute 2, RISC catalytic component
227755_at	3.11e-08	4.28e-10	-7.24815	12.8002	-0.959618	ERN1	endoplasmic reticulum to nucleus signaling 1
237108_x_at	3.11e-08	4.28e-10	-7.24813	12.8001	-2.35581	LINC00982	long intergenic non-protein coding RNA 982
228502_at	3.14e-08	4.32e-10	-7.24622	12.7922	-2.58722	RPS6KA6	ribosomal protein S6 kinase A6
229004_at	3.17e-08	4.37e-10	-7.24326	12.7801	-1.65715	ADAMTS15	ADAM metallopeptidase with thrombospondin type 1 motif 15
222037_at	3.2e-08	4.42e-10	7.24097	12.7707	2.05676	MCM4	minichromosome maintenance complex component 4
212111_at	3.2e-08	4.43e-10	-7.2402	12.7675	-1.0183	STX12	syntaxin 12
227742_at	3.2e-08	4.44e-10	-7.23981	12.7659	-3.55122	CLIC6	chloride intracellular channel 6
210179_at	3.24e-08	4.49e-10	-7.23705	12.7546	-2.44012	KCNJ13	potassium voltage-gated channel subfamily J member 13
213274_s_at	3.24e-08	4.49e-10	7.23675	12.7534	1.03413	CTSB	cathepsin B
228538_at	3.25e-08	4.51e-10	-7.23588	12.7498	-2.04809	ZNF662	zinc finger protein 662
210066_s_at	3.28e-08	4.57e-10	-7.2328	12.7371	-3.39766	AQP4	aquaporin 4
213150_at	3.32e-08	4.63e-10	7.22958	12.7239	3.52792	HOXA10	homeobox A10
223512_at	3.34e-08	4.67e-10	-7.22794	12.7172	-0.89567	SAR1B	secretion associated Ras related GTPase 1B
227491_at	3.35e-08	4.68e-10	-7.22712	12.7138	-1.37257	ELOVL6	ELOVL fatty acid elongase 6
220012_at	3.37e-08	4.71e-10	-7.22543	12.7069	-2.30164	ERO1B	endoplasmic reticulum oxidoreductase 1 beta
225777_at	3.42e-08	4.78e-10	7.22195	12.6926	1.37679	SAPCD2	suppressor APC domain containing 2
214433_s_at	3.42e-08	4.8e-10	-7.22141	12.6904	-1.69931	SELENBP1	selenium binding protein 1
218986_s_at	3.46e-08	4.86e-10	-7.21834	12.6778	-1.42463	DDX60	DEXD/H-box helicase 60
226804_at	3.46e-08	4.87e-10	-7.21798	12.6763	-2.58229	FAM20A	family with sequence similarity 20 member A
200750_s_at	3.46e-08	4.88e-10	7.21738	12.6738	0.815699	RAN	RAN, member RAS oncogene family
209988_s_at	3.46e-08	4.88e-10	-7.21707	12.6726	-2.33059	ASCL1	achaete-scute family bHLH transcription factor 1
208683_at	3.48e-08	4.91e-10	-7.2156	12.6665	-0.70774	CAPN2	calpain 2
228708_at	3.5e-08	4.95e-10	-7.21406	12.6602	-1.60526	RAB27B	RAB27B, member RAS oncogene family
210375_at	3.56e-08	5.03e-10	-7.20991	12.6432	-2.62787	PTGER3	prostaglandin E receptor 3
1556014_at	3.68e-08	5.22e-10	-7.20153	12.6088	-2.5581	MESP2	mesoderm posterior bHLH transcription factor 2
218118_s_at	3.72e-08	5.28e-10	7.19872	12.5972	0.77282	TIMM23B///TIMM23	translocase of inner mitochondrial membrane 23 homolog B///translocase of inner mitochondrial membrane 23
215103_at	3.8e-08	5.4e-10	-7.19333	12.5751	-2.53144	CYP2C18	cytochrome P450 family 2 subfamily C member 18
200872_at	3.8e-08	5.4e-10	7.19308	12.5741	1.2085	S100A10	S100 calcium binding protein A10
203557_s_at	3.8e-08	5.41e-10	7.19296	12.5736	0.822814	PCBD1	pterin-4 alpha-carbinolamine dehydratase 1
211709_s_at	3.82e-08	5.45e-10	7.19103	12.5657	2.25722	CLEC11A	C-type lectin domain family 11 member A
228273_at	3.85e-08	5.51e-10	7.1887	12.5561	1.41353	PRR11	proline rich 11
1569234_at	3.85e-08	5.51e-10	-7.18861	12.5557	-2.38531
208611_s_at	3.85e-08	5.51e-10	7.18856	12.5555	0.68403	SPTAN1	spectrin alpha, non-erythrocytic 1
235965_at	3.93e-08	5.63e-10	-7.18323	12.5337	-1.82538	BHLHA15	basic helix-loop-helix family member a15
212450_at	4.05e-08	5.82e-10	-7.17568	12.5027	-0.784899	SECISBP2L	SECIS binding protein 2 like
208799_at	4.15e-08	5.97e-10	7.16944	12.4771	0.609613	PSMB5	proteasome subunit beta 5
240242_at	4.18e-08	6.02e-10	-7.16759	12.4695	-2.53023
225196_s_at	4.32e-08	6.22e-10	7.15963	12.4369	0.88359	MRPS26	mitochondrial ribosomal protein S26
222163_s_at	4.4e-08	6.35e-10	7.15503	12.418	0.811629	SPATA5L1	spermatogenesis associated 5 like 1
208292_at	4.4e-08	6.36e-10	-7.15466	12.4165	-1.50385	BMP10	bone morphogenetic protein 10
232065_x_at	4.4e-08	6.37e-10	7.15404	12.414	0.903023	CENPL	centromere protein L
210432_s_at	4.41e-08	6.39e-10	-7.15323	12.4106	-2.50796	SCN3A	sodium voltage-gated channel alpha subunit 3
234370_at	4.42e-08	6.41e-10	-7.15264	12.4082	-3.24274	VSIG1	V-set and immunoglobulin domain containing 1
203964_at	4.46e-08	6.48e-10	7.15015	12.398	0.783664	NMI	N-myc and STAT interactor
220565_at	4.47e-08	6.51e-10	-7.14914	12.3939	-2.45537	CCR10	C-C motif chemokine receptor 10
226974_at	4.5e-08	6.55e-10	-7.14767	12.3878	-1.22486	NEDD4L	neural precursor cell expressed, developmentally down-regulated 4-like, E3 ubiquitin protein ligase
216086_at	4.5e-08	6.56e-10	-7.1473	12.3863	-1.83648	SV2C	synaptic vesicle glycoprotein 2C
201422_at	4.53e-08	6.62e-10	7.14517	12.3776	1.14753	IFI30///PIK3R2	IFI30, lysosomal thiol reductase///phosphoinositide-3-kinase regulatory subunit 2
226599_at	4.58e-08	6.69e-10	-7.14235	12.366	-0.892571	FHDC1	FH2 domain containing 1
218695_at	4.67e-08	6.84e-10	7.13741	12.3458	1.24669	EXOSC4	exosome component 4
216952_s_at	4.74e-08	6.94e-10	7.13366	12.3304	1.59394	LMNB2	lamin B2
224878_at	4.75e-08	6.96e-10	7.13302	12.3278	0.68508	UBFD1	ubiquitin family domain containing 1
49452_at	4.76e-08	7e-10	-7.13185	12.323	-1.27079	ACACB	acetyl-CoA carboxylase beta
217834_s_at	4.82e-08	7.08e-10	7.12903	12.3114	0.67972	SYNCRIP	synaptotagmin binding cytoplasmic RNA interacting protein
205264_at	4.82e-08	7.1e-10	7.12847	12.3091	1.19886	CD3EAP	CD3e molecule associated protein
201063_at	4.82e-08	7.1e-10	7.12843	12.3089	0.949225	RCN1	reticulocalbin 1
222047_s_at	4.82e-08	7.12e-10	7.1278	12.3064	0.721163	SRRT	serrate, RNA effector molecule
208268_at	4.82e-08	7.13e-10	-7.12749	12.3051	-1.91921	ADAM28	ADAM metallopeptidase domain 28
202061_s_at	4.83e-08	7.14e-10	-7.12698	12.303	-0.657638	SEL1L	SEL1L ERAD E3 ligase adaptor subunit
223100_s_at	4.85e-08	7.18e-10	7.12559	12.2973	0.807214	NUDT5	nudix hydrolase 5
50965_at	4.86e-08	7.21e-10	-7.12486	12.2943	-1.2384	RAB26	RAB26, member RAS oncogene family
201032_at	4.92e-08	7.3e-10	7.12171	12.2814	0.705626	BLCAP	bladder cancer associated protein
1555841_at	4.92e-08	7.31e-10	7.12137	12.28	1.02687	MSANTD3	Myb/SANT DNA binding domain containing 3
218602_s_at	4.94e-08	7.36e-10	7.12004	12.2746	1.15124	HAUS6	HAUS augmin like complex subunit 6
224574_at	4.97e-08	7.41e-10	7.11822	12.2671	0.783418	RNASEK-C17orf49///C17orf49	RNASEK-C17orf49 readthrough///chromosome 17 open reading frame 49
229831_at	4.99e-08	7.44e-10	-7.11719	12.2629	-2.87801	CNTN3	contactin 3
203238_s_at	5.01e-08	7.49e-10	7.11567	12.2567	1.28263	NOTCH3	notch 3
203658_at	5.01e-08	7.5e-10	-7.1155	12.256	-0.700141	SLC25A20	solute carrier family 25 member 20
209301_at	5.08e-08	7.62e-10	-7.11175	12.2406	-2.65793	CA2	carbonic anhydrase 2
207392_x_at	5.25e-08	7.88e-10	-7.1038	12.2081	-2.18971	UGT2B15	UDP glucuronosyltransferase family 2 member B15
226386_at	5.26e-08	7.89e-10	7.10325	12.2058	0.631179	MALSU1	mitochondrial assembly of ribosomal large subunit 1
202087_s_at	5.34e-08	8.02e-10	7.09943	12.1901	0.894173	CTSL	cathepsin L
220191_at	5.35e-08	8.05e-10	-7.09875	12.1874	-5.71104	GKN1	gastrokine 1
218875_s_at	5.41e-08	8.16e-10	7.09544	12.1738	1.20297	FBXO5	F-box protein 5
219087_at	5.48e-08	8.28e-10	7.09208	12.16	1.81472	ASPN	asporin
204715_at	5.48e-08	8.28e-10	7.09185	12.1591	0.678676	PANX1	pannexin 1
204151_x_at	5.51e-08	8.34e-10	-7.09019	12.1523	-2.43084	AKR1C1	aldo-keto reductase family 1 member C1
237466_s_at	5.65e-08	8.56e-10	-7.08408	12.1273	-2.1813	HHIP	hedgehog interacting protein
211069_s_at	5.66e-08	8.57e-10	7.08364	12.1255	0.608926	SUMO1	small ubiquitin-like modifier 1
227103_s_at	5.67e-08	8.61e-10	7.08278	12.1219	1.12868	ECE2	endothelin converting enzyme 2
210466_s_at	5.73e-08	8.71e-10	7.07979	12.1097	0.571152	SERBP1	SERPINE1 mRNA binding protein 1
206586_at	5.75e-08	8.75e-10	-7.07895	12.1062	-0.989018	CNR2	cannabinoid receptor 2
209293_x_at	5.8e-08	8.84e-10	-7.07648	12.0962	-0.884333	ID4	inhibitor of DNA binding 4, HLH protein
200736_s_at	5.8e-08	8.86e-10	7.076	12.0942	0.857927	GPX1	glutathione peroxidase 1
225699_at	5.8e-08	8.86e-10	7.07594	12.0939	1.53035	LOC101928927///SNORA9///SNHG15	uncharacterized LOC101928927///small nucleolar RNA, H/ACA box 9///small nucleolar RNA host gene 15
210175_at	5.83e-08	8.93e-10	7.07397	12.0859	1.20629	GCFC2	GC-rich sequence DNA-binding factor 2
202052_s_at	5.83e-08	8.93e-10	7.07391	12.0856	1.07845	RAI14	retinoic acid induced 14
1557813_at	5.83e-08	8.94e-10	-7.07377	12.0851	-0.790789
212841_s_at	5.86e-08	8.99e-10	-7.07244	12.0796	-1.32218	PPFIBP2	PPFIA binding protein 2
227861_at	5.89e-08	9.04e-10	-7.07096	12.0736	-1.32429	TMEM161B	transmembrane protein 161B
1555236_a_at	5.89e-08	9.06e-10	-7.07054	12.0718	-4.82202	PGC	progastricsin
1556797_at	5.9e-08	9.09e-10	-7.06987	12.0691	-1.41787	RNF144A-AS1	RNF144A antisense RNA 1
1559948_at	5.9e-08	9.1e-10	-7.06944	12.0673	-1.95285	LOC101927253	uncharacterized LOC101927253
214710_s_at	5.93e-08	9.16e-10	7.06795	12.0612	1.25051	CCNB1	cyclin B1
206892_at	5.94e-08	9.19e-10	-7.06728	12.0585	-1.21986	AMHR2	anti-Mullerian hormone receptor type 2
204042_at	6.04e-08	9.34e-10	-7.06323	12.0419	-1.2166	WASF3	WAS protein family member 3
212088_at	6.14e-08	9.51e-10	7.05905	12.0248	0.801878	PMPCA	peptidase, mitochondrial processing alpha subunit
213629_x_at	6.16e-08	9.57e-10	-7.05759	12.0188	-1.47676	MT1F	metallothionein 1F
201160_s_at	6.16e-08	9.57e-10	7.05757	12.0187	0.678991	YBX3	Y-box binding protein 3
206119_at	6.16e-08	9.58e-10	-7.05727	12.0175	-1.72155	BHMT	betaine--homocysteine S-methyltransferase
212003_at	6.19e-08	9.63e-10	7.05615	12.0129	1.99948	SZRD1	SUZ RNA binding domain containing 1
204493_at	6.2e-08	9.65e-10	7.05548	12.0102	0.88959	BID	BH3 interacting domain death agonist
218242_s_at	6.23e-08	9.72e-10	-7.05387	12.0036	-0.720728	KMT5B	lysine methyltransferase 5B
204519_s_at	6.26e-08	9.77e-10	-7.05254	11.9982	-1.25486	PLLP	plasmolipin
205498_at	6.26e-08	9.78e-10	-7.0523	11.9972	-2.07015	GHR	growth hormone receptor
209894_at	6.28e-08	9.83e-10	-7.05112	11.9924	-1.89715	LEPROT///LEPR	leptin receptor overlapping transcript///leptin receptor
230656_s_at	6.34e-08	9.94e-10	7.04849	11.9816	0.975415	UTP4	UTP4, small subunit processome component
228766_at	6.35e-08	9.96e-10	-7.04796	11.9794	-1.67196	CD36	CD36 molecule
220468_at	6.36e-08	9.99e-10	-7.04736	11.977	-2.25579	ARL14	ADP ribosylation factor like GTPase 14
236430_at	6.36e-08	1e-09	-7.04701	11.9755	-3.92234	TMED6	transmembrane p24 trafficking protein 6
204700_x_at	6.37e-08	1e-09	7.04626	11.9725	0.606972	DIEXF	digestive organ expansion factor homolog (zebrafish)
225327_at	6.39e-08	1.01e-09	-7.04484	11.9667	-1.00815	FAM214A	family with sequence similarity 214 member A
204162_at	6.39e-08	1.01e-09	7.04479	11.9665	1.6434	NDC80	NDC80, kinetochore complex component
224371_at	6.39e-08	1.01e-09	-7.04475	11.9663	-1.83429	ADAMTSL1	ADAMTS like 1
200658_s_at	6.41e-08	1.02e-09	7.04356	11.9614	0.799947	PHB	prohibitin
228171_s_at	6.41e-08	1.02e-09	7.0434	11.9608	1.2198	PLEKHG4	pleckstrin homology and RhoGEF domain containing G4
225571_at	6.41e-08	1.02e-09	-7.04335	11.9605	-2.76778	LIFR	leukemia inhibitory factor receptor alpha
1568763_s_at	6.44e-08	1.02e-09	-7.04192	11.9547	-1.45117	LOC102724884///LOC728613///PDCD6	uncharacterized LOC102724884///programmed cell death 6 pseudogene///programmed cell death 6
218732_at	6.45e-08	1.02e-09	7.04126	11.952	0.770177	PTRH2	peptidyl-tRNA hydrolase 2
206310_at	6.45e-08	1.03e-09	-7.04109	11.9513	-2.19434	SPINK2	serine peptidase inhibitor, Kazal type 2
217080_s_at	6.46e-08	1.03e-09	-7.0402	11.9477	-1.99941	HOMER2	homer scaffolding protein 2
225283_at	6.47e-08	1.03e-09	-7.03969	11.9456	-1.04342	ARRDC4	arrestin domain containing 4
209636_at	6.5e-08	1.04e-09	7.03819	11.9395	1.86146	NFKB2	nuclear factor kappa B subunit 2
218886_at	6.51e-08	1.04e-09	7.0376	11.937	0.956434	PAK1IP1	PAK1 interacting protein 1
205628_at	6.54e-08	1.05e-09	7.03631	11.9318	0.840117	PRIM2	primase (DNA) subunit 2
224414_s_at	6.55e-08	1.05e-09	-7.03572	11.9293	-1.14903	CARD6	caspase recruitment domain family member 6
223720_at	6.61e-08	1.06e-09	-7.03318	11.9189	-2.25028	SPINK7	serine peptidase inhibitor, Kazal type 7 (putative)
238197_at	6.72e-08	1.08e-09	-7.02903	11.902	-3.05188	GATA5	GATA binding protein 5
225834_at	6.74e-08	1.08e-09	7.0282	11.8986	1.74327	FAM72A///FAM72D///FAM72B///FAM72C	family with sequence similarity 72 member A///family with sequence similarity 72 member D///family with sequence similarity 72 member B///family with sequence similarity 72 member C
207547_s_at	6.77e-08	1.09e-09	-7.02673	11.8926	-1.72504	FAM107A	family with sequence similarity 107 member A
203462_x_at	6.79e-08	1.09e-09	7.02592	11.8893	0.681888	EIF3B	eukaryotic translation initiation factor 3 subunit B
227363_s_at	6.84e-08	1.1e-09	7.02388	11.8809	0.780403	EMC8	ER membrane protein complex subunit 8
217165_x_at	6.85e-08	1.11e-09	-7.02317	11.878	-1.63469	MT1F	metallothionein 1F
210640_s_at	6.94e-08	1.12e-09	-7.0198	11.8642	-2.7863	GPER1	G protein-coupled estrogen receptor 1
212900_at	6.94e-08	1.12e-09	-7.01956	11.8633	-0.682859	SEC24A	SEC24 homolog A, COPII coat complex component
209024_s_at	6.96e-08	1.13e-09	7.01846	11.8588	1.00884	SYNCRIP	synaptotagmin binding cytoplasmic RNA interacting protein
201676_x_at	7e-08	1.14e-09	7.0166	11.8512	0.616502	PSMA1	proteasome subunit alpha 1
237497_at	7e-08	1.14e-09	-7.01657	11.851	-1.69834
235591_at	7.01e-08	1.14e-09	-7.0159	11.8483	-2.99386	SSTR1	somatostatin receptor 1
210524_x_at	7.03e-08	1.14e-09	-7.01505	11.8448	-1.35885
204540_at	7.04e-08	1.15e-09	-7.01445	11.8424	-1.37733	EEF1A2	eukaryotic translation elongation factor 1 alpha 2
239136_at	7.05e-08	1.15e-09	-7.01401	11.8405	-2.14859	UNC5B-AS1	UNC5B antisense RNA 1
1555535_at	7.19e-08	1.17e-09	-7.00895	11.8199	-1.70417	BPIFB6	BPI fold containing family B member 6
225458_at	7.19e-08	1.18e-09	-7.00854	11.8182	-2.07152	PP7080	uncharacterized LOC25845
226437_at	7.21e-08	1.18e-09	7.00781	11.8152	0.993159	YIF1B	Yip1 interacting factor homolog B, membrane trafficking protein
232239_at	7.23e-08	1.19e-09	-7.00679	11.811	-0.957337	LINC00865	long intergenic non-protein coding RNA 865
203625_x_at	7.33e-08	1.2e-09	7.00314	11.7961	1.10617	SKP2	S-phase kinase-associated protein 2, E3 ubiquitin protein ligase
214162_at	7.36e-08	1.21e-09	-7.00212	11.792	-2.31235	ASXL3	additional sex combs like 3, transcriptional regulator
231275_at	7.37e-08	1.21e-09	-7.00143	11.7891	-2.30739	LINC00982	long intergenic non-protein coding RNA 982
78047_s_at	7.4e-08	1.22e-09	-7.00033	11.7846	-0.790173	MMP24-AS1	MMP24 antisense RNA 1
225097_at	7.47e-08	1.23e-09	-6.99785	11.7745	-1.05333	HIPK2	homeodomain interacting protein kinase 2
202706_s_at	7.49e-08	1.23e-09	6.99699	11.771	0.740383	UMPS	uridine monophosphate synthetase
209915_s_at	7.52e-08	1.24e-09	-6.99561	11.7653	-1.45076	NRXN1	neurexin 1
214473_x_at	7.53e-08	1.25e-09	6.99497	11.7627	0.633437	PMS2P3	PMS1 homolog 2, mismatch repair system component pseudogene 3
221577_x_at	7.71e-08	1.28e-09	6.98928	11.7395	1.80667	GDF15	growth differentiation factor 15
202581_at	7.71e-08	1.28e-09	6.98897	11.7382	1.73209	HSPA1B///HSPA1A	heat shock protein family A (Hsp70) member 1B///heat shock protein family A (Hsp70) member 1A
212709_at	7.77e-08	1.29e-09	6.98684	11.7295	0.674995	NUP160	nucleoporin 160
203828_s_at	7.81e-08	1.3e-09	6.98537	11.7235	1.84057	IL32	interleukin 32
218049_s_at	7.88e-08	1.31e-09	6.98299	11.7138	0.709067	MRPL13	mitochondrial ribosomal protein L13
220789_s_at	7.89e-08	1.31e-09	6.98245	11.7116	1.66337	SNORA5B///TBRG4	small nucleolar RNA, H/ACA box 5B///transforming growth factor beta regulator 4
212448_at	7.89e-08	1.31e-09	-6.9822	11.7105	-1.40806	NEDD4L	neural precursor cell expressed, developmentally down-regulated 4-like, E3 ubiquitin protein ligase
214141_x_at	7.94e-08	1.32e-09	6.98043	11.7033	0.739933	SRSF7	serine and arginine rich splicing factor 7
225827_at	7.98e-08	1.33e-09	6.97875	11.6964	1.31437	AGO2	argonaute 2, RISC catalytic component
201478_s_at	7.98e-08	1.33e-09	6.97859	11.6958	0.878405	MIR664B///SNORA56///DKC1	microRNA 664b///small nucleolar RNA, H/ACA box 56///dyskerin pseudouridine synthase 1
216913_s_at	7.98e-08	1.34e-09	6.97835	11.6948	1.72209	RRP12	ribosomal RNA processing 12 homolog
202859_x_at	8.03e-08	1.35e-09	6.97649	11.6872	2.89344	CXCL8	C-X-C motif chemokine ligand 8
209434_s_at	8.07e-08	1.35e-09	6.97512	11.6816	0.984583	PPAT	phosphoribosyl pyrophosphate amidotransferase
202244_at	8.1e-08	1.36e-09	6.97394	11.6768	0.566446	PSMB4	proteasome subunit beta 4
222156_x_at	8.18e-08	1.38e-09	-6.97132	11.6661	-1.16526	DYX1C1-CCPG1///CCPG1	DYX1C1-CCPG1 readthrough (NMD candidate)///cell cycle progression 1
205111_s_at	8.19e-08	1.38e-09	-6.97079	11.6639	-0.990536	PLCE1	phospholipase C epsilon 1
231895_at	8.2e-08	1.38e-09	6.97031	11.662	1.48203	SASS6	SAS-6 centriolar assembly protein
239671_at	8.23e-08	1.39e-09	-6.96932	11.6579	-2.1914	SYT16	synaptotagmin 16
208700_s_at	8.24e-08	1.39e-09	6.96875	11.6556	0.935244	TKT	transketolase
219037_at	8.31e-08	1.41e-09	6.96605	11.6446	0.640066	RRP15	ribosomal RNA processing 15 homolog
219126_at	8.31e-08	1.41e-09	6.96602	11.6445	0.659816	PHF10	PHD finger protein 10
204971_at	8.34e-08	1.41e-09	-6.96495	11.6401	-1.62748	CSTA	cystatin A
211668_s_at	8.41e-08	1.43e-09	6.96275	11.6311	1.85727	PLAU	plasminogen activator, urokinase
228825_at	8.44e-08	1.43e-09	-6.96164	11.6266	-1.46193	PTGR1	prostaglandin reductase 1
207233_s_at	8.45e-08	1.44e-09	-6.9611	11.6243	-1.02796	MITF	melanogenesis associated transcription factor
226294_x_at	8.56e-08	1.46e-09	6.9578	11.6109	0.587997	FAM91A1	family with sequence similarity 91 member A1
218355_at	8.63e-08	1.47e-09	6.95553	11.6016	1.80056	KIF4A	kinesin family member 4A
219908_at	8.71e-08	1.49e-09	6.95302	11.5914	2.41135	DKK2	dickkopf WNT signaling pathway inhibitor 2
204437_s_at	8.71e-08	1.49e-09	-6.95293	11.591	-1.89146	FOLR1	folate receptor 1
205876_at	8.74e-08	1.49e-09	-6.95192	11.5869	-2.26538	LIFR	leukemia inhibitory factor receptor alpha
214836_x_at	8.82e-08	1.51e-09	-6.94928	11.5761	-1.34699	IGK///IGKC	immunoglobulin kappa locus///immunoglobulin kappa constant
214061_at	8.82e-08	1.51e-09	6.94903	11.5751	0.890945	TBC1D31	TBC1 domain family member 31
213519_s_at	8.83e-08	1.51e-09	-6.94863	11.5735	-1.26971	LAMA2	laminin subunit alpha 2
213992_at	8.96e-08	1.54e-09	-6.94489	11.5582	-1.88865	COL4A6	collagen type IV alpha 6 chain
206176_at	8.97e-08	1.54e-09	-6.94429	11.5557	-1.36139	BMP6	bone morphogenetic protein 6
201036_s_at	8.97e-08	1.54e-09	-6.94407	11.5548	-0.963552	HADH	hydroxyacyl-CoA dehydrogenase
215304_at	8.97e-08	1.54e-09	-6.94381	11.5538	-1.37882
226434_at	9.04e-08	1.56e-09	6.9417	11.5452	0.783951	PPP1R35	protein phosphatase 1 regulatory subunit 35
200661_at	9.14e-08	1.58e-09	6.93896	11.534	0.872812	CTSA	cathepsin A
218899_s_at	9.17e-08	1.58e-09	-6.93785	11.5294	-1.99906	BAALC	brain and acute leukemia, cytoplasmic
219476_at	9.19e-08	1.59e-09	-6.93703	11.5261	-1.25206	C1orf116	chromosome 1 open reading frame 116
230991_at	9.25e-08	1.6e-09	-6.93528	11.5189	-2.39335	LOC102724156	uncharacterized LOC102724156
217466_x_at	9.25e-08	1.6e-09	6.93509	11.5182	1.47025	SNORA64///RPS2	small nucleolar RNA, H/ACA box 64///ribosomal protein S2
215432_at	9.25e-08	1.6e-09	-6.93468	11.5165	-1.52842	ACSM1	acyl-CoA synthetase medium-chain family member 1
204862_s_at	9.29e-08	1.61e-09	6.93363	11.5122	1.3319	NME3	NME/NM23 nucleoside diphosphate kinase 3
225799_at	9.38e-08	1.63e-09	6.93087	11.501	1.23951	LOC101930489///MIR4435-2HG///LINC00152	uncharacterized LOC101930489///MIR4435-2 host gene///long intergenic non-protein coding RNA 152
204580_at	9.38e-08	1.63e-09	6.93046	11.4993	2.16219	MMP12	matrix metallopeptidase 12
201503_at	9.38e-08	1.63e-09	6.93041	11.4991	0.622697	G3BP1	G3BP stress granule assembly factor 1
204858_s_at	9.42e-08	1.64e-09	6.9291	11.4937	1.72711	TYMP	thymidine phosphorylase
214427_at	9.46e-08	1.65e-09	6.92801	11.4893	0.828602	NOP2	NOP2 nucleolar protein
223506_at	9.55e-08	1.67e-09	6.92547	11.4789	0.656942	ZC3H8	zinc finger CCCH-type containing 8
226989_at	9.55e-08	1.67e-09	-6.92513	11.4776	-1.26606	RGMB	repulsive guidance molecule family member b
213900_at	9.55e-08	1.67e-09	-6.92489	11.4766	-1.40955	FAM189A2	family with sequence similarity 189 member A2
235416_at	9.56e-08	1.68e-09	-6.92436	11.4744	-1.28392	LOC643201	centrosomal protein 192kDa pseudogene
1562081_a_at	9.66e-08	1.69e-09	-6.92183	11.4641	-1.50425	LINC00424	long intergenic non-protein coding RNA 424
214700_x_at	9.66e-08	1.7e-09	6.92155	11.4629	0.88105	RIF1	replication timing regulatory factor 1
228095_at	9.69e-08	1.7e-09	6.92036	11.4581	0.657215	PHF14	PHD finger protein 14
223823_at	9.7e-08	1.71e-09	-6.92	11.4566	-1.99685	KCNMB2	potassium calcium-activated channel subfamily M regulatory beta subunit 2
221868_at	9.7e-08	1.71e-09	-6.91986	11.456	-2.15454	PAIP2B	poly(A) binding protein interacting protein 2B
1556097_at	9.71e-08	1.71e-09	-6.91931	11.4538	-3.20977	HOMER2	homer scaffolding protein 2
226960_at	9.71e-08	1.71e-09	-6.91909	11.4529	-3.80685	CXCL17	C-X-C motif chemokine ligand 17
211623_s_at	9.75e-08	1.72e-09	6.91787	11.4479	0.834596	FBL	fibrillarin
238783_at	9.76e-08	1.73e-09	-6.91728	11.4455	-1.28956	TMEM161B	transmembrane protein 161B
202230_s_at	9.8e-08	1.74e-09	6.91601	11.4403	0.538803	CHERP	calcium homeostasis endoplasmic reticulum protein
204559_s_at	9.88e-08	1.75e-09	6.91362	11.4306	0.829247	LSM7	LSM7 homolog, U6 small nuclear RNA and mRNA degradation associated
226980_at	9.88e-08	1.75e-09	6.91352	11.4302	1.95214	DEPDC1B	DEP domain containing 1B
210150_s_at	9.94e-08	1.77e-09	6.91173	11.4229	1.02733	LAMA5	laminin subunit alpha 5
211989_at	9.94e-08	1.77e-09	6.91169	11.4227	0.776152	SMARCE1	SWI/SNF related, matrix associated, actin dependent regulator of chromatin, subfamily e, member 1
225268_at	9.98e-08	1.78e-09	6.9104	11.4175	0.621174	KPNA4	karyopherin subunit alpha 4
244220_at	9.98e-08	1.78e-09	-6.91018	11.4166	-1.01658
229150_at	1e-07	1.79e-09	-6.90911	11.4122	-2.8804
219076_s_at	1.02e-07	1.82e-09	-6.90485	11.3948	-1.00927	PXMP2	peroxisomal membrane protein 2
222843_at	1.02e-07	1.83e-09	6.904	11.3913	1.04932	FIGNL1	fidgetin like 1
204061_at	1.04e-07	1.85e-09	6.90028	11.3762	1.08651	PRKX	protein kinase, X-linked
220030_at	1.04e-07	1.86e-09	-6.90012	11.3755	-1.70536	STYK1	serine/threonine/tyrosine kinase 1
209336_at	1.04e-07	1.86e-09	6.89924	11.3719	0.648835	PWP2	PWP2 periodic tryptophan protein homolog (yeast)
1556281_at	1.04e-07	1.87e-09	-6.89777	11.366	-1.139
208126_s_at	1.05e-07	1.88e-09	-6.89725	11.3638	-2.44513	CYP2C18	cytochrome P450 family 2 subfamily C member 18
206030_at	1.05e-07	1.89e-09	-6.89572	11.3576	-1.88484	ASPA	aspartoacylase
209469_at	1.07e-07	1.92e-09	-6.89196	11.3423	-2.5092	GPM6A	glycoprotein M6A
205927_s_at	1.08e-07	1.94e-09	-6.88963	11.3327	-2.16467	CTSE	cathepsin E
201108_s_at	1.08e-07	1.94e-09	6.88946	11.3321	1.69595	THBS1	thrombospondin 1
61874_at	1.08e-07	1.95e-09	-6.88815	11.3267	-0.695117	CACFD1	calcium channel flower domain containing 1
207749_s_at	1.08e-07	1.95e-09	-6.88766	11.3247	-1.17899	PPP2R3A	protein phosphatase 2 regulatory subunit B''alpha
202268_s_at	1.08e-07	1.96e-09	6.88676	11.3211	0.690266	NAE1	NEDD8 activating enzyme E1 subunit 1
1555971_s_at	1.1e-07	1.98e-09	6.88425	11.3108	0.672606	FBXO28	F-box protein 28
223642_at	1.1e-07	1.99e-09	6.88352	11.3079	3.62636	ZIC2	Zic family member 2
205660_at	1.1e-07	1.99e-09	-6.88344	11.3075	-1.42604	OASL	2'-5'-oligoadenylate synthetase like
212906_at	1.1e-07	1.99e-09	-6.88307	11.306	-1.05224	GRAMD1B	GRAM domain containing 1B
204127_at	1.1e-07	2e-09	6.88252	11.3038	0.918198	RFC3	replication factor C subunit 3
235583_at	1.1e-07	2e-09	6.88248	11.3036	1.45533	ILDR1	immunoglobulin like domain containing receptor 1
210463_x_at	1.1e-07	2e-09	6.88215	11.3023	1.61071	TRMT1	tRNA methyltransferase 1
45526_g_at	1.11e-07	2.03e-09	-6.87891	11.2891	-0.617213	NAA60	N(alpha)-acetyltransferase 60, NatF catalytic subunit
229147_at	1.12e-07	2.04e-09	-6.87739	11.2829	-1.49056	RASSF6	Ras association domain family member 6
221555_x_at	1.12e-07	2.04e-09	-6.87714	11.2818	-1.0404	CDC14B	cell division cycle 14B
218412_s_at	1.13e-07	2.07e-09	6.874	11.2691	0.804404	GTF2IRD1	GTF2I repeat domain containing 1
202031_s_at	1.14e-07	2.09e-09	6.87133	11.2582	0.773508	WIPI2	WD repeat domain, phosphoinositide interacting 2
216757_at	1.14e-07	2.1e-09	-6.87105	11.257	-0.931868
238009_at	1.14e-07	2.1e-09	-6.871	11.2568	-0.817152	SOX5	SRY-box 5
219041_s_at	1.14e-07	2.1e-09	6.87051	11.2548	0.905995	REPIN1	replication initiator 1
223463_at	1.15e-07	2.12e-09	6.86846	11.2465	0.890613	RAB23	RAB23, member RAS oncogene family
208269_s_at	1.16e-07	2.14e-09	-6.86662	11.239	-1.78253	ADAM28	ADAM metallopeptidase domain 28
233025_at	1.16e-07	2.14e-09	-6.86595	11.2363	-2.36819	PDZD2	PDZ domain containing 2
206262_at	1.16e-07	2.14e-09	-6.86572	11.2353	-3.47654	ADH1C	alcohol dehydrogenase 1C (class I), gamma polypeptide
211416_x_at	1.16e-07	2.15e-09	-6.86507	11.2327	-0.969927	GGTLC1	gamma-glutamyltransferase light chain 1
212114_at	1.17e-07	2.16e-09	-6.86419	11.2291	-0.832494	ATXN7L3B	ataxin 7 like 3B
228189_at	1.18e-07	2.17e-09	6.86231	11.2214	0.61854	BAG4	BCL2 associated athanogene 4
209366_x_at	1.18e-07	2.19e-09	-6.86087	11.2156	-0.738491	CYB5A	cytochrome b5 type A
240509_s_at	1.18e-07	2.19e-09	-6.86085	11.2155	-3.47339	GREM2	gremlin 2, DAN family BMP antagonist
209642_at	1.19e-07	2.2e-09	6.85969	11.2108	1.73197	BUB1	BUB1 mitotic checkpoint serine/threonine kinase
228007_at	1.19e-07	2.22e-09	-6.8578	11.2031	-1.33456	CEP85L	centrosomal protein 85 like
230907_at	1.19e-07	2.22e-09	-6.85761	11.2023	-1.3257	GPRC5C	G protein-coupled receptor class C group 5 member C
242885_at	1.19e-07	2.22e-09	-6.8571	11.2002	-0.999184
228811_at	1.2e-07	2.23e-09	-6.85613	11.1963	-1.60834
202144_s_at	1.22e-07	2.28e-09	6.85142	11.1771	0.628609	ADSL	adenylosuccinate lyase
200737_at	1.22e-07	2.28e-09	6.8511	11.1758	0.764272	PGK1	phosphoglycerate kinase 1
226777_at	1.23e-07	2.3e-09	6.849	11.1672	2.24409	ADAM12	ADAM metallopeptidase domain 12
212180_at	1.24e-07	2.32e-09	6.84642	11.1567	0.671245	CRKL	CRK like proto-oncogene, adaptor protein
1552367_a_at	1.25e-07	2.34e-09	-6.84452	11.149	-3.06086	SCIN	scinderin
231550_at	1.26e-07	2.36e-09	-6.84288	11.1423	-1.54858	XYLT2	xylosyltransferase 2
200965_s_at	1.26e-07	2.36e-09	-6.84269	11.1415	-0.846184	ABLIM1	actin binding LIM protein 1
1555715_a_at	1.26e-07	2.36e-09	-6.84247	11.1406	-0.747686	HRH3	histamine receptor H3
201468_s_at	1.27e-07	2.38e-09	-6.84058	11.1329	-1.64054	NQO1	NAD(P)H quinone dehydrogenase 1
222102_at	1.28e-07	2.41e-09	-6.83738	11.1199	-2.77198	GSTA3	glutathione S-transferase alpha 3
218123_at	1.29e-07	2.42e-09	6.83631	11.1156	0.642728	C21orf59	chromosome 21 open reading frame 59
237042_at	1.29e-07	2.43e-09	-6.83612	11.1148	-1.78312
211761_s_at	1.29e-07	2.43e-09	6.83577	11.1134	0.530151	CACYBP	calcyclin binding protein
203767_s_at	1.29e-07	2.44e-09	-6.83484	11.1096	-1.29268	STS	steroid sulfatase (microsomal), isozyme S
201954_at	1.29e-07	2.44e-09	6.83446	11.108	0.97697	ARPC1B	actin related protein 2/3 complex subunit 1B
227642_at	1.32e-07	2.49e-09	-6.82967	11.0885	-1.68535	TFCP2L1	transcription factor CP2-like 1
220688_s_at	1.32e-07	2.5e-09	6.82917	11.0865	0.846088	MRTO4	MRT4 homolog, ribosome maturation factor
212247_at	1.32e-07	2.51e-09	6.82834	11.0831	0.763411	NUP205	nucleoporin 205
202263_at	1.33e-07	2.52e-09	-6.82693	11.0774	-1.25307	CYB5R1	cytochrome b5 reductase 1
201456_s_at	1.33e-07	2.53e-09	6.82632	11.0749	0.870152	BUB3	BUB3, mitotic checkpoint protein
222817_at	1.33e-07	2.54e-09	6.82558	11.0719	1.67826	HSD3B7	hydroxy-delta-5-steroid dehydrogenase, 3 beta- and steroid delta-isomerase 7
218561_s_at	1.34e-07	2.54e-09	6.825	11.0695	0.64052	LYRM4	LYR motif containing 4
223967_at	1.35e-07	2.58e-09	-6.82125	11.0542	-1.8353	ANGPTL6	angiopoietin like 6
216594_x_at	1.35e-07	2.58e-09	-6.8212	11.0541	-2.44875	AKR1C1	aldo-keto reductase family 1 member C1
222752_s_at	1.35e-07	2.58e-09	6.82102	11.0533	0.656576	TMEM206	transmembrane protein 206
206282_at	1.36e-07	2.59e-09	-6.82072	11.0521	-2.46688	NEUROD1	neuronal differentiation 1
203832_at	1.36e-07	2.6e-09	6.81959	11.0475	0.987318	SNRPF	small nuclear ribonucleoprotein polypeptide F
242380_at	1.37e-07	2.62e-09	-6.81813	11.0416	-0.862425
236450_at	1.37e-07	2.63e-09	-6.81701	11.037	-2.13798
225926_at	1.39e-07	2.67e-09	-6.81362	11.0232	-0.722316	VTI1B	vesicle transport through interaction with t-SNAREs 1B
223428_s_at	1.39e-07	2.67e-09	6.81335	11.0221	1.6089	ISY1	ISY1 splicing factor homolog
227172_at	1.39e-07	2.68e-09	-6.81277	11.0198	-1.15838	TMEM116	transmembrane protein 116
228468_at	1.4e-07	2.69e-09	6.81181	11.0159	0.858694	MASTL	microtubule associated serine/threonine kinase like
212541_at	1.4e-07	2.69e-09	6.81161	11.0151	0.849158	FLAD1	flavin adenine dinucleotide synthetase 1
240028_at	1.4e-07	2.69e-09	-6.81157	11.0149	-2.38743	FSIP2	fibrous sheath interacting protein 2
1570430_at	1.41e-07	2.71e-09	-6.80965	11.0071	-2.1457
226319_s_at	1.41e-07	2.72e-09	6.80914	11.005	1.14533	ALYREF	Aly/REF export factor
243455_at	1.41e-07	2.73e-09	-6.80821	11.0012	-1.39129
212322_at	1.44e-07	2.78e-09	6.80385	10.9835	0.610932	SGPL1	sphingosine-1-phosphate lyase 1
241429_at	1.44e-07	2.78e-09	-6.80385	10.9835	-0.954511
214303_x_at	1.44e-07	2.8e-09	-6.80215	10.9766	-3.8369	MUC5AC	mucin 5AC, oligomeric mucus/gel-forming
228854_at	1.45e-07	2.8e-09	-6.80172	10.9748	-2.31703
209259_s_at	1.46e-07	2.83e-09	6.7992	10.9646	0.750008	SMC3	structural maintenance of chromosomes 3
204134_at	1.47e-07	2.85e-09	-6.79793	10.9594	-1.75702	PDE2A	phosphodiesterase 2A
200755_s_at	1.47e-07	2.85e-09	6.79777	10.9588	0.682012	CALU	calumenin
200837_at	1.47e-07	2.85e-09	6.79734	10.957	0.797379	BCAP31	B-cell receptor-associated protein 31
210460_s_at	1.47e-07	2.86e-09	6.79705	10.9558	0.712688	PSMD4	proteasome 26S subunit, non-ATPase 4
213110_s_at	1.48e-07	2.89e-09	-6.79429	10.9446	-1.66045	COL4A5	collagen type IV alpha 5 chain
212344_at	1.49e-07	2.91e-09	6.79285	10.9388	1.66245	SULF1	sulfatase 1
228329_at	1.5e-07	2.93e-09	-6.7907	10.93	-1.25133	DAB1	DAB1, reelin adaptor protein
242153_at	1.52e-07	2.97e-09	-6.78822	10.9199	-1.03481	LARP1B	La ribonucleoprotein domain family member 1B
206364_at	1.52e-07	2.97e-09	6.78799	10.919	1.24482	KIF14	kinesin family member 14
206641_at	1.52e-07	2.98e-09	-6.78671	10.9138	-2.88483	TNFRSF17	TNF receptor superfamily member 17
226587_at	1.53e-07	3e-09	-6.78553	10.909	-1.78553	PWAR6	Prader Willi/Angelman region RNA 6
227762_at	1.54e-07	3.03e-09	-6.78304	10.8989	-1.32722
1556389_at	1.55e-07	3.04e-09	6.78205	10.8949	1.92349	CNPY3	canopy FGF signaling regulator 3
243221_at	1.55e-07	3.04e-09	-6.7819	10.8942	-1.12589	FAM20A	family with sequence similarity 20 member A
207843_x_at	1.56e-07	3.07e-09	-6.77958	10.8848	-0.736799	CYB5A	cytochrome b5 type A
221538_s_at	1.56e-07	3.08e-09	6.77939	10.884	1.33764	PLXNA1	plexin A1
218859_s_at	1.58e-07	3.11e-09	6.77668	10.873	0.943592	ESF1	ESF1 nucleolar pre-rRNA processing protein homolog
206461_x_at	1.58e-07	3.12e-09	-6.77644	10.872	-1.44974	MT1H	metallothionein 1H
200039_s_at	1.59e-07	3.14e-09	6.7749	10.8658	0.630385	PSMB2	proteasome subunit beta 2
203474_at	1.6e-07	3.16e-09	-6.77336	10.8595	-1.27297	IQGAP2	IQ motif containing GTPase activating protein 2
225082_at	1.6e-07	3.17e-09	6.77218	10.8547	0.572353	CPSF3	cleavage and polyadenylation specific factor 3
228310_at	1.6e-07	3.18e-09	-6.77186	10.8534	-0.982828	ENAH	enabled homolog (Drosophila)
223225_s_at	1.61e-07	3.19e-09	6.77046	10.8477	0.899941	SEH1L	SEH1 like nucleoporin
215418_at	1.61e-07	3.2e-09	-6.77032	10.8472	-1.16353	PARVA	parvin alpha
242317_at	1.65e-07	3.28e-09	-6.76404	10.8217	-0.812206	HIGD1A	HIG1 hypoxia inducible domain family member 1A
201517_at	1.65e-07	3.28e-09	6.76377	10.8206	0.63837	NCBP2	nuclear cap binding protein subunit 2
219158_s_at	1.65e-07	3.29e-09	6.76363	10.82	0.85478	NAA15	N(alpha)-acetyltransferase 15, NatA auxiliary subunit
206796_at	1.65e-07	3.29e-09	6.76316	10.8181	1.95386	WISP1	WNT1 inducible signaling pathway protein 1
201202_at	1.65e-07	3.29e-09	6.76307	10.8177	0.94857	PCNA	proliferating cell nuclear antigen
217906_at	1.65e-07	3.3e-09	-6.76297	10.8173	-0.715682	KLHDC2	kelch domain containing 2
228256_s_at	1.65e-07	3.3e-09	-6.7628	10.8166	-1.42335	EPB41L4A	erythrocyte membrane protein band 4.1 like 4A
227105_at	1.66e-07	3.32e-09	6.76145	10.8111	0.667788	CSPP1	centrosome and spindle pole associated protein 1
216228_s_at	1.67e-07	3.35e-09	6.75938	10.8028	1.07797	WDHD1	WD repeat and HMG-box DNA binding protein 1
212592_at	1.68e-07	3.37e-09	-6.75765	10.7957	-2.03503	JCHAIN	joining chain of multimeric IgA and IgM
210125_s_at	1.69e-07	3.38e-09	6.75694	10.7928	0.740658	BANF1	barrier to autointegration factor 1
222262_s_at	1.69e-07	3.4e-09	-6.75548	10.7869	-1.31096	ETNK1	ethanolamine kinase 1
228785_at	1.71e-07	3.43e-09	6.75336	10.7783	0.727558	ZNF281	zinc finger protein 281
201797_s_at	1.71e-07	3.45e-09	6.75232	10.7741	1.08883	VARS	valyl-tRNA synthetase
222962_s_at	1.73e-07	3.48e-09	6.7498	10.7638	1.80168	MCM10	minichromosome maintenance 10 replication initiation factor
214011_s_at	1.73e-07	3.49e-09	6.74947	10.7625	0.86039	NOP16	NOP16 nucleolar protein
204881_s_at	1.73e-07	3.49e-09	-6.74898	10.7605	-1.15573	UGCG	UDP-glucose ceramide glucosyltransferase
213657_s_at	1.74e-07	3.5e-09	-6.74845	10.7583	-1.40061
218073_s_at	1.74e-07	3.52e-09	6.74738	10.754	0.882054	NDC1	NDC1 transmembrane nucleoporin
204060_s_at	1.74e-07	3.52e-09	6.74707	10.7528	0.965171	PRKY///PRKX	protein kinase, Y-linked, pseudogene///protein kinase, X-linked
221591_s_at	1.77e-07	3.58e-09	6.74331	10.7375	1.41379	FAM64A	family with sequence similarity 64 member A
205235_s_at	1.78e-07	3.59e-09	6.74221	10.733	0.855164	KIF20B	kinesin family member 20B
227249_at	1.79e-07	3.63e-09	6.73998	10.7239	1.18371	NDE1	nudE neurodevelopment protein 1
219147_s_at	1.82e-07	3.69e-09	-6.73621	10.7086	-0.823422	NMRK1	nicotinamide riboside kinase 1
203046_s_at	1.82e-07	3.7e-09	6.73554	10.7059	0.929226	TIMELESS	timeless circadian clock
238178_at	1.82e-07	3.71e-09	-6.73469	10.7025	-1.71926
223194_s_at	1.82e-07	3.71e-09	-6.7346	10.7021	-1.07834	SLC22A23	solute carrier family 22 member 23
1555501_s_at	1.83e-07	3.73e-09	6.73328	10.6968	0.740038	RSRC1	arginine and serine rich coiled-coil 1
218398_at	1.87e-07	3.8e-09	6.72862	10.6778	0.722927	MRPS30	mitochondrial ribosomal protein S30
1560380_at	1.89e-07	3.85e-09	-6.72552	10.6653	-1.08813	LOC497256	uncharacterized LOC497256
219303_at	1.89e-07	3.86e-09	6.72533	10.6645	0.658148	RNF219	ring finger protein 219
212459_x_at	1.89e-07	3.86e-09	-6.72506	10.6634	-0.859916	SUCLG2	succinate-CoA ligase GDP-forming beta subunit
218211_s_at	1.91e-07	3.91e-09	-6.72183	10.6503	-1.51443	MLPH	melanophilin
232994_s_at	1.91e-07	3.92e-09	-6.72169	10.6497	-1.11573	ARHGEF28	Rho guanine nucleotide exchange factor 28
207848_at	1.91e-07	3.92e-09	-6.72158	10.6493	-1.72531	AVP	arginine vasopressin
225175_s_at	1.93e-07	3.95e-09	-6.71982	10.6421	-0.971177	SLC44A2	solute carrier family 44 member 2
220306_at	1.93e-07	3.96e-09	-6.71906	10.639	-1.20012	FAM46C	family with sequence similarity 46 member C
226251_at	1.95e-07	4.01e-09	6.71612	10.6271	0.620105	ASXL2	additional sex combs like 2, transcriptional regulator
205200_at	1.97e-07	4.06e-09	-6.71309	10.6148	-1.97167	EXOSC7///CLEC3B	exosome component 7///C-type lectin domain family 3 member B
218039_at	1.99e-07	4.09e-09	6.71115	10.607	1.12481	NUSAP1	nucleolar and spindle associated protein 1
207502_at	1.99e-07	4.1e-09	-6.71071	10.6052	-2.95787	GUCA2B	guanylate cyclase activator 2B
1555809_at	2e-07	4.12e-09	-6.70946	10.6001	-1.93037	CRISPLD2	cysteine rich secretory protein LCCL domain containing 2
227198_at	2e-07	4.12e-09	-6.70941	10.5999	-2.21134	AFF3	AF4/FMR2 family member 3
206709_x_at	2.01e-07	4.14e-09	-6.70815	10.5948	-0.994585	GPT	glutamic--pyruvic transaminase
201162_at	2.01e-07	4.15e-09	6.7077	10.5929	1.22832	IGFBP7	insulin like growth factor binding protein 7
205932_s_at	2.02e-07	4.18e-09	6.70616	10.5867	1.17255	MSX1	msh homeobox 1
233887_at	2.02e-07	4.18e-09	-6.70604	10.5862	-1.46982	ADGRG6	adhesion G protein-coupled receptor G6
234317_s_at	2.03e-07	4.21e-09	-6.70464	10.5806	-1.68368	STOX2	storkhead box 2
202896_s_at	2.03e-07	4.21e-09	6.70435	10.5794	1.01891	SIRPA	signal regulatory protein alpha
200876_s_at	2.07e-07	4.29e-09	6.69981	10.561	0.50338	PSMB1	proteasome subunit beta 1
204087_s_at	2.07e-07	4.3e-09	6.69938	10.5592	1.26068	SLC5A6	solute carrier family 5 member 6
240861_at	2.07e-07	4.31e-09	-6.69857	10.5559	-1.05467
223039_at	2.08e-07	4.32e-09	-6.69827	10.5547	-0.698815	GUCD1	guanylyl cyclase domain containing 1
222464_s_at	2.1e-07	4.37e-09	6.69564	10.5441	0.713083	MCMBP	minichromosome maintenance complex binding protein
226238_at	2.1e-07	4.37e-09	-6.69541	10.5431	-0.659818	MCEE	methylmalonyl-CoA epimerase
224049_at	2.1e-07	4.38e-09	-6.69516	10.5421	-1.04019	KCNK17	potassium two pore domain channel subfamily K member 17
202752_x_at	2.11e-07	4.41e-09	-6.69342	10.5351	-1.32147	SLC7A8	solute carrier family 7 member 8
218057_x_at	2.12e-07	4.43e-09	6.69213	10.5298	0.69326	EMC8	ER membrane protein complex subunit 8
233970_s_at	2.13e-07	4.46e-09	6.69085	10.5247	0.916402	TRMT6	tRNA methyltransferase 6
204368_at	2.14e-07	4.47e-09	-6.6899	10.5208	-1.01125	SLCO2A1	solute carrier organic anion transporter family member 2A1
225515_s_at	2.14e-07	4.49e-09	6.68917	10.5178	0.672205	RPL7L1///WAC-AS1	ribosomal protein L7 like 1///WAC antisense RNA 1 (head to head)
207018_s_at	2.14e-07	4.5e-09	-6.6887	10.5159	-1.36077	RAB27B	RAB27B, member RAS oncogene family
226799_at	2.14e-07	4.5e-09	6.68835	10.5145	1.85335	FGD6	FYVE, RhoGEF and PH domain containing 6
238117_at	2.15e-07	4.53e-09	-6.68696	10.5089	-1.53233	PPOX	protoporphyrinogen oxidase
224308_s_at	2.16e-07	4.54e-09	6.6865	10.507	0.797319	INTS2	integrator complex subunit 2
244353_s_at	2.17e-07	4.58e-09	-6.68427	10.498	-1.93764	SLC2A12	solute carrier family 2 member 12
227580_s_at	2.17e-07	4.58e-09	-6.68412	10.4974	-0.958864	TECPR1	tectonin beta-propeller repeat containing 1
205342_s_at	2.18e-07	4.6e-09	-6.68344	10.4946	-2.12125	SULT1C2	sulfotransferase family 1C member 2
219017_at	2.18e-07	4.6e-09	-6.68293	10.4925	-1.21019	ETNK1	ethanolamine kinase 1
228416_at	2.21e-07	4.67e-09	-6.67966	10.4793	-0.72165	ACVR2A	activin A receptor type 2A
217047_s_at	2.23e-07	4.71e-09	-6.67744	10.4703	-0.945499	FAM13A	family with sequence similarity 13 member A
52285_f_at	2.23e-07	4.71e-09	6.67739	10.4701	0.798366	CEP76	centrosomal protein 76
208037_s_at	2.25e-07	4.76e-09	-6.67507	10.4607	-1.20347	MADCAM1	mucosal vascular addressin cell adhesion molecule 1
205261_at	2.25e-07	4.76e-09	-6.67478	10.4595	-4.02579	PGC	progastricsin
231824_at	2.25e-07	4.78e-09	-6.67407	10.4566	-0.672385	LARP1B	La ribonucleoprotein domain family member 1B
209822_s_at	2.26e-07	4.81e-09	-6.67267	10.451	-1.32352	VLDLR	very low density lipoprotein receptor
233185_at	2.27e-07	4.81e-09	-6.67228	10.4494	-0.955435	FGF14	fibroblast growth factor 14
208822_s_at	2.28e-07	4.84e-09	6.67094	10.4439	0.661144	DAP3	death associated protein 3
203642_s_at	2.29e-07	4.88e-09	-6.66901	10.4361	-1.11367	COBLL1	cordon-bleu WH2 repeat protein like 1
1569905_at	2.3e-07	4.89e-09	-6.66841	10.4337	-1.45359	HSD11B1L	hydroxysteroid 11-beta dehydrogenase 1 like
220745_at	2.3e-07	4.9e-09	-6.66825	10.4331	-1.77449	IL19	interleukin 19
206924_at	2.31e-07	4.92e-09	6.6669	10.4276	2.23171	IL11	interleukin 11
225047_at	2.31e-07	4.92e-09	6.66684	10.4273	0.714295	NUP58	nucleoporin 58
206104_at	2.34e-07	5.01e-09	-6.66296	10.4116	-1.21834	ISL1	ISL LIM homeobox 1
238075_at	2.35e-07	5.04e-09	6.66143	10.4054	0.811667	CHEK1	checkpoint kinase 1
201555_at	2.36e-07	5.06e-09	6.66036	10.4011	1.10266	MCM3	minichromosome maintenance complex component 3
213582_at	2.39e-07	5.12e-09	6.65751	10.3895	1.39237	ATP11A	ATPase phospholipid transporting 11A
201303_at	2.39e-07	5.13e-09	6.65722	10.3884	0.552785	EIF4A3	eukaryotic translation initiation factor 4A3
212594_at	2.4e-07	5.15e-09	-6.65595	10.3833	-1.12232	MIR4680///PDCD4	microRNA 4680///programmed cell death 4 (neoplastic transformation inhibitor)
208775_at	2.42e-07	5.2e-09	6.65378	10.3744	0.55311	XPO1	exportin 1
227826_s_at	2.42e-07	5.21e-09	-6.65348	10.3732	-1.93592	SORBS2	sorbin and SH3 domain containing 2
211116_at	2.42e-07	5.22e-09	-6.65288	10.3708	-1.69464	SLC9A2	solute carrier family 9 member A2
218578_at	2.43e-07	5.24e-09	6.65216	10.3679	0.875312	CDC73	cell division cycle 73
206102_at	2.43e-07	5.24e-09	6.65203	10.3674	1.79536	GINS1	GINS complex subunit 1
226018_at	2.44e-07	5.27e-09	-6.65058	10.3615	-1.51939	MTURN	maturin, neural progenitor differentiation regulator homolog (Xenopus)
235210_s_at	2.45e-07	5.29e-09	-6.64948	10.3571	-1.42893	SBSPON	somatomedin B and thrombospondin type 1 domain containing
205941_s_at	2.46e-07	5.33e-09	6.64803	10.3512	2.7959	COL10A1	collagen type X alpha 1 chain
222443_s_at	2.47e-07	5.35e-09	6.64711	10.3474	0.765712	RBM8A	RNA binding motif protein 8A
228239_at	2.48e-07	5.38e-09	-6.64573	10.3418	-1.25022	SMIM11A	small integral membrane protein 11A
201114_x_at	2.51e-07	5.44e-09	6.64315	10.3314	0.940716	PSMA7	proteasome subunit alpha 7
224523_s_at	2.51e-07	5.44e-09	6.64306	10.3311	0.812337	CMSS1	cms1 ribosomal small subunit homolog (yeast)
1554748_at	2.51e-07	5.45e-09	-6.64254	10.3289	-2.23457	CLCNKB	chloride voltage-gated channel Kb
1560921_at	2.51e-07	5.45e-09	-6.64246	10.3286	-1.80477	ZNF169	zinc finger protein 169
221030_s_at	2.53e-07	5.51e-09	-6.64003	10.3188	-1.27968	ARHGAP24	Rho GTPase activating protein 24
1568978_s_at	2.54e-07	5.53e-09	-6.63912	10.3151	-1.7136	C11orf21	chromosome 11 open reading frame 21
215565_at	2.57e-07	5.59e-09	-6.63637	10.304	-1.97951	LOC101929272	uncharacterized LOC101929272
208394_x_at	2.6e-07	5.68e-09	6.63276	10.2894	1.40618	ESM1	endothelial cell specific molecule 1
213172_at	2.61e-07	5.7e-09	-6.63184	10.2856	-2.04117	TTC9	tetratricopeptide repeat domain 9
227001_at	2.63e-07	5.75e-09	-6.62989	10.2778	-0.756595	NIPAL2	NIPA like domain containing 2
211440_x_at	2.64e-07	5.78e-09	-6.62845	10.2719	-1.01409	CYP3A43	cytochrome P450 family 3 subfamily A member 43
202243_s_at	2.65e-07	5.8e-09	6.6274	10.2677	0.588245	PSMB4	proteasome subunit beta 4
1557693_at	2.65e-07	5.81e-09	-6.62723	10.267	-1.17537	SMC5-AS1	SMC5 antisense RNA 1 (head to head)
203554_x_at	2.67e-07	5.86e-09	6.62526	10.259	0.996751	PTTG1	pituitary tumor-transforming 1
211931_s_at	2.67e-07	5.86e-09	6.62525	10.259	0.677735	HNRNPA3///HNRNPA3P1	heterogeneous nuclear ribonucleoprotein A3///heterogeneous nuclear ribonucleoprotein A3 pseudogene 1
203087_s_at	2.68e-07	5.87e-09	6.6246	10.2564	0.724638	KIF2A	kinesin family member 2A
213097_s_at	2.7e-07	5.94e-09	6.622	10.2458	0.689524	DNAJC2	DnaJ heat shock protein family (Hsp40) member C2
201457_x_at	2.72e-07	5.97e-09	6.62072	10.2407	0.832364	BUB3	BUB3, mitotic checkpoint protein
202850_at	2.72e-07	5.98e-09	-6.62031	10.239	-0.738354	ABCD3	ATP binding cassette subfamily D member 3
239726_at	2.72e-07	5.99e-09	-6.61986	10.2372	-1.05209	ANK3	ankyrin 3, node of Ranvier (ankyrin G)
203214_x_at	2.75e-07	6.06e-09	6.61721	10.2265	1.48152	CDK1	cyclin dependent kinase 1
201534_s_at	2.78e-07	6.13e-09	-6.61428	10.2146	-1.14731	UBL3	ubiquitin like 3
219105_x_at	2.81e-07	6.2e-09	6.61141	10.203	0.985492	ORC6	origin recognition complex subunit 6
221834_at	2.82e-07	6.22e-09	-6.6107	10.2001	-0.776046	LOC100507577///LONP2	uncharacterized LOC100507577///lon peptidase 2, peroxisomal
230788_at	2.82e-07	6.22e-09	-6.61065	10.1999	-2.56302	GCNT2	glucosaminyl (N-acetyl) transferase 2, I-branching enzyme (I blood group)
227415_at	2.83e-07	6.27e-09	6.60899	10.1932	1.23204	DGKH	diacylglycerol kinase eta
222654_at	2.84e-07	6.29e-09	6.60807	10.1895	0.691654	IMPAD1	inositol monophosphatase domain containing 1
209516_at	2.86e-07	6.35e-09	6.60585	10.1805	1.59913	SMYD5	SMYD family member 5
211160_x_at	2.87e-07	6.36e-09	6.60531	10.1784	1.3242	ACTN1	actinin alpha 1
201425_at	2.87e-07	6.37e-09	-6.60503	10.1772	-0.826865	ALDH2	aldehyde dehydrogenase 2 family (mitochondrial)
201873_s_at	2.88e-07	6.4e-09	6.60401	10.1731	0.529454	ABCE1	ATP binding cassette subfamily E member 1
224016_at	2.89e-07	6.43e-09	-6.60302	10.1691	-1.00866	HIPK2	homeodomain interacting protein kinase 2
223076_s_at	2.89e-07	6.43e-09	6.60299	10.169	0.699652	NSUN2	NOP2/Sun RNA methyltransferase family member 2
224786_at	2.89e-07	6.43e-09	-6.60268	10.1677	-1.18361	SCOC	short coiled-coil protein
201786_s_at	2.89e-07	6.44e-09	6.60251	10.167	0.560756	ADAR	adenosine deaminase, RNA specific
227502_at	2.9e-07	6.47e-09	-6.6014	10.1625	-1.26122	KIAA1147	KIAA1147
223330_s_at	2.93e-07	6.54e-09	6.59888	10.1524	0.82628	SUGT1	SGT1 homolog, MIS12 kinetochore complex assembly cochaperone
222435_s_at	2.94e-07	6.57e-09	-6.59756	10.147	-0.78847	UBE2J1	ubiquitin conjugating enzyme E2 J1
241712_at	2.95e-07	6.61e-09	-6.59639	10.1423	-1.89377	CBY3	chibby family member 3
208308_s_at	2.97e-07	6.65e-09	6.59484	10.136	1.01595	GPI	glucose-6-phosphate isomerase
208869_s_at	2.97e-07	6.66e-09	-6.59447	10.1345	-1.04822	GABARAPL1	GABA type A receptor associated protein like 1
215930_s_at	2.98e-07	6.67e-09	-6.59389	10.1322	-0.77194	CTAGE5	CTAGE family member 5, ER export factor
205112_at	3e-07	6.73e-09	-6.59194	10.1243	-0.998818	PLCE1	phospholipase C epsilon 1
213134_x_at	3e-07	6.74e-09	6.59148	10.1225	0.807398	BTG3	BTG anti-proliferation factor 3
236324_at	3.02e-07	6.79e-09	-6.58993	10.1162	-1.02598	MBP	myelin basic protein
226342_at	3.02e-07	6.79e-09	6.5899	10.116	0.898242	SPTBN1	spectrin beta, non-erythrocytic 1
205644_s_at	3.02e-07	6.79e-09	6.58978	10.1156	0.71835	SNRPG	small nuclear ribonucleoprotein polypeptide G
200990_at	3.03e-07	6.82e-09	6.58862	10.1109	0.84232	TRIM28	tripartite motif containing 28
218885_s_at	3.04e-07	6.85e-09	-6.5875	10.1064	-1.15979	GALNT12	polypeptide N-acetylgalactosaminyltransferase 12
226939_at	3.04e-07	6.87e-09	-6.58697	10.1042	-0.778835	CPEB2	cytoplasmic polyadenylation element binding protein 2
205722_s_at	3.05e-07	6.88e-09	-6.58665	10.1029	-1.41291	GFRA2	GDNF family receptor alpha 2
223058_at	3.05e-07	6.9e-09	-6.58583	10.0996	-1.19496	FAM107B	family with sequence similarity 107 member B
209544_at	3.06e-07	6.92e-09	6.58531	10.0975	1.18111	RIPK2	receptor interacting serine/threonine kinase 2
212250_at	3.06e-07	6.93e-09	6.58472	10.0951	0.662161	MTDH	metadherin
242110_at	3.07e-07	6.96e-09	-6.58381	10.0915	-1.26299
223675_s_at	3.09e-07	7e-09	6.5824	10.0858	0.70259	VEZT	vezatin, adherens junctions transmembrane protein
207719_x_at	3.1e-07	7.05e-09	6.58086	10.0795	0.928861	CEP170P1///CEP170	centrosomal protein 170 pseudogene 1///centrosomal protein 170
203358_s_at	3.1e-07	7.05e-09	6.58069	10.0788	0.94195	EZH2	enhancer of zeste 2 polycomb repressive complex 2 subunit
211047_x_at	3.11e-07	7.08e-09	6.57973	10.075	0.6414	AP2S1	adaptor related protein complex 2 sigma 1 subunit
211470_s_at	3.13e-07	7.12e-09	-6.57845	10.0698	-2.40013	SULT1C2	sulfotransferase family 1C member 2
230572_at	3.14e-07	7.15e-09	-6.57742	10.0657	-1.29964	WWC2-AS2	WWC2 antisense RNA 2
231181_at	3.15e-07	7.18e-09	-6.57629	10.0611	-1.88563
220351_at	3.15e-07	7.19e-09	-6.57587	10.0594	-1.84437	ACKR4	atypical chemokine receptor 4
231782_s_at	3.16e-07	7.22e-09	-6.575	10.0559	-1.73602	KLK4	kallikrein related peptidase 4
222845_x_at	3.19e-07	7.28e-09	-6.5729	10.0474	-0.49807	TMBIM4	transmembrane BAX inhibitor motif containing 4
211270_x_at	3.25e-07	7.42e-09	6.56842	10.0293	0.579571	PTBP1	polypyrimidine tract binding protein 1
1555772_a_at	3.26e-07	7.45e-09	6.56742	10.0253	1.57556	CDC25A	cell division cycle 25A
1554466_a_at	3.3e-07	7.55e-09	6.56424	10.0124	1.69851	METTL26	methyltransferase like 26
235504_at	3.35e-07	7.67e-09	-6.56056	9.99756	-1.8415	GREM2	gremlin 2, DAN family BMP antagonist
216296_at	3.35e-07	7.69e-09	-6.55988	9.99483	-1.50602	CLTA	clathrin light chain A
220248_x_at	3.41e-07	7.82e-09	6.55596	9.97902	0.570709	NSFL1C	NSFL1 cofactor
220267_at	3.42e-07	7.85e-09	-6.55497	9.97498	-1.48848	KRT24	keratin 24
1555175_a_at	3.42e-07	7.86e-09	-6.55462	9.9736	-1.85651	PBLD	phenazine biosynthesis like protein domain containing
213720_s_at	3.42e-07	7.87e-09	6.5543	9.97232	0.695916	SMARCA4	SWI/SNF related, matrix associated, actin dependent regulator of chromatin, subfamily a, member 4
201014_s_at	3.42e-07	7.88e-09	6.55391	9.97072	0.897138	PAICS	phosphoribosylaminoimidazole carboxylase; phosphoribosylaminoimidazolesuccinocarboxamide synthase
229266_at	3.48e-07	8.01e-09	-6.54995	9.95473	-1.55937	SHISA6	shisa family member 6
226936_at	3.48e-07	8.03e-09	6.54952	9.95302	1.05073	CENPW	centromere protein W
1569383_s_at	3.49e-07	8.05e-09	-6.54879	9.95006	-1.88625	ZFYVE28	zinc finger FYVE-type containing 28
227715_at	3.52e-07	8.12e-09	-6.54666	9.94145	-1.35416	LOC100233156///TEKT4P2///MAFIP	tektin 4 pseudogene///tektin 4 pseudogene 2///MAFF interacting protein (pseudogene)
218084_x_at	3.52e-07	8.14e-09	6.54606	9.93907	1.1877	FXYD5	FXYD domain containing ion transport regulator 5
214385_s_at	3.52e-07	8.15e-09	-6.54601	9.93886	-3.78747	MUC5AC	mucin 5AC, oligomeric mucus/gel-forming
203770_s_at	3.53e-07	8.17e-09	-6.54525	9.93577	-1.54803	STS	steroid sulfatase (microsomal), isozyme S
206622_at	3.53e-07	8.19e-09	-6.54486	9.9342	-1.3129	TRH	thyrotropin releasing hormone
210068_s_at	3.55e-07	8.22e-09	-6.54375	9.92972	-2.70535	AQP4	aquaporin 4
214530_x_at	3.55e-07	8.24e-09	-6.54335	9.92811	-0.858595	EPB41	erythrocyte membrane protein band 4.1
203025_at	3.59e-07	8.34e-09	6.5404	9.91621	0.698537	NAA10	N(alpha)-acetyltransferase 10, NatA catalytic subunit
226385_s_at	3.62e-07	8.42e-09	6.53795	9.90633	0.545186	MALSU1	mitochondrial assembly of ribosomal large subunit 1
212662_at	3.62e-07	8.43e-09	6.53778	9.90564	0.993611	PVR	poliovirus receptor
202309_at	3.62e-07	8.43e-09	6.53768	9.90525	0.789621	MTHFD1	methylenetetrahydrofolate dehydrogenase, cyclohydrolase and formyltetrahydrofolate synthetase 1
209692_at	3.62e-07	8.44e-09	-6.53735	9.90393	-2.70528	EYA2	EYA transcriptional coactivator and phosphatase 2
205828_at	3.62e-07	8.45e-09	6.53718	9.90321	2.3031	MMP3	matrix metallopeptidase 3
225840_at	3.62e-07	8.46e-09	-6.53699	9.90245	-0.949748	TEF	TEF, PAR bZIP transcription factor
211232_x_at	3.64e-07	8.5e-09	-6.53571	9.89731	-1.27329	GLP1R	glucagon like peptide 1 receptor
205990_s_at	3.64e-07	8.51e-09	6.53551	9.89649	1.011	WNT5A	Wnt family member 5A
217786_at	3.64e-07	8.52e-09	6.53529	9.89561	0.905652	PRMT5	protein arginine methyltransferase 5
226661_at	3.64e-07	8.53e-09	6.53505	9.89463	1.54221	CDCA2	cell division cycle associated 2
211284_s_at	3.68e-07	8.62e-09	6.53227	9.88342	0.68133	GRN	granulin
204653_at	3.68e-07	8.64e-09	6.53196	9.88216	2.18758	TFAP2A	transcription factor AP-2 alpha
209974_s_at	3.71e-07	8.71e-09	6.52998	9.87421	0.594244	BUB3	BUB3, mitotic checkpoint protein
222743_s_at	3.73e-07	8.77e-09	-6.52833	9.86752	-0.942894	C11orf71	chromosome 11 open reading frame 71
203270_at	3.74e-07	8.8e-09	6.52756	9.86442	1.57679	DTYMK	deoxythymidylate kinase
202189_x_at	3.74e-07	8.81e-09	6.52722	9.86307	0.634832	MIR4745///PTBP1	microRNA 4745///polypyrimidine tract binding protein 1
218024_at	3.74e-07	8.81e-09	-6.5272	9.86298	-0.955208	MPC1	mitochondrial pyruvate carrier 1
243309_at	3.75e-07	8.84e-09	-6.52646	9.85999	-1.14915	C15orf65	chromosome 15 open reading frame 65
205381_at	3.77e-07	8.88e-09	-6.52534	9.85548	-1.58919	LRRC17	leucine rich repeat containing 17
1560659_at	3.78e-07	8.92e-09	-6.52425	9.8511	-1.47312	LINC00342	long intergenic non-protein coding RNA 342
229019_at	3.78e-07	8.93e-09	-6.52393	9.84981	-2.04852	ZNF385B	zinc finger protein 385B
218745_x_at	3.81e-07	9e-09	6.52193	9.84173	1.58097	TMEM161A	transmembrane protein 161A
1565495_at	3.81e-07	9.02e-09	-6.52147	9.83989	-0.948109	CYAT1///IGLV1-44///IGLC1	immunoglobulin lambda light chain-like///immunoglobulin lambda variable 1-44///immunoglobulin lambda constant 1
230285_at	3.82e-07	9.03e-09	-6.5212	9.8388	-0.740907	SVIP	small VCP interacting protein
200826_at	3.84e-07	9.09e-09	6.51962	9.83241	0.578167	SNRPD2	small nuclear ribonucleoprotein D2 polypeptide
216336_x_at	3.84e-07	9.11e-09	-6.5191	9.83033	-1.51746	MT1E	metallothionein 1E
201433_s_at	3.85e-07	9.14e-09	6.51822	9.82679	0.56732	PTDSS1	phosphatidylserine synthase 1
205954_at	3.88e-07	9.21e-09	-6.51648	9.81975	-1.66869	RXRG	retinoid X receptor gamma
215629_s_at	3.88e-07	9.21e-09	6.51645	9.81965	1.35658	MIR15A///DLEU2L///DLEU2	microRNA 15a///deleted in lymphocytic leukemia 2-like///deleted in lymphocytic leukemia 2 (non-protein coding)
203693_s_at	3.89e-07	9.26e-09	6.51521	9.81467	0.88154	E2F3	E2F transcription factor 3
216058_s_at	3.91e-07	9.31e-09	-6.51375	9.80878	-1.20908	CYP2C19	cytochrome P450 family 2 subfamily C member 19
213451_x_at	3.94e-07	9.38e-09	-6.51205	9.80193	-1.71965	TNXB///TNXA	tenascin XB///tenascin XA (pseudogene)
212687_at	3.96e-07	9.43e-09	6.51076	9.79672	0.609806	LIMS4///LIMS3///LIMS1	LIM zinc finger domain containing 4///LIM zinc finger domain containing 3///LIM zinc finger domain containing 1
218238_at	3.96e-07	9.46e-09	6.51005	9.79387	0.786598	GTPBP4	GTP binding protein 4
208294_x_at	3.96e-07	9.46e-09	-6.50997	9.79351	-1.69375	CSHL1	chorionic somatomammotropin hormone like 1
230888_at	3.97e-07	9.48e-09	-6.50944	9.7914	-1.00476	WDR91	WD repeat domain 91
244370_at	3.98e-07	9.5e-09	-6.50888	9.78914	-1.95285	KIAA2022	KIAA2022
217481_x_at	3.98e-07	9.51e-09	-6.50868	9.78835	-1.40026	SHISA6	shisa family member 6
211458_s_at	3.98e-07	9.53e-09	-6.50834	9.78696	-1.50516	GABARAPL3///GABARAPL1	GABA type A receptor associated protein like 3 pseudogene///GABA type A receptor associated protein like 1
208156_x_at	4.01e-07	9.62e-09	6.50601	9.77759	1.12031	EPPK1	epiplakin 1
202551_s_at	4.08e-07	9.79e-09	6.50174	9.76036	0.871927	LOC101929500///CRIM1	uncharacterized LOC101929500///cysteine rich transmembrane BMP regulator 1
218889_at	4.09e-07	9.81e-09	6.50125	9.75841	0.702588	NOC3L	NOC3 like DNA replication regulator
1563246_at	4.12e-07	9.89e-09	-6.49931	9.75058	-1.66668	LINC01432	long intergenic non-protein coding RNA 1432
224634_at	4.12e-07	9.89e-09	6.49922	9.75022	0.656237	GPATCH4	G-patch domain containing 4
214193_s_at	4.14e-07	9.96e-09	6.49761	9.74375	0.603083	DIEXF	digestive organ expansion factor homolog (zebrafish)
212314_at	4.14e-07	9.96e-09	-6.4976	9.7437	-0.709639	SEL1L3	SEL1L family member 3
204228_at	4.14e-07	9.96e-09	6.49754	9.74344	0.82089	PPIH	peptidylprolyl isomerase H
228370_at	4.14e-07	9.98e-09	-6.49708	9.7416	-1.92035	LOC101930404///SNORD116-28///SNORD115-26///SNORD115-13///SNORD115-7///SNORD116-22///SNORD116-4///PWARSN///SNORD107///IPW	uncharacterized LOC101930404///small nucleolar RNA, C/D box 116-28///small nucleolar RNA, C/D box 115-26///small nucleolar RNA, C/D box 115-13///small nucleolar RNA, C/D box 115-7///small nucleolar RNA, C/D box 116-22///small nucleolar RNA, C/D box 116-4///Prader Willi/Angelman region RNA, SNRPN neighbor///small nucleolar RNA, C/D box 107///imprinted in Prader-Willi syndrome (non-protein coding)
229610_at	4.14e-07	9.99e-09	6.49685	9.74069	1.61827	CKAP2L	cytoskeleton associated protein 2 like
200090_at	4.14e-07	1e-08	6.49676	9.74032	0.622359	FNTA	farnesyltransferase, CAAX box, alpha
202870_s_at	4.16e-07	1e-08	6.4957	9.73605	1.54949	CDC20	cell division cycle 20
226519_s_at	4.18e-07	1.01e-08	-6.49392	9.72887	-0.537307	PHYKPL	5-phosphohydroxy-L-lysine phospho-lyase
203082_at	4.19e-07	1.01e-08	6.49334	9.72653	0.726431	BMS1	BMS1, ribosome biogenesis factor
225908_at	4.2e-07	1.02e-08	6.49239	9.7227	0.572148	IAH1	isoamyl acetate-hydrolyzing esterase 1 homolog
209309_at	4.2e-07	1.02e-08	-6.49223	9.72206	-2.42326	AZGP1	alpha-2-glycoprotein 1, zinc-binding
213425_at	4.2e-07	1.02e-08	6.49207	9.72142	1.04908	WNT5A	Wnt family member 5A
206391_at	4.25e-07	1.03e-08	6.48944	9.71082	2.76687	RARRES1	retinoic acid receptor responder 1
213502_x_at	4.26e-07	1.04e-08	-6.48824	9.70598	-0.795666	GUSBP11	glucuronidase, beta pseudogene 11
51158_at	4.26e-07	1.04e-08	-6.488	9.70505	-1.31717	FAM174B	family with sequence similarity 174 member B
236192_at	4.29e-07	1.04e-08	6.48646	9.69882	0.770702	HOOK3	hook microtubule tethering protein 3
200610_s_at	4.33e-07	1.06e-08	6.48361	9.68736	0.542373	NCL	nucleolin
205700_at	4.33e-07	1.06e-08	-6.4836	9.6873	-1.89674	HSD17B6	hydroxysteroid 17-beta dehydrogenase 6
221696_s_at	4.35e-07	1.06e-08	-6.48268	9.6836	-1.38552	STYK1	serine/threonine/tyrosine kinase 1
214420_s_at	4.42e-07	1.08e-08	-6.47847	9.66667	-2.29096	CYP2C9	cytochrome P450 family 2 subfamily C member 9
213604_at	4.42e-07	1.08e-08	-6.47827	9.66588	-0.822105	TCEB3	transcription elongation factor B subunit 3
201870_at	4.42e-07	1.08e-08	6.47774	9.66375	0.560027	TOMM34	translocase of outer mitochondrial membrane 34
216687_x_at	4.42e-07	1.08e-08	-6.47769	9.66353	-2.32272	UGT2B15	UDP glucuronosyltransferase family 2 member B15
230011_at	4.42e-07	1.08e-08	-6.47767	9.66347	-1.14266	MEI1	meiotic double-stranded break formation protein 1
225900_at	4.43e-07	1.09e-08	-6.47697	9.66064	-0.732436	EXOC6B	exocyst complex component 6B
216543_at	4.44e-07	1.09e-08	-6.47615	9.65734	-1.58457	GS1-600G8.3	unknown transcript
241835_at	4.46e-07	1.09e-08	-6.47513	9.65321	-1.37816
209153_s_at	4.48e-07	1.1e-08	6.4737	9.64749	0.941575	TCF3	transcription factor 3
240422_at	4.51e-07	1.11e-08	-6.4721	9.64102	-1.96704
223475_at	4.51e-07	1.11e-08	6.47206	9.64087	1.81454	CRISPLD1	cysteine rich secretory protein LCCL domain containing 1
232628_at	4.54e-07	1.12e-08	-6.46984	9.63195	-1.45039
201413_at	4.55e-07	1.12e-08	-6.46938	9.63008	-0.561669	HSD17B4	hydroxysteroid 17-beta dehydrogenase 4
225282_at	4.56e-07	1.12e-08	-6.46876	9.6276	-0.898831	SMAP2	small ArfGAP2
213226_at	4.56e-07	1.13e-08	6.46823	9.62546	1.09164	CCNA2	cyclin A2
204294_at	4.57e-07	1.13e-08	-6.46795	9.62435	-0.866912	AMT	aminomethyltransferase
216484_x_at	4.59e-07	1.13e-08	6.46644	9.61826	0.751066
209606_at	4.6e-07	1.14e-08	-6.46575	9.61548	-1.31768	CYTIP	cytohesin 1 interacting protein
1559977_a_at	4.63e-07	1.14e-08	-6.46423	9.60937	-1.07047	SLC25A34	solute carrier family 25 member 34
220015_at	4.72e-07	1.17e-08	-6.45929	9.58951	-0.714966	CASZ1	castor zinc finger 1
235911_at	4.76e-07	1.18e-08	6.45692	9.57996	1.44277	MELTF	melanotransferrin
201105_at	4.76e-07	1.18e-08	6.4566	9.57866	1.20168	LGALS1	galectin 1
226618_at	4.79e-07	1.19e-08	-6.45524	9.57323	-2.07184	UBE2QL1	ubiquitin conjugating enzyme E2 Q family like 1
228877_at	4.79e-07	1.19e-08	-6.45485	9.57166	-1.09758	RGL3	ral guanine nucleotide dissociation stimulator like 3
219891_at	4.8e-07	1.19e-08	-6.45403	9.56835	-0.648235	PGPEP1	pyroglutamyl-peptidase I
228729_at	4.82e-07	1.2e-08	6.45325	9.56521	1.7034	CCNB1	cyclin B1
241771_at	4.82e-07	1.2e-08	-6.45301	9.56424	-1.15556	RIMBP2	RIMS binding protein 2
213953_at	4.83e-07	1.2e-08	-6.45205	9.56038	-3.51257	KRT20	keratin 20
231815_at	4.85e-07	1.21e-08	6.45115	9.55677	0.716636	PHF12	PHD finger protein 12
217377_x_at	4.86e-07	1.21e-08	-6.45029	9.55332	-0.903792	NTRK3	neurotrophic receptor tyrosine kinase 3
205157_s_at	4.89e-07	1.22e-08	6.44864	9.54665	3.49695	KRT17///JUP	keratin 17///junction plakoglobin
223413_s_at	4.89e-07	1.22e-08	6.44844	9.54586	0.888956	LYAR	Ly1 antibody reactive
227862_at	4.9e-07	1.22e-08	-6.44794	9.54387	-1.51217	TRNP1	TMF1-regulated nuclear protein 1
228654_at	4.95e-07	1.24e-08	6.44529	9.53319	1.26312	SPIN4	spindlin family member 4
242844_at	4.95e-07	1.24e-08	-6.44492	9.53172	-1.00412	PGGT1B	protein geranylgeranyltransferase type I subunit beta
205649_s_at	4.96e-07	1.24e-08	-6.44449	9.52998	-3.46194	FGA	fibrinogen alpha chain
229163_at	4.96e-07	1.24e-08	6.44403	9.52813	1.73918	CAMK2N1	calcium/calmodulin dependent protein kinase II inhibitor 1
208974_x_at	4.97e-07	1.25e-08	6.44368	9.52673	0.724458	KPNB1	karyopherin subunit beta 1
209712_at	5.03e-07	1.26e-08	-6.44031	9.51318	-0.800462	SLC35D1	solute carrier family 35 member D1
202705_at	5.04e-07	1.26e-08	6.44007	9.51223	1.17449	CCNB2	cyclin B2
200593_s_at	5.04e-07	1.27e-08	6.4396	9.51032	0.75964	HNRNPU	heterogeneous nuclear ribonucleoprotein U
209558_s_at	5.08e-07	1.28e-08	-6.43774	9.50287	-1.00698	HIP1R	huntingtin interacting protein 1 related
203023_at	5.08e-07	1.28e-08	6.4372	9.50068	0.85721	NOP16	NOP16 nucleolar protein
219181_at	5.08e-07	1.28e-08	6.437	9.49989	1.36754	LIPG	lipase G, endothelial type
201841_s_at	5.11e-07	1.29e-08	6.4353	9.49307	1.02209	HSPB1	heat shock protein family B (small) member 1
225106_s_at	5.11e-07	1.29e-08	6.43526	9.49288	0.764218	OGFOD1	2-oxoglutarate and iron dependent oxygenase domain containing 1
241600_at	5.2e-07	1.31e-08	-6.43131	9.477	-1.92485	WIPF3	WAS/WASL interacting protein family member 3
1555914_a_at	5.21e-07	1.32e-08	-6.43059	9.47412	-1.26963	EXD3	exonuclease 3'-5' domain containing 3
239606_at	5.22e-07	1.32e-08	-6.42973	9.47068	-1.46572
208676_s_at	5.23e-07	1.32e-08	6.42938	9.46926	0.704414	PA2G4	proliferation-associated 2G4
221258_s_at	5.23e-07	1.32e-08	6.42886	9.46719	1.08914	KIF18A	kinesin family member 18A
225802_at	5.27e-07	1.33e-08	6.42706	9.45993	1.61497	TOP1MT	topoisomerase (DNA) I, mitochondrial
213535_s_at	5.33e-07	1.35e-08	6.42383	9.44695	0.575208	UBE2I	ubiquitin conjugating enzyme E2 I
206656_s_at	5.33e-07	1.35e-08	6.42374	9.4466	0.577371	APMAP	adipocyte plasma membrane associated protein
222901_s_at	5.36e-07	1.36e-08	-6.42217	9.4403	-2.23604	KCNJ16	potassium voltage-gated channel subfamily J member 16
203119_at	5.36e-07	1.36e-08	6.4221	9.44001	0.677232	CCDC86	coiled-coil domain containing 86
225866_at	5.39e-07	1.37e-08	6.42046	9.43345	0.642813	RPF2	ribosome production factor 2 homolog
227021_at	5.42e-07	1.38e-08	6.419	9.42757	0.973965	KDM1B	lysine demethylase 1B
218542_at	5.44e-07	1.39e-08	6.41793	9.42329	1.64753	CEP55	centrosomal protein 55
225904_at	5.44e-07	1.39e-08	6.41778	9.42268	0.76113	CCSAP	centriole, cilia and spindle associated protein
203284_s_at	5.44e-07	1.39e-08	6.41768	9.42226	0.645101	HS2ST1	heparan sulfate 2-O-sulfotransferase 1
208432_s_at	5.44e-07	1.39e-08	-6.41755	9.42173	-1.15935	CACNA1E	calcium voltage-gated channel subunit alpha1 E
222434_at	5.45e-07	1.39e-08	-6.41685	9.41894	-0.91615	ENAH	enabled homolog (Drosophila)
214135_at	5.48e-07	1.4e-08	-6.41534	9.41287	-2.56386	CLDN18	claudin 18
230288_at	5.49e-07	1.4e-08	-6.41506	9.41175	-1.55443	FGF14	fibroblast growth factor 14
222825_at	5.5e-07	1.41e-08	6.41439	9.40903	0.656698	OTUD6B	OTU domain containing 6B
205980_s_at	5.53e-07	1.42e-08	6.41266	9.40212	1.10184	PRR5-ARHGAP8///ARHGAP8	PRR5-ARHGAP8 readthrough///Rho GTPase activating protein 8
202330_s_at	5.54e-07	1.42e-08	6.41197	9.39932	0.734904	UNG	uracil DNA glycosylase
212345_s_at	5.56e-07	1.43e-08	-6.41116	9.39609	-0.66317	CREB3L2	cAMP responsive element binding protein 3 like 2
212833_at	5.56e-07	1.43e-08	-6.41111	9.39587	-0.751784	SLC25A46	solute carrier family 25 member 46
201593_s_at	5.58e-07	1.43e-08	6.41	9.39141	0.654372	ZC3H15	zinc finger CCCH-type containing 15
234718_at	5.58e-07	1.43e-08	-6.40957	9.38971	-1.4061	ANO2	anoctamin 2
203325_s_at	5.58e-07	1.43e-08	6.40954	9.38958	1.1983	COL5A1	collagen type V alpha 1 chain
209699_x_at	5.58e-07	1.44e-08	-6.40915	9.38803	-2.9834	LOC101930400///AKR1C2	aldo-keto reductase family 1 member C2-like///aldo-keto reductase family 1, member C2
226996_at	5.64e-07	1.45e-08	6.40647	9.37726	0.660964	LCLAT1	lysocardiolipin acyltransferase 1
205046_at	5.69e-07	1.47e-08	6.40419	9.36809	1.71308	CENPE	centromere protein E
201161_s_at	5.7e-07	1.47e-08	6.40361	9.36577	1.39499	YBX3	Y-box binding protein 3
204980_at	5.71e-07	1.47e-08	-6.40315	9.36393	-0.739123	CLOCK	clock circadian regulator
201281_at	5.71e-07	1.47e-08	6.40307	9.3636	0.708698	ADRM1	adhesion regulating molecule 1
221647_s_at	5.71e-07	1.48e-08	6.4026	9.36172	0.550929	MIR6743///RIC8A	microRNA 6743///RIC8 guanine nucleotide exchange factor A
1563008_at	5.71e-07	1.48e-08	-6.40245	9.36112	-1.26697	LOC100287877	uncharacterized LOC100287877
225662_at	5.72e-07	1.48e-08	6.40196	9.35917	1.19642	ZAK	sterile alpha motif and leucine zipper containing kinase AZK
200691_s_at	5.74e-07	1.49e-08	6.40093	9.35502	0.618636	HSPA9	heat shock protein family A (Hsp70) member 9
231120_x_at	5.74e-07	1.49e-08	-6.40083	9.35462	-2.89961	PKIB	protein kinase (cAMP-dependent, catalytic) inhibitor beta
214437_s_at	5.74e-07	1.49e-08	6.40074	9.35427	0.897688	SHMT2	serine hydroxymethyltransferase 2
227964_at	5.84e-07	1.52e-08	6.3964	9.33686	0.688523	FRMD8	FERM domain containing 8
220613_s_at	5.84e-07	1.52e-08	-6.39596	9.33509	-1.6514	SYTL2	synaptotagmin like 2
221456_at	5.89e-07	1.53e-08	-6.39381	9.32645	-1.43956	TAS2R3	taste 2 receptor member 3
201400_at	5.9e-07	1.53e-08	6.39337	9.32467	0.674579	PSMB3	proteasome subunit beta 3
215300_s_at	5.92e-07	1.54e-08	-6.39253	9.3213	-2.55507	FMO5	flavin containing monooxygenase 5
1568796_at	5.93e-07	1.54e-08	-6.39193	9.3189	-1.09556	CCDC157	coiled-coil domain containing 157
209918_at	6.11e-07	1.59e-08	-6.38446	9.28894	-1.59974	GGTLC2	gamma-glutamyltransferase light chain 2
205765_at	6.11e-07	1.59e-08	-6.38436	9.28854	-2.13794	CYP3A5	cytochrome P450 family 3 subfamily A member 5
218737_at	6.13e-07	1.6e-08	6.38312	9.28356	0.686661	SBNO1	strawberry notch homolog 1
228931_at	6.17e-07	1.61e-08	6.38152	9.27713	1.75508	COQ4	coenzyme Q4
222409_at	6.17e-07	1.61e-08	6.38145	9.27688	0.74585	CORO1C	coronin 1C
209703_x_at	6.18e-07	1.62e-08	-6.38086	9.27451	-1.47641	METTL7A	methyltransferase like 7A
225569_at	6.18e-07	1.62e-08	6.38045	9.27286	0.675013	CASC7///AGO2	cancer susceptibility candidate 7 (non-protein coding)///argonaute 2, RISC catalytic component
201522_x_at	6.21e-07	1.63e-08	-6.37941	9.26868	-0.975047	SNURF///SNRPN	SNRPN upstream reading frame///small nuclear ribonucleoprotein polypeptide N
209669_s_at	6.22e-07	1.63e-08	6.37838	9.26458	0.70682	SERBP1	SERPINE1 mRNA binding protein 1
201710_at	6.22e-07	1.63e-08	6.37832	9.26433	1.67566	MYBL2	MYB proto-oncogene like 2
225728_at	6.22e-07	1.63e-08	-6.37819	9.26378	-1.88181	SORBS2	sorbin and SH3 domain containing 2
215235_at	6.22e-07	1.63e-08	6.37807	9.26334	0.671906	SPTAN1	spectrin alpha, non-erythrocytic 1
205572_at	6.22e-07	1.64e-08	6.37786	9.26247	1.76988	ANGPT2	angiopoietin 2
231018_at	6.23e-07	1.64e-08	-6.37743	9.26075	-2.01737	PALM3	paralemmin 3
201268_at	6.24e-07	1.64e-08	6.37691	9.25867	0.630005	NME1-NME2///NME2	NME1-NME2 readthrough///NME/NM23 nucleoside diphosphate kinase 2
1569040_s_at	6.3e-07	1.66e-08	-6.3743	9.2482	-2.80262	ANKRD36BP2	ankyrin repeat domain 36B pseudogene 2
1552818_a_at	6.3e-07	1.66e-08	-6.37409	9.24738	-1.71355	BRS3	bombesin receptor subtype 3
242601_at	6.36e-07	1.68e-08	-6.37195	9.23879	-2.38437	HEPACAM2	HEPACAM family member 2
204886_at	6.37e-07	1.68e-08	6.37133	9.2363	1.59044	PLK4	polo like kinase 4
237561_x_at	6.37e-07	1.68e-08	-6.37124	9.23595	-1.59921
201427_s_at	6.37e-07	1.68e-08	-6.3709	9.23459	-1.08466	SEPP1	selenoprotein P, plasma, 1
211951_at	6.38e-07	1.69e-08	6.37042	9.23266	0.707003	NOLC1	nucleolar and coiled-body phosphoprotein 1
1568609_s_at	6.38e-07	1.69e-08	6.37017	9.23166	0.899025	LOC103091866///LINC00623///LINC01138///LINC00869	uncharacterized LOC103091866///long intergenic non-protein coding RNA 623///long intergenic non-protein coding RNA 1138///long intergenic non-protein coding RNA 869
203798_s_at	6.4e-07	1.7e-08	6.36926	9.22801	3.34891	VSNL1	visinin like 1
225533_at	6.4e-07	1.7e-08	6.369	9.22696	0.853825	PHF19	PHD finger protein 19
230615_at	6.4e-07	1.7e-08	-6.36875	9.22596	-3.07601	DUOXA2	dual oxidase maturation factor 2
233002_at	6.47e-07	1.72e-08	-6.36631	9.21618	-2.49418	PPP4R4	protein phosphatase 4 regulatory subunit 4
212160_at	6.47e-07	1.72e-08	6.36607	9.21523	0.63192	XPOT	exportin for tRNA
233536_at	6.53e-07	1.73e-08	-6.36366	9.20555	-1.80888	ASXL3	additional sex combs like 3, transcriptional regulator
216434_at	6.54e-07	1.74e-08	-6.36317	9.2036	-1.31718	TTC38	tetratricopeptide repeat domain 38
231132_at	6.58e-07	1.75e-08	-6.36138	9.19641	-1.48025	LINC01193	long intergenic non-protein coding RNA 1193
218678_at	6.6e-07	1.76e-08	6.36059	9.19327	1.57628	NES	nestin
226568_at	6.63e-07	1.77e-08	6.35913	9.18741	0.837465	FAM102B	family with sequence similarity 102 member B
1565701_at	6.63e-07	1.77e-08	-6.35897	9.18677	-1.42146
203498_at	6.63e-07	1.77e-08	-6.35891	9.18654	-1.14397	RCAN2	regulator of calcineurin 2
221335_x_at	6.63e-07	1.77e-08	6.35856	9.18513	1.86893	SMG9	SMG9, nonsense mediated mRNA decay factor
202872_at	6.63e-07	1.77e-08	6.35856	9.18511	0.550334	ATP6V1C1	ATPase H+ transporting V1 subunit C1
204962_s_at	6.65e-07	1.78e-08	6.35771	9.1817	1.12763	SLC35F6///CENPA	solute carrier family 35 member F6///centromere protein A
1552705_at	6.65e-07	1.78e-08	-6.35736	9.18033	-1.94642	DUSP19	dual specificity phosphatase 19
223299_at	6.67e-07	1.79e-08	-6.35652	9.17694	-0.734756	SEC11C	SEC11 homolog C, signal peptidase complex subunit
205105_at	6.72e-07	1.8e-08	-6.35459	9.16923	-0.98898	MAN2A1	mannosidase alpha class 2A member 1
229373_at	6.73e-07	1.8e-08	-6.35417	9.16752	-2.07172
238966_at	6.74e-07	1.81e-08	-6.35352	9.16494	-1.50467	CELF4	CUGBP, Elav-like family member 4
209910_at	6.74e-07	1.81e-08	-6.35332	9.16413	-0.601185	SLC25A16	solute carrier family 25 member 16
219148_at	6.77e-07	1.82e-08	6.35232	9.16011	1.31845	PBK	PDZ binding kinase
233218_at	6.8e-07	1.83e-08	-6.35098	9.15476	-0.947262
1552448_a_at	6.84e-07	1.84e-08	-6.34932	9.14809	-1.85891	FAM167A-AS1	FAM167A antisense RNA 1
217722_s_at	6.85e-07	1.84e-08	6.34875	9.14582	0.631841	NGRN	neugrin, neurite outgrowth associated
1558168_at	6.86e-07	1.85e-08	-6.34823	9.14372	-1.2569	H1FX-AS1	H1FX antisense RNA 1
222489_s_at	6.91e-07	1.86e-08	6.34644	9.13657	0.921283	WRNIP1	Werner helicase interacting protein 1
209421_at	6.93e-07	1.87e-08	6.3455	9.13282	1.23795	MSH2	mutS homolog 2
210559_s_at	6.93e-07	1.87e-08	6.34526	9.13183	1.05152	CDK1	cyclin dependent kinase 1
242945_at	6.93e-07	1.87e-08	-6.34515	9.13139	-1.51132	FAM20A	family with sequence similarity 20 member A
201042_at	7.08e-07	1.91e-08	6.33982	9.11005	1.07523	TGM2	transglutaminase 2
200670_at	7.08e-07	1.91e-08	-6.33973	9.1097	-0.845928	XBP1	X-box binding protein 1
218809_at	7.08e-07	1.92e-08	6.33949	9.10873	0.549796	PANK2	pantothenate kinase 2
221002_s_at	7.11e-07	1.92e-08	6.33849	9.10475	0.71311	TSPAN14	tetraspanin 14
234381_at	7.16e-07	1.94e-08	-6.33651	9.09681	-1.46116
202959_at	7.17e-07	1.94e-08	-6.33603	9.0949	-0.564519	MUT	methylmalonyl-CoA mutase
200975_at	7.17e-07	1.95e-08	6.33573	9.09369	0.548727	PPT1	palmitoyl-protein thioesterase 1
202385_s_at	7.2e-07	1.95e-08	6.33472	9.08967	0.531251	TCOF1	treacle ribosome biogenesis factor 1
225457_s_at	7.22e-07	1.96e-08	-6.33394	9.08652	-1.946	OLMALINC///PP7080	oligodendrocyte maturation-associated long intergenic non-coding RNA///uncharacterized LOC25845
242078_at	7.22e-07	1.96e-08	-6.33348	9.08471	-1.5724	AFF3	AF4/FMR2 family member 3
214234_s_at	7.33e-07	2e-08	-6.32968	9.06949	-1.77795	CYP3A5	cytochrome P450 family 3 subfamily A member 5
217946_s_at	7.34e-07	2e-08	6.32918	9.06747	0.640509	SAE1	SUMO1 activating enzyme subunit 1
214387_x_at	7.4e-07	2.02e-08	-6.32719	9.05951	-1.42779	SFTPC	surfactant protein C
227226_at	7.4e-07	2.02e-08	-6.32717	9.05944	-1.90975	MRAP2	melanocortin 2 receptor accessory protein 2
226033_at	7.43e-07	2.03e-08	6.32581	9.05398	1.11732	USP31	ubiquitin specific peptidase 31
205063_at	7.43e-07	2.03e-08	6.32557	9.05305	0.617915	GEMIN2	gem nuclear organelle associated protein 2
202726_at	7.44e-07	2.03e-08	6.32538	9.05228	1.42447	LIG1	DNA ligase 1
239869_at	7.45e-07	2.04e-08	-6.32488	9.05026	-1.52496
205500_at	7.45e-07	2.04e-08	-6.32455	9.04893	-1.36512	C5	complement component 5
201458_s_at	7.46e-07	2.04e-08	6.32423	9.04765	0.593968	BUB3	BUB3, mitotic checkpoint protein
225601_at	7.49e-07	2.05e-08	6.32285	9.04215	1.13892	HMGB3	high mobility group box 3
218641_at	7.49e-07	2.05e-08	6.32271	9.04158	0.712725	C11orf95	chromosome 11 open reading frame 95
214677_x_at	7.5e-07	2.06e-08	-6.32238	9.04027	-0.926864	IGLC1	immunoglobulin lambda constant 1
1554414_a_at	7.51e-07	2.06e-08	6.32181	9.03799	1.21918	OSGIN2	oxidative stress induced growth inhibitor family member 2
201377_at	7.66e-07	2.11e-08	6.31679	9.01789	0.731881	UBAP2L	ubiquitin associated protein 2 like
217014_s_at	7.69e-07	2.11e-08	-6.31569	9.01349	-1.58213	AZGP1P1///AZGP1	alpha-2-glycoprotein 1, zinc-binding pseudogene 1///alpha-2-glycoprotein 1, zinc-binding
226822_at	7.75e-07	2.13e-08	-6.31379	9.0059	-1.51902	STOX2	storkhead box 2
200792_at	7.79e-07	2.15e-08	6.3122	8.99954	0.512463	XRCC6	X-ray repair cross complementing 6
213668_s_at	7.79e-07	2.15e-08	6.31219	8.99949	1.8627	SOX4	SRY-box 4
206055_s_at	7.82e-07	2.15e-08	6.31113	8.99528	0.715988	SNRPA1	small nuclear ribonucleoprotein polypeptide A'
209891_at	7.83e-07	2.16e-08	6.31063	8.99328	1.55349	SPC25	SPC25, NDC80 kinetochore complex component
1564012_at	7.96e-07	2.2e-08	-6.30633	8.97608	-0.95732	LINC01512	long intergenic non-protein coding RNA 1512
215772_x_at	7.97e-07	2.2e-08	-6.30586	8.97418	-0.827076	SUCLG2	succinate-CoA ligase GDP-forming beta subunit
227314_at	8.01e-07	2.21e-08	6.30467	8.96943	1.43485	ITGA2	integrin subunit alpha 2
214288_s_at	8.01e-07	2.22e-08	6.30445	8.96856	0.521371	PSMB1	proteasome subunit beta 1
200811_at	8.02e-07	2.22e-08	-6.30399	8.96672	-0.757644	CIRBP	cold inducible RNA binding protein
208549_x_at	8.2e-07	2.27e-08	6.29835	8.94416	0.822313	PTMA	prothymosin, alpha
204023_at	8.21e-07	2.27e-08	6.29806	8.94302	0.820983	RFC4	replication factor C subunit 4
208637_x_at	8.21e-07	2.28e-08	6.29795	8.94257	0.971988	ACTN1	actinin alpha 1
1569201_a_at	8.24e-07	2.29e-08	-6.29687	8.93826	-1.44604
224578_at	8.24e-07	2.29e-08	6.29674	8.93773	0.546898	RCC2	regulator of chromosome condensation 2
222760_at	8.26e-07	2.3e-08	6.2958	8.934	2.10014	ZNF703	zinc finger protein 703
231726_at	8.29e-07	2.3e-08	6.29485	8.93017	1.37147	PCDHB14	protocadherin beta 14
1568190_at	8.29e-07	2.31e-08	-6.29475	8.92978	-2.15944
223798_at	8.31e-07	2.31e-08	-6.29401	8.92684	-1.338	SLC41A2	solute carrier family 41 member 2
1555250_a_at	8.33e-07	2.32e-08	-6.29306	8.92305	-0.718749	CPEB3	cytoplasmic polyadenylation element binding protein 3
204944_at	8.33e-07	2.32e-08	6.29301	8.92284	1.26406	PTPRG	protein tyrosine phosphatase, receptor type G
218741_at	8.4e-07	2.34e-08	6.29083	8.91413	1.72648	CENPM	centromere protein M
215537_x_at	8.43e-07	2.35e-08	6.28988	8.91034	1.72266	DDAH2	dimethylarginine dimethylaminohydrolase 2
219773_at	8.46e-07	2.36e-08	6.28883	8.90612	2.02299	NOX4	NADPH oxidase 4
46142_at	8.46e-07	2.36e-08	-6.28858	8.90512	-0.936848	LMF1	lipase maturation factor 1
203343_at	8.56e-07	2.39e-08	-6.28554	8.89298	-0.751613	UGDH	UDP-glucose 6-dehydrogenase
203764_at	8.57e-07	2.4e-08	6.28531	8.89207	1.12156	DLGAP5	DLG associated protein 5
200675_at	8.58e-07	2.4e-08	6.28469	8.88961	0.786602	CD81	CD81 molecule
231786_at	8.63e-07	2.42e-08	6.28315	8.88347	3.3581	HOXA13	homeobox A13
219401_at	8.66e-07	2.43e-08	-6.2822	8.87964	-0.951837	XYLT2	xylosyltransferase 2
242406_at	8.66e-07	2.43e-08	-6.28189	8.87842	-2.53528
210213_s_at	8.68e-07	2.44e-08	6.28129	8.87603	0.644525	EIF6	eukaryotic translation initiation factor 6
230096_at	8.7e-07	2.44e-08	-6.28062	8.87335	-0.856686
214431_at	8.79e-07	2.47e-08	6.27777	8.86195	0.628335	GMPS	guanine monophosphate synthase
219722_s_at	8.79e-07	2.47e-08	-6.27769	8.86163	-1.7183	GDPD3	glycerophosphodiester phosphodiesterase domain containing 3
203632_s_at	8.81e-07	2.48e-08	-6.27717	8.85956	-1.55005	GPRC5B	G protein-coupled receptor class C group 5 member B
200020_at	8.81e-07	2.48e-08	6.27701	8.85892	0.483588	TARDBP	TAR DNA binding protein
209396_s_at	8.86e-07	2.5e-08	6.27524	8.85185	2.13111	CHI3L1	chitinase 3 like 1
226189_at	8.87e-07	2.5e-08	6.27499	8.85086	1.16963	ITGB8	integrin subunit beta 8
212843_at	8.92e-07	2.52e-08	-6.27319	8.84368	-1.81652	NCAM1	neural cell adhesion molecule 1
206637_at	8.92e-07	2.52e-08	-6.27317	8.84361	-1.21796	P2RY14	purinergic receptor P2Y14
213658_at	8.96e-07	2.53e-08	-6.2721	8.83933	-1.20895
223775_at	9.06e-07	2.56e-08	-6.26918	8.82765	-2.16455	HHIP	hedgehog interacting protein
203228_at	9.07e-07	2.57e-08	6.2686	8.82537	1.27012	PAFAH1B3	platelet activating factor acetylhydrolase 1b catalytic subunit 3
204315_s_at	9.08e-07	2.57e-08	6.26822	8.82381	1.5566	GTSE1	G2 and S-phase expressed 1
231045_x_at	9.14e-07	2.59e-08	6.26651	8.817	0.55604	C11orf31	chromosome 11 open reading frame 31
228831_s_at	9.15e-07	2.6e-08	-6.26592	8.81465	-0.954527	GNG7	G protein subunit gamma 7
225438_at	9.15e-07	2.6e-08	6.26582	8.81426	1.01931	NUDCD1	NudC domain containing 1
1560661_x_at	9.15e-07	2.6e-08	-6.26582	8.81426	-1.1156	LINC00342	long intergenic non-protein coding RNA 342
224724_at	9.15e-07	2.6e-08	6.26577	8.81405	1.1879	SULF2	sulfatase 2
243615_at	9.16e-07	2.6e-08	-6.26521	8.81181	-0.798702
211173_at	9.16e-07	2.6e-08	-6.26518	8.8117	-1.72899	CCKAR	cholecystokinin A receptor
225474_at	9.17e-07	2.61e-08	-6.26473	8.80989	-0.768831	MAGI1	membrane associated guanylate kinase, WW and PDZ domain containing 1
223084_s_at	9.18e-07	2.61e-08	-6.26427	8.80808	-0.770169	CCNDBP1	cyclin D1 binding protein 1
217900_at	9.18e-07	2.62e-08	6.26414	8.80754	0.535454	IARS2	isoleucyl-tRNA synthetase 2, mitochondrial
216525_x_at	9.18e-07	2.62e-08	6.26385	8.80639	0.721968	PMS2P3	PMS1 homolog 2, mismatch repair system component pseudogene 3
230117_at	9.19e-07	2.62e-08	-6.26363	8.80549	-1.95133	VSTM2A	V-set and transmembrane domain containing 2A
205483_s_at	9.19e-07	2.63e-08	6.26323	8.80393	1.45123	ISG15	ISG15 ubiquitin-like modifier
201157_s_at	9.25e-07	2.64e-08	6.26158	8.79732	0.503561	NMT1	N-myristoyltransferase 1
239624_at	9.3e-07	2.66e-08	-6.2602	8.79184	-1.82687	LOC102724689	uncharacterized LOC102724689
202842_s_at	9.41e-07	2.69e-08	-6.25704	8.77921	-0.861694	DNAJB9	DnaJ heat shock protein family (Hsp40) member B9
217187_at	9.41e-07	2.69e-08	-6.25695	8.77885	-2.63437	MUC5AC	mucin 5AC, oligomeric mucus/gel-forming
233522_at	9.45e-07	2.71e-08	-6.25572	8.77396	-1.39502	MEF2C-AS1	MEF2C antisense RNA 1
1557136_at	9.47e-07	2.71e-08	-6.2552	8.77186	-1.47439	ATP13A4	ATPase 13A4
206191_at	9.47e-07	2.72e-08	-6.25494	8.77084	-2.06739	ENTPD3	ectonucleoside triphosphate diphosphohydrolase 3
1565618_at	9.53e-07	2.74e-08	-6.25327	8.76417	-0.754231	KIAA1671	KIAA1671
227703_s_at	9.54e-07	2.74e-08	-6.25285	8.76252	-1.76903	SYTL4	synaptotagmin like 4
216024_at	9.55e-07	2.74e-08	-6.25251	8.76115	-1.48652	DNM2	dynamin 2
221466_at	9.63e-07	2.77e-08	-6.2504	8.75272	-0.903263	P2RY4	pyrimidinergic receptor P2Y4
218305_at	9.67e-07	2.78e-08	6.24922	8.74804	0.680306	IPO4	importin 4
229127_at	9.69e-07	2.79e-08	-6.24852	8.74522	-1.26107	JAM2	junctional adhesion molecule 2
205650_s_at	9.69e-07	2.79e-08	-6.24826	8.74418	-2.3763	FGA	fibrinogen alpha chain
223151_at	9.71e-07	2.8e-08	6.24776	8.7422	0.568193	DCUN1D5	defective in cullin neddylation 1 domain containing 5
219551_at	9.71e-07	2.8e-08	-6.24739	8.74072	-1.09706	EAF2	ELL associated factor 2
203029_s_at	9.73e-07	2.81e-08	-6.24684	8.73852	-1.78385	PTPRN2	protein tyrosine phosphatase, receptor type N2
211161_s_at	9.85e-07	2.85e-08	6.24366	8.72587	1.05245	COL3A1	collagen type III alpha 1 chain
202613_at	9.98e-07	2.88e-08	6.24047	8.71312	0.852029	CTPS1	CTP synthase 1
220858_at	9.99e-07	2.89e-08	-6.23991	8.7109	-1.72168	SORBS2	sorbin and SH3 domain containing 2
220605_s_at	1e-06	2.89e-08	-6.23967	8.70995	-0.638899	SIRT2	sirtuin 2
207173_x_at	1e-06	2.9e-08	6.2388	8.70647	1.26197	CDH11	cadherin 11
217987_at	1e-06	2.9e-08	6.23875	8.70626	0.557053	ASNSD1	asparagine synthetase domain containing 1
228993_s_at	1e-06	2.91e-08	-6.23815	8.7039	-1.08849	BBIP1	BBSome interacting protein 1
1558511_s_at	1.01e-06	2.92e-08	6.23759	8.70164	0.873763	ESYT2	extended synaptotagmin 2
239346_at	1.01e-06	2.92e-08	6.23702	8.69937	0.693225	GTF2H3	general transcription factor IIH subunit 3
1552586_at	1.01e-06	2.94e-08	-6.2359	8.6949	-0.97883	TRPV3	transient receptor potential cation channel subfamily V member 3
234780_at	1.01e-06	2.94e-08	-6.2358	8.69452	-2.00017
206188_at	1.01e-06	2.94e-08	6.2353	8.69253	0.644593	ZNF623	zinc finger protein 623
209971_x_at	1.01e-06	2.95e-08	6.2349	8.69093	0.603757	AIMP2	aminoacyl tRNA synthetase complex interacting multifunctional protein 2
205436_s_at	1.01e-06	2.95e-08	6.23463	8.68986	0.792906	H2AFX	H2A histone family member X
204284_at	1.02e-06	2.96e-08	-6.23409	8.68768	-1.19223	PPP1R3C	protein phosphatase 1 regulatory subunit 3C
1564362_x_at	1.02e-06	2.97e-08	-6.23361	8.68577	-0.665705	ZNF843	zinc finger protein 843
1554610_at	1.02e-06	2.97e-08	-6.23288	8.68286	-1.51894	ANKMY1	ankyrin repeat and MYND domain containing 1
226171_at	1.02e-06	2.97e-08	-6.23286	8.68279	-0.764303	ZDHHC3	zinc finger DHHC-type containing 3
226962_at	1.03e-06	3.01e-08	6.23029	8.67256	0.611867	ZBTB41	zinc finger and BTB domain containing 41
218726_at	1.03e-06	3.02e-08	6.2294	8.669	1.72537	HJURP	Holliday junction recognition protein
219918_s_at	1.04e-06	3.04e-08	6.22763	8.66196	2.01243	ASPM	abnormal spindle microtubule assembly
221872_at	1.04e-06	3.04e-08	6.22733	8.66077	1.9477	RARRES1	retinoic acid receptor responder 1
201146_at	1.04e-06	3.05e-08	-6.22692	8.65913	-0.839002	NFE2L2	nuclear factor, erythroid 2 like 2
218947_s_at	1.04e-06	3.06e-08	6.22617	8.65613	0.61377	MTPAP	mitochondrial poly(A) polymerase
229271_x_at	1.06e-06	3.12e-08	6.22139	8.63708	3.39495	COL11A1	collagen type XI alpha 1 chain
202465_at	1.06e-06	3.12e-08	6.22135	8.63695	1.92976	PCOLCE	procollagen C-endopeptidase enhancer
207356_at	1.06e-06	3.12e-08	-6.22118	8.63627	-2.70479	DEFB4B///DEFB4A	defensin beta 4B///defensin beta 4A
236420_s_at	1.06e-06	3.13e-08	-6.22078	8.63468	-1.51298	ANO4	anoctamin 4
209903_s_at	1.07e-06	3.14e-08	6.21965	8.63018	0.59028	ATR	ATR serine/threonine kinase
215563_s_at	1.07e-06	3.15e-08	-6.2192	8.62836	-2.2159	MST1L	macrophage stimulating 1 like
213874_at	1.07e-06	3.16e-08	-6.21804	8.62374	-1.3055	SERPINA4	serpin family A member 4
226066_at	1.08e-06	3.19e-08	-6.21612	8.6161	-1.06767	MITF	melanogenesis associated transcription factor
206001_at	1.08e-06	3.19e-08	-6.21597	8.61552	-1.10836	NPY	neuropeptide Y
226997_at	1.08e-06	3.2e-08	6.2154	8.61326	2.05187	ADAMTS12	ADAM metallopeptidase with thrombospondin type 1 motif 12
1554452_a_at	1.08e-06	3.2e-08	6.21532	8.61293	1.35782	HILPDA	hypoxia inducible lipid droplet associated
221000_s_at	1.08e-06	3.2e-08	-6.21512	8.61212	-1.21801	KAZALD1	Kazal type serine peptidase inhibitor domain 1
224467_s_at	1.08e-06	3.2e-08	6.21488	8.61116	0.655748	PDCD2L	programmed cell death 2 like
227904_at	1.09e-06	3.23e-08	6.21318	8.60438	0.630143	AZI2	5-azacytidine induced 2
244158_at	1.09e-06	3.23e-08	-6.21311	8.60412	-1.37893
232278_s_at	1.09e-06	3.24e-08	6.21217	8.60036	2.04662	DEPDC1	DEP domain containing 1
219889_at	1.1e-06	3.24e-08	-6.21172	8.59858	-0.601101	FRAT1	frequently rearranged in advanced T-cell lymphomas 1
202592_at	1.1e-06	3.27e-08	-6.21014	8.5923	-0.464065	BLOC1S1	biogenesis of lysosomal organelles complex 1 subunit 1
230733_at	1.11e-06	3.28e-08	-6.20913	8.58828	-1.37706
203574_at	1.11e-06	3.28e-08	6.20908	8.58809	0.851485	NFIL3	nuclear factor, interleukin 3 regulated
211456_x_at	1.11e-06	3.29e-08	-6.208	8.58377	-1.47081	MT1HL1	metallothionein 1H-like 1
222680_s_at	1.11e-06	3.31e-08	6.20698	8.5797	0.884031	DTL	denticleless E3 ubiquitin protein ligase homolog
203845_at	1.11e-06	3.31e-08	-6.20671	8.57862	-0.835006	KAT2B	lysine acetyltransferase 2B
236726_at	1.13e-06	3.36e-08	-6.2034	8.56545	-1.44795	RGS6	regulator of G-protein signaling 6
32502_at	1.13e-06	3.36e-08	6.20331	8.56509	0.99332	GDPD5	glycerophosphodiester phosphodiesterase domain containing 5
222357_at	1.13e-06	3.36e-08	-6.20297	8.56373	-1.75693	ZBTB20	zinc finger and BTB domain containing 20
206302_s_at	1.13e-06	3.38e-08	6.20192	8.55955	0.921825	NUDT4P1///NUDT4P2///NUDT4	nudix hydrolase 4 pseudogene 1///nudix hydrolase 4 pseudogene 2///nudix hydrolase 4
225261_x_at	1.13e-06	3.38e-08	6.20163	8.5584	0.938146	NELFCD	negative elongation factor complex member C/D
202212_at	1.14e-06	3.4e-08	6.20015	8.55252	1.20491	PES1	pescadillo ribosomal biogenesis factor 1
215417_at	1.14e-06	3.42e-08	-6.19908	8.54828	-1.18255	EXOC6B	exocyst complex component 6B
229999_at	1.14e-06	3.42e-08	6.19902	8.54802	1.5728	LOC101928747///RBMX///SNORD61	uncharacterized LOC101928747///RNA binding motif protein, X-linked///small nucleolar RNA, C/D box 61
222607_s_at	1.15e-06	3.44e-08	6.19759	8.54234	0.564916	DIS3	DIS3 homolog, exosome endoribonuclease and 3'-5' exoribonuclease
212488_at	1.15e-06	3.45e-08	6.19651	8.53803	1.18552	COL5A1	collagen type V alpha 1 chain
202853_s_at	1.16e-06	3.46e-08	6.19632	8.53728	0.487893	RYK	receptor-like tyrosine kinase
212791_at	1.16e-06	3.46e-08	6.19612	8.53649	0.640673	C1orf216	chromosome 1 open reading frame 216
217763_s_at	1.17e-06	3.49e-08	6.19395	8.52783	1.47001	RAB31	RAB31, member RAS oncogene family
230211_at	1.17e-06	3.49e-08	-6.19366	8.52669	-1.08343	TRIP11	thyroid hormone receptor interactor 11
219327_s_at	1.17e-06	3.5e-08	-6.19325	8.52507	-1.099	GPRC5C	G protein-coupled receptor class C group 5 member C
213088_s_at	1.17e-06	3.5e-08	6.19304	8.52424	0.626261	DNAJC9	DnaJ heat shock protein family (Hsp40) member C9
231727_s_at	1.17e-06	3.51e-08	6.19264	8.52263	1.04865	MIF4GD	MIF4G domain containing
1556488_s_at	1.18e-06	3.53e-08	-6.19104	8.51629	-2.12941	MAATS1	MYCBP associated and testis expressed 1
231395_at	1.18e-06	3.54e-08	-6.19085	8.5155	-1.59008	ATP8A2	ATPase phospholipid transporting 8A2
235425_at	1.18e-06	3.54e-08	6.1905	8.51411	1.01317	SGO2	shugoshin 2
219803_at	1.18e-06	3.54e-08	-6.1905	8.5141	-1.88998	ANGPTL3	angiopoietin like 3
1568704_a_at	1.18e-06	3.55e-08	-6.18974	8.51112	-0.762848	CHERP	calcium homeostasis endoplasmic reticulum protein
220276_at	1.18e-06	3.55e-08	-6.18961	8.51057	-2.23922	RERGL	RERG like
242560_at	1.18e-06	3.55e-08	6.18953	8.51025	1.08875	FANCD2	Fanconi anemia complementation group D2
213224_s_at	1.18e-06	3.57e-08	-6.18877	8.50722	-0.815834	BBIP1	BBSome interacting protein 1
202487_s_at	1.18e-06	3.57e-08	6.18853	8.50629	0.605134	H2AFV	H2A histone family member V
224570_s_at	1.18e-06	3.58e-08	6.18793	8.50391	0.58517	IRF2BP2	interferon regulatory factor 2 binding protein 2
225856_at	1.19e-06	3.59e-08	-6.1871	8.50062	-0.650943	CLOCK	clock circadian regulator
204872_at	1.19e-06	3.6e-08	-6.18614	8.49677	-1.07983	TLE4	transducin like enhancer of split 4
218622_at	1.2e-06	3.63e-08	6.18427	8.48934	0.580119	NUP37	nucleoporin 37
223738_s_at	1.2e-06	3.64e-08	6.18404	8.48842	0.742163	PGM2	phosphoglucomutase 2
209612_s_at	1.2e-06	3.64e-08	-6.18397	8.48815	-2.43986	ADH1B	alcohol dehydrogenase 1B (class I), beta polypeptide
222424_s_at	1.2e-06	3.64e-08	6.1836	8.48668	0.880951	NUCKS1	nuclear casein kinase and cyclin dependent kinase substrate 1
221590_s_at	1.2e-06	3.65e-08	-6.18302	8.48439	-1.12856	ALDH6A1	aldehyde dehydrogenase 6 family member A1
218803_at	1.2e-06	3.66e-08	-6.18264	8.48286	-0.876374	CHFR	checkpoint with forkhead and ring finger domains, E3 ubiquitin protein ligase
219223_at	1.2e-06	3.66e-08	-6.18253	8.48244	-0.997953	CACFD1	calcium channel flower domain containing 1
210984_x_at	1.21e-06	3.67e-08	-6.18171	8.47916	-1.60325	EGFR	epidermal growth factor receptor
206572_x_at	1.21e-06	3.68e-08	-6.18091	8.47597	-1.00501	ZNF85	zinc finger protein 85
201252_at	1.22e-06	3.72e-08	6.17838	8.46591	0.763918	PSMC4	proteasome 26S subunit, ATPase 4
239774_at	1.22e-06	3.73e-08	-6.178	8.46443	-1.49317
234998_at	1.22e-06	3.73e-08	-6.17768	8.46316	-0.720214	RAB11A	RAB11A, member RAS oncogene family
218297_at	1.23e-06	3.74e-08	-6.17704	8.46059	-0.898652	FAM188A	family with sequence similarity 188 member A
208808_s_at	1.23e-06	3.74e-08	6.17699	8.46042	0.851123	HMGB2	high mobility group box 2
216237_s_at	1.23e-06	3.74e-08	6.1768	8.45963	0.867771	MCM5	minichromosome maintenance complex component 5
219227_at	1.24e-06	3.78e-08	-6.17431	8.44973	-1.45785	CCNJL	cyclin J like
238383_at	1.24e-06	3.79e-08	-6.17398	8.44844	-4.32709	C6orf58	chromosome 6 open reading frame 58
219741_x_at	1.24e-06	3.79e-08	-6.17395	8.44832	-0.785228	ZNF552	zinc finger protein 552
222581_at	1.24e-06	3.81e-08	6.17266	8.44317	0.64024	XPR1	xenotropic and polytropic retrovirus receptor 1
206490_at	1.24e-06	3.81e-08	-6.1725	8.44254	-1.13194	DLGAP1	DLG associated protein 1
212858_at	1.25e-06	3.83e-08	6.17131	8.43781	1.07114	PAQR4	progestin and adipoQ receptor family member 4
202352_s_at	1.26e-06	3.87e-08	6.16905	8.42884	0.572938	PSMD12	proteasome 26S subunit, non-ATPase 12
212944_at	1.26e-06	3.87e-08	6.16894	8.42841	0.781746	SLC5A3	solute carrier family 5 member 3
225903_at	1.27e-06	3.88e-08	6.16789	8.42422	0.63283	PIGU	phosphatidylinositol glycan anchor biosynthesis class U
213811_x_at	1.27e-06	3.89e-08	6.16733	8.42198	1.45375	TCF3	transcription factor 3
1554836_at	1.27e-06	3.9e-08	-6.16666	8.41936	-1.53107	USP36	ubiquitin specific peptidase 36
232464_at	1.27e-06	3.91e-08	-6.16645	8.4185	-1.67817	TRIM78P	tripartite motif containing 78, pseudogene
212517_at	1.27e-06	3.91e-08	-6.16615	8.41733	-0.751613	ATRN	attractin
220161_s_at	1.27e-06	3.92e-08	-6.16583	8.41606	-1.32229	EPB41L4B	erythrocyte membrane protein band 4.1 like 4B
45633_at	1.28e-06	3.93e-08	6.16498	8.41265	1.07407	GINS3	GINS complex subunit 3
207496_at	1.28e-06	3.93e-08	-6.16484	8.41212	-1.66667	MS4A2	membrane spanning 4-domains A2
204778_x_at	1.28e-06	3.95e-08	6.1639	8.40839	1.75409	HOXB7	homeobox B7
211954_s_at	1.28e-06	3.95e-08	6.16369	8.40754	0.646135	IPO5	importin 5
217907_at	1.29e-06	4e-08	6.16095	8.39665	0.612503	MRPL18	mitochondrial ribosomal protein L18
243515_at	1.3e-06	4.01e-08	-6.16035	8.39425	-1.20893
202088_at	1.3e-06	4.01e-08	6.15992	8.39256	0.740159	SLC39A6	solute carrier family 39 member 6
218106_s_at	1.31e-06	4.04e-08	6.15813	8.38543	0.711315	MRPS10	mitochondrial ribosomal protein S10
227194_at	1.31e-06	4.06e-08	-6.15713	8.38147	-3.65317	FAM3B	family with sequence similarity 3 member B
1553801_a_at	1.31e-06	4.07e-08	6.15671	8.37981	0.765619	DTD2	D-tyrosyl-tRNA deacylase 2 (putative)
201340_s_at	1.31e-06	4.07e-08	6.15636	8.37842	1.28842	ENC1	ectodermal-neural cortex 1
226041_at	1.32e-06	4.09e-08	-6.15524	8.37397	-0.747511	NAPEPLD	N-acyl phosphatidylethanolamine phospholipase D
220890_s_at	1.32e-06	4.09e-08	6.1551	8.3734	0.620197	APOLD1///DDX47	apolipoprotein L domain containing 1///DEAD-box helicase 47
227782_at	1.32e-06	4.1e-08	-6.15499	8.37297	-2.17572	ZBTB7C	zinc finger and BTB domain containing 7C
202841_x_at	1.32e-06	4.1e-08	6.15483	8.37234	0.958618	OGFR	opioid growth factor receptor
221520_s_at	1.32e-06	4.11e-08	6.1544	8.37065	1.49145	CDCA8	cell division cycle associated 8
221203_s_at	1.32e-06	4.11e-08	6.1543	8.37024	0.613342	YEATS2	YEATS domain containing 2
203108_at	1.32e-06	4.12e-08	6.15329	8.36622	1.40776	GPRC5A	G protein-coupled receptor class C group 5 member A
1564152_at	1.32e-06	4.12e-08	-6.15328	8.36619	-1.46078	FLJ35816	FLJ35816 protein
207464_at	1.33e-06	4.13e-08	-6.15275	8.3641	-1.20612	AHCYL1	adenosylhomocysteinase like 1
205470_s_at	1.33e-06	4.14e-08	-6.15252	8.36317	-3.21422	KLK11	kallikrein related peptidase 11
234851_at	1.33e-06	4.14e-08	-6.15237	8.36256	-1.06797	IGLC1	immunoglobulin lambda constant 1
227803_at	1.33e-06	4.15e-08	-6.15158	8.35945	-3.2614	ENPP5	ectonucleotide pyrophosphatase/phosphodiesterase 5 (putative)
221844_x_at	1.34e-06	4.18e-08	-6.14987	8.35263	-0.501516	SPCS3	signal peptidase complex subunit 3
1553355_at	1.34e-06	4.2e-08	-6.14888	8.3487	-1.36589
214290_s_at	1.35e-06	4.2e-08	6.14855	8.3474	1.15355	HIST2H2AA4///HIST2H2AA3	histone cluster 2, H2aa4///histone cluster 2, H2aa3
1559979_at	1.35e-06	4.22e-08	-6.14768	8.34395	-1.37977	SYF2	SYF2 pre-mRNA splicing factor
230573_at	1.35e-06	4.23e-08	-6.14722	8.34212	-1.78558	SGK2	SGK2, serine/threonine kinase 2
1561718_at	1.35e-06	4.24e-08	-6.14678	8.34038	-1.78178
209714_s_at	1.37e-06	4.3e-08	6.14282	8.32466	0.892062	CDKN3	cyclin dependent kinase inhibitor 3
209613_s_at	1.39e-06	4.36e-08	-6.13974	8.31243	-3.05129	ADH1B	alcohol dehydrogenase 1B (class I), beta polypeptide
205869_at	1.4e-06	4.38e-08	-6.13835	8.3069	-2.57189	PRSS2///PRSS1	protease, serine 2///protease, serine 1
211355_x_at	1.41e-06	4.42e-08	-6.13643	8.29929	-1.32418	LEPROT///LEPR	leptin receptor overlapping transcript///leptin receptor
219953_s_at	1.41e-06	4.42e-08	6.13615	8.29818	1.08119	AKIP1	A-kinase interacting protein 1
1559863_a_at	1.41e-06	4.43e-08	-6.13601	8.29764	-0.922784	AFG3L1P	AFG3 like matrix AAA peptidase subunit 1, pseudogene
242384_at	1.42e-06	4.46e-08	-6.1341	8.29007	-1.74067
213427_at	1.42e-06	4.46e-08	6.13402	8.28974	0.810082	RPP40	ribonuclease P/MRP subunit p40
242771_at	1.42e-06	4.47e-08	-6.13366	8.28831	-1.85355	TTN	titin
202089_s_at	1.42e-06	4.47e-08	6.13361	8.2881	0.771282	SLC39A6	solute carrier family 39 member 6
209595_at	1.42e-06	4.48e-08	6.1333	8.28688	0.658859	GTF2F2	general transcription factor IIF subunit 2
211396_at	1.42e-06	4.48e-08	-6.13282	8.28499	-1.50172	FCGR2C	Fc fragment of IgG receptor IIc (gene/pseudogene)
202741_at	1.42e-06	4.48e-08	-6.13281	8.28494	-1.25947	PRKACB	protein kinase cAMP-activated catalytic subunit beta
217033_x_at	1.42e-06	4.49e-08	-6.1327	8.28449	-0.85277	NTRK3	neurotrophic receptor tyrosine kinase 3
204490_s_at	1.42e-06	4.49e-08	6.13267	8.28437	0.978075	CD44	CD44 molecule (Indian blood group)
204072_s_at	1.44e-06	4.54e-08	-6.12994	8.27354	-0.921378	FRY	FRY microtubule binding protein
203521_s_at	1.44e-06	4.54e-08	6.1296	8.27219	0.707751	ZNF318	zinc finger protein 318
206094_x_at	1.44e-06	4.55e-08	-6.1295	8.2718	-1.64937	UGT1A3///UGT1A1///UGT1A4///UGT1A9///UGT1A5///UGT1A6///UGT1A7///UGT1A8///UGT1A10	UDP glucuronosyltransferase family 1 member A3///UDP glucuronosyltransferase family 1 member A1///UDP glucuronosyltransferase family 1 member A4///UDP glucuronosyltransferase family 1 member A9///UDP glucuronosyltransferase family 1 member A5///UDP glucuronosyltransferase family 1 member A6///UDP glucuronosyltransferase family 1 member A7///UDP glucuronosyltransferase family 1 member A8///UDP glu…
212800_at	1.46e-06	4.61e-08	6.12584	8.25729	0.632843	STX6	syntaxin 6
200928_s_at	1.46e-06	4.63e-08	-6.12482	8.25324	-0.664794	RAB14	RAB14, member RAS oncogene family
226461_at	1.47e-06	4.66e-08	6.12349	8.24798	0.859278	HOXB9	homeobox B9
203234_at	1.47e-06	4.66e-08	6.12328	8.24715	2.07392	UPP1	uridine phosphorylase 1
202718_at	1.47e-06	4.67e-08	-6.12294	8.24579	-2.39069	IGFBP2	insulin like growth factor binding protein 2
242881_x_at	1.47e-06	4.67e-08	6.12275	8.24505	2.25104	DUXAP10	double homeobox A pseudogene 10
202754_at	1.48e-06	4.71e-08	6.12107	8.23838	0.551103	R3HDM1	R3H domain containing 1
211304_x_at	1.48e-06	4.71e-08	-6.12082	8.23736	-1.17886	KCNJ5	potassium voltage-gated channel subfamily J member 5
200050_at	1.49e-06	4.73e-08	6.11996	8.23399	0.577456	ZNF146	zinc finger protein 146
91816_f_at	1.49e-06	4.75e-08	6.11869	8.22895	0.976753	MEX3D	mex-3 RNA binding family member D
243634_at	1.5e-06	4.77e-08	-6.11777	8.22531	-0.919472	SMIM14	small integral membrane protein 14
211746_x_at	1.5e-06	4.77e-08	6.11765	8.22479	0.496625	PSMA1	proteasome subunit alpha 1
231897_at	1.5e-06	4.77e-08	-6.11763	8.22472	-1.00804	PTGR1	prostaglandin reductase 1
202739_s_at	1.5e-06	4.79e-08	-6.11659	8.22061	-0.606343	PHKB	phosphorylase kinase regulatory subunit beta
207522_s_at	1.5e-06	4.8e-08	-6.11639	8.21982	-2.3681	ATP2A3	ATPase sarcoplasmic/endoplasmic reticulum Ca2+ transporting 3
218755_at	1.51e-06	4.83e-08	6.11446	8.21217	1.26438	KIF20A	kinesin family member 20A
226552_at	1.53e-06	4.89e-08	6.11188	8.20194	1.66876	IER5L	immediate early response 5 like
240038_at	1.53e-06	4.91e-08	-6.11077	8.19754	-1.61101
216767_at	1.53e-06	4.91e-08	-6.11071	8.1973	-1.74523
243998_at	1.55e-06	4.95e-08	-6.10876	8.18955	-1.95158	KRT222	keratin 222
224989_at	1.55e-06	4.96e-08	-6.10817	8.18723	-1.27568	SMIM14	small integral membrane protein 14
222958_s_at	1.55e-06	4.96e-08	6.10805	8.18675	1.19759	DEPDC1	DEP domain containing 1
213275_x_at	1.55e-06	4.98e-08	6.1073	8.1838	0.776538	CTSB	cathepsin B
225996_at	1.56e-06	4.99e-08	-6.10672	8.18148	-2.79681	LONRF2	LON peptidase N-terminal domain and ring finger 2
201672_s_at	1.56e-06	5e-08	6.10639	8.18018	0.509807	USP14	ubiquitin specific peptidase 14
202526_at	1.57e-06	5.03e-08	-6.1046	8.17308	-0.555538	SMAD4	SMAD family member 4
209082_s_at	1.57e-06	5.04e-08	6.10426	8.17173	0.784854	COL18A1	collagen type XVIII alpha 1 chain
204166_at	1.58e-06	5.07e-08	6.10292	8.16642	1.85508	SBNO2	strawberry notch homolog 2
226710_at	1.58e-06	5.09e-08	6.1021	8.16319	0.849372	C8orf82	chromosome 8 open reading frame 82
201655_s_at	1.59e-06	5.11e-08	6.10116	8.15946	0.905567	HSPG2	heparan sulfate proteoglycan 2
91684_g_at	1.59e-06	5.11e-08	6.10109	8.15919	0.767635	EXOSC4	exosome component 4
227036_at	1.59e-06	5.11e-08	6.10081	8.15805	0.679065	RASAL2	RAS protein activator like 2
202182_at	1.59e-06	5.13e-08	6.10001	8.15492	0.725126	KAT2A	lysine acetyltransferase 2A
218967_s_at	1.6e-06	5.17e-08	-6.0979	8.14657	-0.866772	PTER	phosphotriesterase related
222036_s_at	1.61e-06	5.19e-08	6.09695	8.14279	0.862661	MCM4	minichromosome maintenance complex component 4
223059_s_at	1.61e-06	5.21e-08	-6.09607	8.13929	-1.20768	FAM107B	family with sequence similarity 107 member B
200071_at	1.61e-06	5.22e-08	6.09585	8.13842	0.620171	SMNDC1	survival motor neuron domain containing 1
204172_at	1.62e-06	5.23e-08	6.09508	8.13538	0.878888	CPOX	coproporphyrinogen oxidase
225795_at	1.63e-06	5.26e-08	-6.09386	8.13054	-0.722893	SMDT1	single-pass membrane protein with aspartate rich tail 1
217845_x_at	1.63e-06	5.29e-08	-6.09243	8.1249	-0.533286	HIGD1A	HIG1 hypoxia inducible domain family member 1A
218672_at	1.63e-06	5.29e-08	6.09237	8.12466	0.761612	TNFAIP8L2-SCNM1///SCNM1	TNFAIP8L2-SCNM1 readthrough///sodium channel modifier 1
233010_at	1.64e-06	5.3e-08	-6.09186	8.12261	-1.40246
216869_at	1.64e-06	5.32e-08	-6.09122	8.12008	-1.45905	PDE1C	phosphodiesterase 1C
201453_x_at	1.65e-06	5.34e-08	6.09025	8.11627	0.502102	RHEB	Ras homolog enriched in brain
218103_at	1.65e-06	5.35e-08	6.08986	8.11469	0.634311	FTSJ3	FtsJ homolog 3
1552797_s_at	1.65e-06	5.36e-08	-6.08946	8.11312	-1.77915	PROM2	prominin 2
1569202_x_at	1.65e-06	5.37e-08	-6.08884	8.11068	-0.768735
229632_s_at	1.65e-06	5.38e-08	6.08836	8.10877	0.71624	INTS10	integrator complex subunit 10
1556201_at	1.65e-06	5.38e-08	-6.0883	8.10854	-0.890495	RNASET2	ribonuclease T2
224252_s_at	1.66e-06	5.4e-08	6.08728	8.10449	1.20767	FXYD5	FXYD domain containing ion transport regulator 5
213036_x_at	1.66e-06	5.41e-08	-6.08687	8.10286	-2.12659	ATP2A3	ATPase sarcoplasmic/endoplasmic reticulum Ca2+ transporting 3
204603_at	1.67e-06	5.44e-08	6.08542	8.09714	1.19829	EXO1	exonuclease 1
219493_at	1.67e-06	5.45e-08	6.08521	8.09631	1.34807	SHCBP1	SHC binding and spindle associated 1
203924_at	1.68e-06	5.47e-08	-6.08418	8.09223	-3.632	GSTA1	glutathione S-transferase alpha 1
216565_x_at	1.68e-06	5.49e-08	6.0836	8.08994	0.99326
1554050_at	1.68e-06	5.49e-08	-6.08329	8.08869	-0.825847	SMPDL3B	sphingomyelin phosphodiesterase acid like 3B
208295_x_at	1.68e-06	5.49e-08	-6.08324	8.08849	-1.97943	CSHL1	chorionic somatomammotropin hormone like 1
204299_at	1.68e-06	5.5e-08	6.08311	8.08798	0.540392	SRSF10	serine and arginine rich splicing factor 10
239873_at	1.69e-06	5.51e-08	-6.08229	8.08473	-1.72832
1553986_at	1.7e-06	5.56e-08	-6.08017	8.07636	-1.21387	RASEF	RAS and EF-hand domain containing
203465_at	1.7e-06	5.56e-08	6.08007	8.07595	0.745769	MRPL19	mitochondrial ribosomal protein L19
1565863_at	1.7e-06	5.59e-08	-6.07915	8.07232	-1.58701
204146_at	1.7e-06	5.59e-08	6.07896	8.07156	1.48576	RAD51AP1	RAD51 associated protein 1
236528_at	1.72e-06	5.63e-08	-6.07726	8.06484	-1.25976
202727_s_at	1.72e-06	5.64e-08	6.07693	8.06352	0.651205	IFNGR1	interferon gamma receptor 1
1552657_a_at	1.72e-06	5.65e-08	-6.07629	8.06098	-1.73969	TXNDC2	thioredoxin domain containing 2
223565_at	1.72e-06	5.66e-08	-6.07589	8.05941	-2.09713	MZB1	marginal zone B and B1 cell specific protein
218159_at	1.72e-06	5.67e-08	6.07562	8.05835	0.622263	DDRGK1	DDRGK domain containing 1
1566585_at	1.74e-06	5.72e-08	-6.07338	8.0495	-1.39537
214926_at	1.75e-06	5.75e-08	-6.07212	8.04449	-1.52345	SPTAN1	spectrin alpha, non-erythrocytic 1
37117_at	1.75e-06	5.75e-08	6.07201	8.04405	0.81124	PRR5-ARHGAP8///ARHGAP8	PRR5-ARHGAP8 readthrough///Rho GTPase activating protein 8
225075_at	1.75e-06	5.75e-08	6.07187	8.0435	0.70165	PDRG1	p53 and DNA damage regulated 1
230037_at	1.75e-06	5.78e-08	-6.07058	8.03842	-0.761466	CD8B	CD8b molecule
1565862_a_at	1.75e-06	5.79e-08	-6.07054	8.03825	-1.52119
218512_at	1.78e-06	5.87e-08	6.06721	8.02508	0.531088	WDR12	WD repeat domain 12
210250_x_at	1.78e-06	5.88e-08	6.06671	8.02309	0.690419	ADSL	adenylosuccinate lyase
200840_at	1.78e-06	5.88e-08	6.06652	8.02234	0.663887	KARS	lysyl-tRNA synthetase
1564504_at	1.78e-06	5.88e-08	-6.06639	8.02185	-1.56704	ASIC5	acid sensing ion channel subunit family member 5
221634_at	1.78e-06	5.89e-08	6.06636	8.02172	0.820281	RPL23AP7///CENPBD1P1	ribosomal protein L23a pseudogene 7///CENPB DNA-binding domains containing 1 pseudogene 1
200807_s_at	1.78e-06	5.89e-08	6.06632	8.02157	0.548902	HSPD1	heat shock protein family D (Hsp60) member 1
229551_x_at	1.78e-06	5.91e-08	6.06531	8.01754	1.12682	ZNF367	zinc finger protein 367
211783_s_at	1.79e-06	5.94e-08	6.06394	8.01216	0.646091	MTA1	metastasis associated 1
206865_at	1.8e-06	5.97e-08	-6.06297	8.00831	-1.64635	HRK	harakiri, BCL2 interacting protein
212014_x_at	1.81e-06	6.01e-08	6.06139	8.00205	1.134	CD44	CD44 molecule (Indian blood group)
206290_s_at	1.81e-06	6.01e-08	-6.06106	8.00074	-1.65261	RGS7	regulator of G-protein signaling 7
228116_at	1.81e-06	6.02e-08	6.061	8.00054	1.61537	LINC01296///DUXAP10///DUXAP8	long intergenic non-protein coding RNA 1296///double homeobox A pseudogene 10///double homeobox A pseudogene 8
208067_x_at	1.81e-06	6.03e-08	-6.06052	7.99861	-0.990277	UTY	ubiquitously transcribed tetratricopeptide repeat containing, Y-linked
242281_at	1.81e-06	6.03e-08	-6.06025	7.99755	-1.36003	GLUL	glutamate-ammonia ligase
201528_at	1.86e-06	6.18e-08	6.05453	7.97494	0.542714	RPA1	replication protein A1
219802_at	1.88e-06	6.25e-08	-6.05181	7.96418	-0.840532	PYROXD1	pyridine nucleotide-disulphide oxidoreductase domain 1
1557539_at	1.88e-06	6.25e-08	-6.05161	7.96338	-0.811446	FBRSL1	fibrosin like 1
206272_at	1.88e-06	6.27e-08	-6.05086	7.96045	-0.681868	SPHAR///RAB4A	S-phase response (cyclin related)///RAB4A, member RAS oncogene family
204633_s_at	1.9e-06	6.32e-08	-6.04872	7.952	-0.696314	RPS6KA5	ribosomal protein S6 kinase A5
223480_s_at	1.9e-06	6.34e-08	6.04826	7.95018	0.569792	MRPL47	mitochondrial ribosomal protein L47
217774_s_at	1.91e-06	6.39e-08	6.04616	7.94186	0.568793	TRMT112	tRNA methyltransferase 11-2 homolog (S. cerevisiae)
228160_at	1.92e-06	6.41e-08	-6.04527	7.93835	-1.16058	LINC00667	long intergenic non-protein coding RNA 667
202570_s_at	1.92e-06	6.43e-08	6.04482	7.93657	0.876731	DLGAP4	DLG associated protein 4
227190_at	1.93e-06	6.46e-08	-6.04341	7.93101	-1.32219	TMEM37	transmembrane protein 37
213115_at	1.93e-06	6.47e-08	-6.04308	7.92969	-0.698786	ATG4A	autophagy related 4A cysteine peptidase
205449_at	1.94e-06	6.48e-08	6.04267	7.9281	2.11102	SAC3D1	SAC3 domain containing 1
236677_at	1.94e-06	6.51e-08	-6.04167	7.92413	-1.85063	NGB	neuroglobin
219197_s_at	1.94e-06	6.51e-08	-6.04155	7.92366	-2.15849	SCUBE2	signal peptide, CUB domain and EGF like domain containing 2
225419_at	1.95e-06	6.53e-08	6.04097	7.92137	0.634351	MPLKIP	M-phase specific PLK1 interacting protein
201040_at	1.97e-06	6.59e-08	6.03856	7.91186	0.756763	GNAI2	G protein subunit alpha i2
238701_x_at	1.97e-06	6.6e-08	-6.03844	7.91136	-0.649741	COLCA1	colorectal cancer associated 1
200631_s_at	1.97e-06	6.61e-08	6.03805	7.90984	0.527399	SETSIP///SET	SET-like protein///SET nuclear proto-oncogene
202734_at	1.98e-06	6.64e-08	6.03674	7.90467	0.999712	TRIP10	thyroid hormone receptor interactor 10
213071_at	1.98e-06	6.66e-08	-6.03621	7.90258	-1.98358	DPT	dermatopontin
229585_at	1.98e-06	6.66e-08	-6.03595	7.90155	-1.43518	ADAMTSL1	ADAMTS like 1
204531_s_at	1.99e-06	6.69e-08	6.03511	7.89822	1.08889	BRCA1	BRCA1, DNA repair associated
211569_s_at	1.99e-06	6.7e-08	-6.03447	7.89571	-0.927489	HADH	hydroxyacyl-CoA dehydrogenase
225267_at	1.99e-06	6.71e-08	6.03427	7.89491	0.805226	KPNA4	karyopherin subunit alpha 4
40189_at	2e-06	6.73e-08	6.03354	7.89203	0.56468	SETSIP///SET	SET-like protein///SET nuclear proto-oncogene
238669_at	2e-06	6.73e-08	-6.0334	7.89148	-1.04756	PTGS1	prostaglandin-endoperoxide synthase 1
235050_at	2.01e-06	6.78e-08	-6.03184	7.88533	-2.40086	SLC2A12	solute carrier family 2 member 12
224579_at	2.01e-06	6.79e-08	6.03142	7.88367	0.856176	SLC38A1	solute carrier family 38 member 1
1558875_at	2.02e-06	6.82e-08	6.03029	7.87921	1.36835	SREBF1	sterol regulatory element binding transcription factor 1
227043_at	2.02e-06	6.82e-08	-6.03018	7.87878	-1.60779	CCDC159	coiled-coil domain containing 159
228790_at	2.03e-06	6.86e-08	-6.02865	7.87273	-1.31912	FAM110B	family with sequence similarity 110 member B
209835_x_at	2.04e-06	6.92e-08	6.02674	7.86518	1.08009	CD44	CD44 molecule (Indian blood group)
240010_at	2.05e-06	6.93e-08	-6.02635	7.86365	-1.70456
201890_at	2.05e-06	6.94e-08	6.02579	7.86145	1.35317	RRM2	ribonucleotide reductase regulatory subunit M2
214133_at	2.07e-06	7.03e-08	-6.02286	7.84987	-3.27559	MUC6	mucin 6, oligomeric mucus/gel-forming
203650_at	2.08e-06	7.04e-08	6.02237	7.84793	1.02106	PROCR	protein C receptor
201276_at	2.08e-06	7.06e-08	-6.02186	7.84594	-0.46914	RAB5B	RAB5B, member RAS oncogene family
205805_s_at	2.09e-06	7.09e-08	-6.02074	7.84151	-1.18842	ROR1	receptor tyrosine kinase like orphan receptor 1
208022_s_at	2.09e-06	7.11e-08	-6.02011	7.839	-1.03291	CDC14B	cell division cycle 14B
223364_s_at	2.09e-06	7.12e-08	6.01971	7.83745	1.45758	DHX37	DEAH-box helicase 37
223018_at	2.13e-06	7.26e-08	6.01497	7.81872	0.583213	NOB1	NIN1/PSMD8 binding protein 1 homolog
241927_x_at	2.14e-06	7.29e-08	-6.01381	7.81416	-1.21912	CDC34	cell division cycle 34
213453_x_at	2.14e-06	7.3e-08	6.01371	7.81378	0.620631	GAPDH	glyceraldehyde-3-phosphate dehydrogenase
201506_at	2.15e-06	7.33e-08	6.01269	7.80973	0.921535	TGFBI	transforming growth factor beta induced
1554880_at	2.16e-06	7.36e-08	-6.01163	7.80558	-1.44418	DKFZP434K028	uncharacterized LOC26070
219742_at	2.16e-06	7.38e-08	6.01078	7.80222	1.75049	PRR7	proline rich 7 (synaptic)
41856_at	2.16e-06	7.38e-08	-6.01075	7.80209	-0.649704	UNC5B	unc-5 netrin receptor B
221579_s_at	2.17e-06	7.4e-08	6.01015	7.79972	0.695836	RPS10-NUDT3///NUDT3	RPS10-NUDT3 readthrough///nudix hydrolase 3
1560596_at	2.18e-06	7.46e-08	-6.00821	7.79207	-1.05612
202790_at	2.19e-06	7.47e-08	6.00783	7.79058	2.78219	CLDN7	claudin 7
219727_at	2.22e-06	7.57e-08	-6.00456	7.7777	-3.02966	DUOX2	dual oxidase 2
233080_s_at	2.22e-06	7.58e-08	6.00444	7.7772	0.708473	PRPF40A	pre-mRNA processing factor 40 homolog A
211653_x_at	2.22e-06	7.58e-08	-6.00424	7.77642	-2.61082	LOC101930400///AKR1C2	aldo-keto reductase family 1 member C2-like///aldo-keto reductase family 1, member C2
203098_at	2.22e-06	7.59e-08	6.00413	7.77601	0.842	CDYL	chromodomain Y-like
201533_at	2.22e-06	7.61e-08	6.00344	7.77326	0.928943	CTNNB1	catenin beta 1
244828_x_at	2.23e-06	7.64e-08	6.00231	7.76882	0.709329	NAF1	nuclear assembly factor 1 ribonucleoprotein
204791_at	2.23e-06	7.66e-08	6.00166	7.76626	0.528781	NR2C1	nuclear receptor subfamily 2 group C member 1
218902_at	2.25e-06	7.71e-08	6.00016	7.76034	0.766851	NOTCH1	notch 1
225019_at	2.26e-06	7.77e-08	-5.99836	7.75325	-0.560457	CAMK2D	calcium/calmodulin dependent protein kinase II delta
221970_s_at	2.27e-06	7.79e-08	5.99749	7.74984	0.489701	NOL11	nucleolar protein 11
222221_x_at	2.27e-06	7.8e-08	5.99737	7.74936	1.65451	EHD1	EH domain containing 1
244012_x_at	2.27e-06	7.81e-08	-5.99714	7.74843	-1.20434	XPO1	exportin 1
213568_at	2.3e-06	7.91e-08	5.99396	7.7359	1.18873	OSR2	odd-skipped related transciption factor 2
208433_s_at	2.3e-06	7.93e-08	5.99327	7.7332	1.22422	LRP8	LDL receptor related protein 8
202666_s_at	2.31e-06	7.95e-08	5.99274	7.73109	0.627385	ACTL6A	actin like 6A
1554181_at	2.31e-06	7.95e-08	-5.99254	7.73031	-1.33475	SNX32	sorting nexin 32
45288_at	2.34e-06	8.08e-08	-5.98865	7.71501	-0.76153	ABHD6	abhydrolase domain containing 6
203957_at	2.34e-06	8.09e-08	5.98839	7.71398	1.13887	E2F6	E2F transcription factor 6
1556499_s_at	2.35e-06	8.1e-08	5.98789	7.71202	0.868684	COL1A1	collagen type I alpha 1 chain
210074_at	2.36e-06	8.14e-08	5.98674	7.70747	1.09123	CTSV	cathepsin V
238808_at	2.37e-06	8.18e-08	5.98552	7.70267	2.53212	HOXA13	homeobox A13
236227_at	2.37e-06	8.19e-08	-5.98541	7.70221	-1.54103	TMEM161B	transmembrane protein 161B
223509_at	2.39e-06	8.25e-08	5.98341	7.69436	1.83048	CLDN2	claudin 2
239929_at	2.39e-06	8.25e-08	-5.98338	7.69424	-1.36319	PM20D1	peptidase M20 domain containing 1
37950_at	2.39e-06	8.26e-08	5.98319	7.69349	0.743356	PREP	prolyl endopeptidase
215726_s_at	2.39e-06	8.27e-08	-5.98285	7.69212	-0.682618	CYB5A	cytochrome b5 type A
206214_at	2.39e-06	8.28e-08	5.98261	7.69118	1.58208	PLA2G7	phospholipase A2 group VII
212470_at	2.4e-06	8.31e-08	5.98179	7.68799	0.557765	SPAG9	sperm associated antigen 9
225702_at	2.4e-06	8.32e-08	5.98153	7.68695	0.690562	C8orf76	chromosome 8 open reading frame 76
239579_at	2.4e-06	8.32e-08	5.9814	7.68642	2.33519	EPHX4	epoxide hydrolase 4
240838_s_at	2.41e-06	8.37e-08	-5.97994	7.68068	-2.01282	DRAIC	downregulated RNA in cancer, inhibitor of cell invasion and migration
224755_at	2.42e-06	8.39e-08	-5.9793	7.67815	-0.721518	TM9SF3	transmembrane 9 superfamily member 3
219257_s_at	2.42e-06	8.4e-08	5.97907	7.67726	1.48706	SPHK1	sphingosine kinase 1
225291_at	2.43e-06	8.44e-08	5.97782	7.67233	0.57094	PNPT1	polyribonucleotide nucleotidyltransferase 1
219275_at	2.44e-06	8.5e-08	5.97631	7.6664	0.620744	PDCD5	programmed cell death 5
229813_x_at	2.44e-06	8.51e-08	5.9758	7.66438	0.635877	DAZAP1	DAZ associated protein 1
213440_at	2.44e-06	8.52e-08	-5.97568	7.66392	-0.44899	RAB1A	RAB1A, member RAS oncogene family
223176_at	2.48e-06	8.65e-08	5.97198	7.64936	0.746767	KCTD20	potassium channel tetramerization domain containing 20
211506_s_at	2.48e-06	8.65e-08	5.97192	7.64911	2.26105	CXCL8	C-X-C motif chemokine ligand 8
205110_s_at	2.48e-06	8.66e-08	-5.97164	7.648	-1.3075	FGF13	fibroblast growth factor 13
227068_at	2.49e-06	8.69e-08	5.97071	7.64434	0.669644	PGK1	phosphoglycerate kinase 1
224564_s_at	2.49e-06	8.69e-08	5.97061	7.64397	0.544673	RTN3	reticulon 3
226184_at	2.5e-06	8.72e-08	5.96983	7.64087	0.723003	FMNL2	formin like 2
213823_at	2.5e-06	8.74e-08	5.96934	7.63896	2.23161	HOXA11	homeobox A11
213878_at	2.5e-06	8.76e-08	-5.96873	7.63657	-0.789224	PYROXD1	pyridine nucleotide-disulphide oxidoreductase domain 1
214476_at	2.51e-06	8.8e-08	-5.96776	7.63273	-3.11889	TFF2	trefoil factor 2
212680_x_at	2.52e-06	8.81e-08	5.96727	7.6308	0.821835	PPP1R14B	protein phosphatase 1 regulatory inhibitor subunit 14B
213869_x_at	2.52e-06	8.83e-08	5.96682	7.62903	1.10218	THY1	Thy-1 cell surface antigen
219659_at	2.53e-06	8.87e-08	-5.96557	7.62412	-1.43616	ATP8A2	ATPase phospholipid transporting 8A2
220266_s_at	2.54e-06	8.92e-08	-5.96443	7.61964	-1.24767	KLF4	Kruppel like factor 4
205515_at	2.55e-06	8.94e-08	-5.96365	7.61657	-1.3091	PRSS12	protease, serine 12
200994_at	2.55e-06	8.96e-08	5.96321	7.61486	0.514904	IPO7	importin 7
212489_at	2.56e-06	8.98e-08	5.96269	7.6128	1.14117	COL5A1	collagen type V alpha 1 chain
212365_at	2.56e-06	8.98e-08	5.96258	7.61237	0.878108	MYO1B	myosin IB
231463_at	2.56e-06	9e-08	-5.96201	7.61013	-2.2037	CNTD1	cyclin N-terminal domain containing 1
244771_at	2.56e-06	9.02e-08	-5.96154	7.60825	-1.41661	KBTBD12	kelch repeat and BTB domain containing 12
218105_s_at	2.58e-06	9.08e-08	5.95992	7.60191	1.11103	MRPL4	mitochondrial ribosomal protein L4
238454_at	2.58e-06	9.1e-08	-5.95939	7.5998	-1.79219	ZNF540	zinc finger protein 540
202894_at	2.6e-06	9.16e-08	5.95783	7.59366	0.805753	EPHB4	EPH receptor B4
213404_s_at	2.6e-06	9.16e-08	5.95779	7.59354	0.501509	RHEB	Ras homolog enriched in brain
209507_at	2.61e-06	9.19e-08	5.95687	7.58989	0.78047	RPA3	replication protein A3
204817_at	2.61e-06	9.2e-08	5.95669	7.58918	1.43455	ESPL1	extra spindle pole bodies like 1, separase
222155_s_at	2.61e-06	9.23e-08	5.9558	7.58569	1.04583	SLC52A2	solute carrier family 52 member 2
217764_s_at	2.62e-06	9.26e-08	5.9552	7.58333	0.908892	RAB31	RAB31, member RAS oncogene family
221552_at	2.62e-06	9.27e-08	-5.95478	7.5817	-0.840398	ABHD6	abhydrolase domain containing 6
1556156_at	2.63e-06	9.32e-08	-5.95351	7.57669	-2.01624	ESRRB	estrogen related receptor beta
231772_x_at	2.66e-06	9.41e-08	5.95127	7.5679	1.14851	CENPH	centromere protein H
228217_s_at	2.66e-06	9.41e-08	5.95124	7.56776	0.687771	PSMG4	proteasome assembly chaperone 4
214665_s_at	2.67e-06	9.46e-08	-5.94988	7.56242	-0.677609	CHP1	calcineurin like EF-hand protein 1
211004_s_at	2.7e-06	9.56e-08	-5.94728	7.55218	-0.870135	ALDH3B1	aldehyde dehydrogenase 3 family member B1
218513_at	2.71e-06	9.6e-08	5.94627	7.54823	0.661555	TMA16	translation machinery associated 16 homolog
200644_at	2.73e-06	9.69e-08	5.94402	7.5394	0.771682	MARCKSL1	MARCKS like 1
208074_s_at	2.75e-06	9.78e-08	5.9417	7.53027	0.668503	AP2S1	adaptor related protein complex 2 sigma 1 subunit
218452_at	2.76e-06	9.81e-08	5.94085	7.52691	0.832214	SMARCAL1	SWI/SNF related, matrix associated, actin dependent regulator of chromatin, subfamily a like 1
205393_s_at	2.76e-06	9.82e-08	5.9407	7.52633	1.44359	CHEK1	checkpoint kinase 1
1560219_at	2.77e-06	9.84e-08	-5.94021	7.5244	-1.46326	ASB3	ankyrin repeat and SOCS box containing 3
1552626_a_at	2.77e-06	9.85e-08	-5.93986	7.52303	-1.09354	TMEM163	transmembrane protein 163
208921_s_at	2.78e-06	9.88e-08	5.9391	7.52006	0.814901	SRI	sorcin
202638_s_at	2.78e-06	9.89e-08	5.93896	7.51949	1.31126	ICAM1	intercellular adhesion molecule 1
204475_at	2.78e-06	9.92e-08	5.93825	7.51671	1.17529	MMP1	matrix metallopeptidase 1
209470_s_at	2.79e-06	9.96e-08	-5.9371	7.51219	-2.00554	GPM6A	glycoprotein M6A
223040_at	2.79e-06	9.96e-08	5.93706	7.51202	0.555923	NAA20	N(alpha)-acetyltransferase 20, NatB catalytic subunit
217022_s_at	2.8e-06	1e-07	-5.93611	7.5083	-1.58391	IGHA2///IGHA1///IGH	immunoglobulin heavy constant alpha 2 (A2m marker)///immunoglobulin heavy constant alpha 1///immunoglobulin heavy locus
231324_at	2.81e-06	1e-07	-5.93558	7.5062	-1.03075
218768_at	2.82e-06	1.01e-07	5.93469	7.50271	0.528677	NUP107	nucleoporin 107
205509_at	2.82e-06	1.01e-07	-5.93404	7.50016	-2.0755	CPB1	carboxypeptidase B1
218151_x_at	2.83e-06	1.01e-07	5.93329	7.49724	0.90919	SLC52A2	solute carrier family 52 member 2
209482_at	2.83e-06	1.01e-07	5.933	7.4961	0.750129	POP7	POP7 homolog, ribonuclease P/MRP subunit
212296_at	2.83e-06	1.01e-07	5.9326	7.4945	0.51322	PSMD14	proteasome 26S subunit, non-ATPase 14
200985_s_at	2.85e-06	1.02e-07	-5.93102	7.48833	-0.715033	CD59	CD59 molecule
206550_s_at	2.86e-06	1.02e-07	5.93013	7.48481	1.11199	NUP155	nucleoporin 155
232005_at	2.87e-06	1.03e-07	-5.92898	7.48032	-1.12382	DNAH1	dynein axonemal heavy chain 1
215121_x_at	2.88e-06	1.03e-07	-5.92805	7.47663	-0.974712	CYAT1///IGLV1-44///IGLC1	immunoglobulin lambda light chain-like///immunoglobulin lambda variable 1-44///immunoglobulin lambda constant 1
201660_at	2.89e-06	1.04e-07	-5.92752	7.47456	-0.70292	ACSL3	acyl-CoA synthetase long-chain family member 3
221614_s_at	2.92e-06	1.05e-07	-5.92467	7.46337	-0.862123	RPH3AL	rabphilin 3A-like (without C2 domains)
203380_x_at	2.92e-06	1.05e-07	-5.92461	7.46313	-0.48082	SRSF5	serine and arginine rich splicing factor 5
201934_at	2.93e-06	1.05e-07	5.92346	7.45864	0.52024	WDR82	WD repeat domain 82
234122_at	2.94e-06	1.06e-07	-5.9225	7.45487	-1.46769
209464_at	2.94e-06	1.06e-07	5.92202	7.45298	1.54107	AURKB	aurora kinase B
219521_at	2.95e-06	1.06e-07	-5.92153	7.45104	-2.14943	B3GAT1	beta-1,3-glucuronyltransferase 1
225479_at	2.95e-06	1.06e-07	5.92127	7.45003	0.489927	LRRC58	leucine rich repeat containing 58
219540_at	2.95e-06	1.06e-07	5.92124	7.44993	0.536209	ZNF267	zinc finger protein 267
201144_s_at	2.95e-06	1.06e-07	5.92116	7.44961	0.523288	EIF2S1	eukaryotic translation initiation factor 2 subunit alpha
240106_at	2.95e-06	1.07e-07	-5.9206	7.44738	-0.721454	GNPTAB	N-acetylglucosamine-1-phosphate transferase alpha and beta subunits
213974_at	2.95e-06	1.07e-07	-5.92045	7.44682	-1.30943	ADAMTSL3	ADAMTS like 3
217885_at	2.96e-06	1.07e-07	5.92007	7.44531	0.547931	IPO9	importin 9
240175_at	2.96e-06	1.07e-07	-5.92005	7.44526	-0.842651
205776_at	2.96e-06	1.07e-07	-5.91993	7.44476	-1.71689	FMO5	flavin containing monooxygenase 5
201663_s_at	2.97e-06	1.07e-07	5.91861	7.43961	0.93325	SMC4	structural maintenance of chromosomes 4
224913_s_at	2.98e-06	1.08e-07	5.91784	7.43655	0.933228	TIMM50	translocase of inner mitochondrial membrane 50
217850_at	2.98e-06	1.08e-07	5.91777	7.43628	0.564423	SNORD19B///GNL3	small nucleolar RNA, C/D box 19B///G protein nucleolar 3
210386_s_at	2.98e-06	1.08e-07	5.91766	7.43588	0.645577	MTX1	metaxin 1
200818_at	2.98e-06	1.08e-07	-5.91748	7.43515	-0.535048	ATP5O	ATP synthase, H+ transporting, mitochondrial F1 complex, O subunit
233264_at	2.99e-06	1.08e-07	-5.9162	7.43011	-0.82342
208930_s_at	2.99e-06	1.08e-07	5.91615	7.42992	1.5739	ILF3	interleukin enhancer binding factor 3
203564_at	2.99e-06	1.09e-07	5.91595	7.42917	0.720651	FANCG	Fanconi anemia complementation group G
229479_at	2.99e-06	1.09e-07	5.91593	7.42909	2.27876
243894_at	2.99e-06	1.09e-07	-5.91571	7.42819	-0.945175	SLC41A2	solute carrier family 41 member 2
213309_at	2.99e-06	1.09e-07	-5.91568	7.42811	-1.26226	PLCL2	phospholipase C like 2
214117_s_at	3e-06	1.09e-07	-5.91487	7.42493	-0.887996	BTD	biotinidase
209154_at	3e-06	1.09e-07	-5.91468	7.42415	-0.624874	P2RX5-TAX1BP3///TAX1BP3	P2RX5-TAX1BP3 readthrough (NMD candidate)///Tax1 binding protein 3
201849_at	3e-06	1.09e-07	-5.91431	7.4227	-1.46871	BNIP3	BCL2 interacting protein 3
231982_at	3e-06	1.09e-07	-5.91415	7.4221	-2.3037	SMIM24	small integral membrane protein 24
220617_s_at	3e-06	1.09e-07	5.91411	7.42192	1.27226	ZNF532	zinc finger protein 532
212328_at	3.01e-06	1.1e-07	-5.91342	7.41923	-1.49982	LIMCH1	LIM and calponin homology domains 1
241866_at	3.02e-06	1.1e-07	-5.91274	7.41654	-1.82858	SLC16A7	solute carrier family 16 member 7
221156_x_at	3.06e-06	1.11e-07	-5.90939	7.40342	-0.713679	CCPG1	cell cycle progression 1
210651_s_at	3.06e-06	1.12e-07	5.90916	7.40253	1.36511	EPHB2	EPH receptor B2
211793_s_at	3.06e-06	1.12e-07	5.9086	7.40031	0.891577	ABI2	abl-interactor 2
1554020_at	3.06e-06	1.12e-07	5.90859	7.40026	1.29396	BICD1	BICD cargo adaptor 1
229659_s_at	3.07e-06	1.12e-07	-5.90744	7.39577	-2.83436
[truncated: 52,676 more rows]

## Sheet: 1-up
ID	adj.P.Val	P.Value	t	B	logFC	Gene.symbol	Gene.title
207714_s_at	2.36e-18	8.63e-23	14.4762	41.0923	3.55585	SERPINH1	serpin family H member 1
203612_at	4.79e-15	1.14e-18	11.9887	31.9743	2.56707	BYSL	bystin like
227140_at	3.02e-14	9.41e-18	11.4605	29.9331	4.04571	INHBA	inhibin beta A subunit
202404_s_at	4.24e-14	1.39e-17	11.3629	29.5522	2.57394	COL1A2	collagen type I alpha 2 chain
225806_at	3.15e-13	1.58e-16	10.7668	27.2015	1.85505	AJUBA	ajuba LIM protein
225676_s_at	3.21e-13	1.73e-16	10.7446	27.1133	1.01748	DCAF13	DDB1 and CUL4 associated factor 13
210511_s_at	3.53e-13	2.04e-16	10.7048	26.9547	4.14639	INHBA	inhibin beta A subunit
222549_at	3.53e-13	2.07e-16	10.7013	26.9409	2.65603	CLDN1	claudin 1
202715_at	4.61e-13	3.01e-16	10.6097	26.5756	1.29644	CAD	carbamoyl-phosphate synthetase 2, aspartate transcarbamylase, and dihydroorotase
200838_at	5.93e-13	4.14e-16	10.5322	26.2661	1.57148	CTSB	cathepsin B
200875_s_at	6.23e-13	4.56e-16	10.5089	26.1729	1.41562	MIR1292///SNORD110///SNORD86///SNORD57///NOP56	microRNA 1292///small nucleolar RNA, C/D box 110///small nucleolar RNA, C/D box 86///small nucleolar RNA, C/D box 57///NOP56 ribonucleoprotein
216548_x_at	6.87e-13	5.15e-16	10.4795	26.0549	2.33083	HMGB3P1	high mobility group box 3 pseudogene 1
202006_at	6.99e-13	5.37e-16	10.4693	26.0143	1.131	PTPN12	protein tyrosine phosphatase, non-receptor type 12
202397_at	7.03e-13	5.53e-16	10.462	25.9851	1.40257	NUTF2P4///NUTF2	nuclear transport factor 2 pseudogene 4///nuclear transport factor 2
204702_s_at	9.73e-13	8.01e-16	10.3726	25.6261	1.64982	NFE2L3	nuclear factor, erythroid 2 like 3
209955_s_at	1.24e-12	1.14e-15	10.2877	25.2847	3.08663	FAP	fibroblast activation protein alpha
224903_at	1.37e-12	1.29e-15	10.2581	25.1657	1.13491	UTP4	UTP4, small subunit processome component
225150_s_at	2.25e-12	2.47e-15	10.1013	24.5332	1.49813	RTKN	rhotekin
203256_at	3.62e-12	4.43e-15	9.96105	23.9653	3.86458	CDH3	cadherin 3
210691_s_at	5.21e-12	6.58e-15	9.86647	23.5815	1.15932	CACYBP	calcyclin binding protein
211980_at	5.43e-12	7.16e-15	9.84627	23.4995	1.37864	COL4A1	collagen type IV alpha 1 chain
228955_at	5.74e-12	7.67e-15	9.82978	23.4324	2.89087	LRP8	LDL receptor related protein 8
204281_at	5.83e-12	7.89e-15	9.82285	23.4043	2.16625	TEAD4	TEA domain transcription factor 4
216212_s_at	5.9e-12	8.09e-15	9.81702	23.3806	1.6202	MIR664B///SNORA56///DKC1	microRNA 664b///small nucleolar RNA, H/ACA box 56///dyskerin pseudouridine synthase 1
201438_at	6.56e-12	9.36e-15	9.78225	23.2391	1.75374	COL6A3	collagen type VI alpha 3 chain
218239_s_at	8.39e-12	1.23e-14	9.71624	22.9704	1.04198	GTPBP4	GTP binding protein 4
1555907_at	9.16e-12	1.46e-14	9.67672	22.8093	2.13689	AGAP2-AS1	AGAP2 antisense RNA 1
225520_at	9.16e-12	1.46e-14	9.67642	22.8081	1.311	LOC101928195///LOC100996643///MTHFD1L	methylenetetrahydrofolate dehydrogenase (NADP+ dependent) 1-like pseudogene///monofunctional C1-tetrahydrofolate synthase, mitochondrial-like///methylenetetrahydrofolate dehydrogenase (NADP+ dependent) 1-like
212354_at	9.39e-12	1.51e-14	9.66735	22.7711	2.51342	SULF1	sulfatase 1
201897_s_at	9.39e-12	1.53e-14	9.66521	22.7624	1.17262	CKS1B	CDC28 protein kinase regulatory subunit 1B
228280_at	1.12e-11	1.85e-14	9.61985	22.5774	1.22584	ZC3HAV1L	zinc finger CCCH-type containing, antiviral 1 like
200910_at	1.18e-11	1.99e-14	9.60211	22.505	1.04553	LOC101927137///CCT3	uncharacterized LOC101927137///chaperonin containing TCP1 subunit 3
222740_at	1.32e-11	2.27e-14	9.57101	22.378	1.79819	ATAD2	ATPase family, AAA domain containing 2
225664_at	1.35e-11	2.38e-14	9.55919	22.3297	1.98319	COL12A1	collagen type XII alpha 1 chain
204068_at	1.35e-11	2.39e-14	9.55829	22.326	1.18177	STK3	serine/threonine kinase 3
202145_at	1.35e-11	2.4e-14	9.55766	22.3235	3.00098	LY6E	lymphocyte antigen 6 complex, locus E
201091_s_at	1.38e-11	2.51e-14	9.54741	22.2816	1.18738	CBX3	chromobox 3
218368_s_at	1.41e-11	2.6e-14	9.53852	22.2453	1.92937	TNFRSF12A	TNF receptor superfamily member 12A
226237_at	1.41e-11	2.64e-14	9.53517	22.2316	3.12206	COL8A1	collagen type VIII alpha 1 chain
230875_s_at	1.92e-11	3.65e-14	9.45827	21.9171	1.44122	ATP11A	ATPase phospholipid transporting 11A
202954_at	2.23e-11	4.36e-14	9.41583	21.7433	1.51361	UBE2C	ubiquitin conjugating enzyme E2 C
238617_at	2.26e-11	4.5e-14	9.40806	21.7115	2.8596	KIF26B	kinesin family member 26B
211719_x_at	2.53e-11	5.08e-14	9.37949	21.5945	2.33736	FN1	fibronectin 1
226311_at	3.01e-11	6.28e-14	9.32919	21.3883	3.3444	ADAMTS2	ADAM metallopeptidase with thrombospondin type 1 motif 2
202311_s_at	3.22e-11	6.76e-14	9.31166	21.3164	2.28795	COL1A1	collagen type I alpha 1 chain
219787_s_at	3.22e-11	6.91e-14	9.3064	21.2948	1.60757	ECT2	epithelial cell transforming 2
216442_x_at	3.45e-11	7.64e-14	9.28264	21.1974	2.3318	FN1	fibronectin 1
223229_at	4.14e-11	9.7e-14	9.22626	20.9659	1.41072	UBE2T	ubiquitin conjugating enzyme E2 T
216194_s_at	4.71e-11	1.17e-13	9.18282	20.7874	1.01087	TBCB	tubulin folding cofactor B
201818_at	4.71e-11	1.17e-13	9.18125	20.781	2.05609	LPCAT1	lysophosphatidylcholine acyltransferase 1
208836_at	4.72e-11	1.19e-13	9.17839	20.7692	1.28691	ATP1B3	ATPase Na+/K+ transporting subunit beta 3
200687_s_at	4.74e-11	1.2e-13	9.17498	20.7552	1.04961	SF3B3	splicing factor 3b subunit 3
213175_s_at	5e-11	1.3e-13	9.15719	20.6821	1.0176	SNRPB	small nuclear ribonucleoprotein polypeptides B and B1
224753_at	5.07e-11	1.33e-13	9.15208	20.6611	2.46476	CDCA5	cell division cycle associated 5
210495_x_at	5.26e-11	1.4e-13	9.13865	20.6059	2.19099	FN1	fibronectin 1
222450_at	5.39e-11	1.45e-13	9.13126	20.5755	2.41374	PMEPA1	prostate transmembrane protein, androgen induced 1
212942_s_at	5.98e-11	1.64e-13	9.10186	20.4546	3.57349	CEMIP	cell migration inducing hyaluronan binding protein
215780_s_at	6.29e-11	1.77e-13	9.08349	20.379	1.74341	SETSIP///SETP4///SET	SET-like protein///SET pseudogene 4///SET nuclear proto-oncogene
209875_s_at	6.83e-11	1.99e-13	9.05667	20.2687	3.18866	SPP1	secreted phosphoprotein 1
205361_s_at	7.04e-11	2.07e-13	9.04651	20.2269	1.11932	PFDN4	prefoldin subunit 4
218009_s_at	7.08e-11	2.1e-13	9.04382	20.2158	1.53821	PRC1	protein regulator of cytokinesis 1
200665_s_at	7.22e-11	2.16e-13	9.03628	20.1848	1.53931	SPARC	secreted protein acidic and cysteine rich
211725_s_at	7.35e-11	2.23e-13	9.02906	20.155	1.05102	BID	BH3 interacting domain death agonist
205339_at	8.68e-11	2.74e-13	8.9802	19.9538	1.28848	STIL	SCL/TAL1 interrupting locus
222449_at	8.79e-11	2.83e-13	8.97325	19.9252	1.9564	PMEPA1	prostate transmembrane protein, androgen induced 1
201005_at	1.02e-10	3.36e-13	8.93219	19.756	1.6049	CD9	CD9 molecule
201558_at	1.11e-10	3.66e-13	8.91226	19.6738	1.23335	RAE1	ribonucleic acid export 1
212464_s_at	1.18e-10	4.05e-13	8.88833	19.5752	2.19118	FN1	fibronectin 1
202153_s_at	1.23e-10	4.33e-13	8.87241	19.5095	1.22584	NUP62	nucleoporin 62
203417_at	1.3e-10	4.58e-13	8.85934	19.4556	2.39781	MFAP2	microfibrillar associated protein 2
225367_at	1.35e-10	4.83e-13	8.84694	19.4045	1.00707	PGM2	phosphoglucomutase 2
201112_s_at	1.36e-10	4.86e-13	8.84519	19.3973	1.19671	CSE1L	chromosome segregation 1 like
202310_s_at	1.38e-10	4.98e-13	8.83941	19.3734	2.04436	COL1A1	collagen type I alpha 1 chain
212353_at	1.4e-10	5.06e-13	8.83586	19.3588	2.45494	SULF1	sulfatase 1
202952_s_at	1.47e-10	5.43e-13	8.81932	19.2905	2.89438	ADAM12	ADAM metallopeptidase domain 12
209294_x_at	1.48e-10	5.53e-13	8.81497	19.2726	2.24663	TNFRSF10B	TNF receptor superfamily member 10b
1553764_a_at	1.53e-10	5.75e-13	8.80592	19.2353	1.52833	AJUBA	ajuba LIM protein
228401_at	1.58e-10	5.99e-13	8.79616	19.195	1.45041	ATAD2	ATPase family, AAA domain containing 2
201564_s_at	1.7e-10	6.5e-13	8.77688	19.1154	2.06996	FSCN1	fascin actin-bundling protein 1
203367_at	1.71e-10	6.57e-13	8.77427	19.1046	1.12069	DUSP14	dual specificity phosphatase 14
218481_at	1.81e-10	6.98e-13	8.75989	19.0453	1.50707	EXOSC5	exosome component 5
202107_s_at	1.83e-10	7.13e-13	8.75511	19.0255	1.30298	MCM2	minichromosome maintenance complex component 2
218404_at	1.9e-10	7.48e-13	8.74383	18.979	1.4982	SNX10	sorting nexin 10
204114_at	1.94e-10	7.77e-13	8.73481	18.9417	1.87543	NID2	nidogen 2
226930_at	1.97e-10	7.98e-13	8.72852	18.9158	3.91011	FNDC1	fibronectin type III domain containing 1
201601_x_at	2.08e-10	8.48e-13	8.71409	18.8562	1.68366	IFITM2///IFITM1	interferon induced transmembrane protein 2///interferon induced transmembrane protein 1
208821_at	2.16e-10	8.94e-13	8.70175	18.8052	1.0191	SNRPB	small nuclear ribonucleoprotein polypeptides B and B1
210132_at	2.2e-10	9.12e-13	8.69695	18.7854	2.93157	EFNA3	ephrin A3
212090_at	2.28e-10	9.49e-13	8.68756	18.7466	1.29343	GRINA	glutamate ionotropic receptor NMDA type subunit associated protein 1
223381_at	2.42e-10	1.03e-12	8.66767	18.6644	1.9995	NUF2	NUF2, NDC80 kinetochore complex component
225129_at	2.43e-10	1.04e-12	8.66653	18.6598	1.76771	CPNE2	copine 2
235572_at	2.55e-10	1.1e-12	8.65269	18.6026	2.04219	SPC24	SPC24, NDC80 kinetochore complex component
227477_at	2.55e-10	1.1e-12	8.65213	18.6003	2.33014	ZMYND19	zinc finger MYND-type containing 19
201970_s_at	2.68e-10	1.17e-12	8.63889	18.5455	1.05068	NASP	nuclear autoantigenic sperm protein
204033_at	2.82e-10	1.24e-12	8.62401	18.4841	1.46433	TRIP13	thyroid hormone receptor interactor 13
225295_at	2.99e-10	1.34e-12	8.60577	18.4087	1.75773	SLC39A10	solute carrier family 39 member 10
201578_at	3.05e-10	1.39e-12	8.59826	18.3776	1.21735	PODXL	podocalyxin like
221729_at	3.11e-10	1.43e-12	8.59163	18.3503	1.6024	COL5A2	collagen type V alpha 2 chain
205479_s_at	3.17e-10	1.47e-12	8.5841	18.3191	1.67418	PLAU	plasminogen activator, urokinase
228069_at	3.41e-10	1.6e-12	8.56392	18.2357	1.45695	MTFR2	mitochondrial fission regulator 2
207172_s_at	3.51e-10	1.67e-12	8.55408	18.195	2.27379	CDH11	cadherin 11
222608_s_at	3.51e-10	1.68e-12	8.5535	18.1926	1.82942	ANLN	anillin actin binding protein
209567_at	3.51e-10	1.68e-12	8.5531	18.191	1.58917	RRS1	ribosome biogenesis regulator homolog
212203_x_at	3.71e-10	1.83e-12	8.53356	18.1102	1.34475	IFITM3	interferon induced transmembrane protein 3
218585_s_at	3.93e-10	1.95e-12	8.51862	18.0484	1.43418	DTL	denticleless E3 ubiquitin protein ligase homolog
201251_at	3.95e-10	1.98e-12	8.51451	18.0314	1.23258	PKM	pyruvate kinase, muscle
41037_at	4.1e-10	2.07e-12	8.50412	17.9885	1.87073	TEAD4	TEA domain transcription factor 4
209680_s_at	4.37e-10	2.22e-12	8.48732	17.919	1.87685	KIFC1	kinesin family member C1
211964_at	4.56e-10	2.33e-12	8.47636	17.8737	1.09765	COL4A2	collagen type IV alpha 2 chain
209408_at	4.72e-10	2.44e-12	8.46565	17.8294	1.10098	KIF2C	kinesin family member 2C
225439_at	4.76e-10	2.46e-12	8.46311	17.8189	1.03461	NUDCD1	NudC domain containing 1
229802_at	4.81e-10	2.5e-12	8.45992	17.8056	2.79489	WISP1	WNT1 inducible signaling pathway protein 1
219000_s_at	5.37e-10	2.85e-12	8.4288	17.6769	1.44788	DSCC1	DNA replication and sister chromatid cohesion 1
227211_at	5.56e-10	2.98e-12	8.41841	17.634	1.88717	PHF19	PHD finger protein 19
227801_at	5.9e-10	3.25e-12	8.39824	17.5505	1.46463	TRIM59	tripartite motif containing 59
201491_at	6.25e-10	3.49e-12	8.38093	17.4789	1.02933	AHSA1	activator of Hsp90 ATPase activity 1
203313_s_at	6.4e-10	3.6e-12	8.37363	17.4487	1.11106	TGIF1	TGFB induced factor homeobox 1
227212_s_at	6.51e-10	3.69e-12	8.36814	17.426	1.70307	PHF19	PHD finger protein 19
236641_at	6.87e-10	3.93e-12	8.35342	17.3651	1.45204	KIF14	kinesin family member 14
202580_x_at	7.21e-10	4.15e-12	8.34026	17.3106	2.69996	FOXM1	forkhead box M1
216973_s_at	8.29e-10	4.87e-12	8.30299	17.1564	1.61118	HOXB7	homeobox B7
216080_s_at	8.44e-10	4.99e-12	8.29722	17.1325	2.28938	FADS3	fatty acid desaturase 3
207828_s_at	8.56e-10	5.07e-12	8.29315	17.1157	1.19745	CENPF	centromere protein F
204779_s_at	9.61e-10	5.75e-12	8.26391	16.9947	2.07056	HOXB7	homeobox B7
203213_at	1.01e-09	6.05e-12	8.25169	16.9441	1.49899	CDK1	cyclin dependent kinase 1
210052_s_at	1.05e-09	6.38e-12	8.23938	16.8932	1.57136	TPX2	TPX2, microtubule nucleation factor
201697_s_at	1.06e-09	6.49e-12	8.23526	16.8761	1.11169	DNMT1	DNA (cytosine-5-)-methyltransferase 1
226320_at	1.23e-09	7.66e-12	8.19639	16.7153	1.53449	ALYREF	Aly/REF export factor
206445_s_at	1.29e-09	8.05e-12	8.18452	16.6661	1.04492	PRMT1	protein arginine methyltransferase 1
219253_at	1.32e-09	8.24e-12	8.17925	16.6443	1.07295	TMEM185B	transmembrane protein 185B
205266_at	1.39e-09	8.83e-12	8.16281	16.5763	1.77852	LIF	leukemia inhibitory factor
218984_at	1.4e-09	8.94e-12	8.16006	16.5649	1.29964	PUS7	pseudouridylate synthase 7 (putative)
204641_at	1.47e-09	9.5e-12	8.14562	16.5051	2.33403	NEK2	NIMA related kinase 2
211762_s_at	1.47e-09	9.52e-12	8.14518	16.5033	1.20004	KPNA2	karyopherin subunit alpha 2
205282_at	1.55e-09	1.02e-11	8.12881	16.4356	1.25745	LRP8	LDL receptor related protein 8
223700_at	1.6e-09	1.06e-11	8.11892	16.3946	1.27119	MND1	meiotic nuclear divisions 1
212501_at	1.63e-09	1.09e-11	8.11374	16.3732	1.27912	CEBPB	CCAAT/enhancer binding protein beta
206858_s_at	1.65e-09	1.11e-11	8.10882	16.3529	2.3375	HOXC6	homeobox C6
201138_s_at	1.71e-09	1.17e-11	8.09768	16.3068	1.0113	SSB	Sjogren syndrome antigen B
211981_at	1.77e-09	1.22e-11	8.08652	16.2606	1.98756	COL4A1	collagen type IV alpha 1 chain
205394_at	1.88e-09	1.32e-11	8.0681	16.1843	1.5601	CHEK1	checkpoint kinase 1
218300_at	1.96e-09	1.4e-11	8.05498	16.1301	1.82238	PAGR1	PAXIP1 associated glutamate rich protein 1
216841_s_at	2.18e-09	1.6e-11	8.02268	15.9964	1.54992	LOC100129518///SOD2	uncharacterized LOC100129518///superoxide dismutase 2, mitochondrial
212563_at	2.2e-09	1.62e-11	8.01951	15.9833	2.43749	MIR7112///BOP1	microRNA 7112///block of proliferation 1
210766_s_at	2.21e-09	1.64e-11	8.01664	15.9714	1.10846	CSE1L	chromosome segregation 1 like
203744_at	2.21e-09	1.66e-11	8.01508	15.9649	1.09394	HMGB3	high mobility group box 3
225681_at	2.25e-09	1.69e-11	8.00977	15.943	2.16227	CTHRC1	collagen triple helix repeat containing 1
202483_s_at	2.28e-09	1.72e-11	8.00563	15.9258	1.17077	RANBP1	RAN binding protein 1
201577_at	2.33e-09	1.77e-11	7.9996	15.9009	1.03348	NME1	NME/NM23 nucleoside diphosphate kinase 1
218182_s_at	2.44e-09	1.88e-11	7.98566	15.8432	2.65786	CLDN1	claudin 1
201291_s_at	2.44e-09	1.88e-11	7.98552	15.8426	2.11351	TOP2A	topoisomerase (DNA) II alpha
203362_s_at	2.58e-09	2.01e-11	7.96973	15.7773	1.56697	MAD2L1	MAD2 mitotic arrest deficient-like 1 (yeast)
204170_s_at	2.72e-09	2.14e-11	7.95431	15.7135	1.46829	CKS2	CDC28 protein kinase regulatory subunit 2
213330_s_at	2.99e-09	2.38e-11	7.92957	15.6112	1.1056	STIP1	stress induced phosphoprotein 1
213007_at	3.14e-09	2.53e-11	7.91536	15.5524	1.45196	FANCI	Fanconi anemia complementation group I
201853_s_at	3.35e-09	2.73e-11	7.89725	15.4775	1.21946	CDC25B	cell division cycle 25B
218611_at	3.47e-09	2.84e-11	7.88832	15.4406	1.01843	IER5	immediate early response 5
201292_at	3.52e-09	2.88e-11	7.88442	15.4244	1.47889	TOP2A	topoisomerase (DNA) II alpha
206224_at	3.53e-09	2.9e-11	7.88349	15.4206	3.89454	CST1	cystatin SN
201614_s_at	3.68e-09	3.05e-11	7.87109	15.3693	1.46158	RUVBL1	RuvB like AAA ATPase 1
222837_s_at	3.72e-09	3.1e-11	7.86717	15.3531	1.19278	NAA15	N(alpha)-acetyltransferase 15, NatA auxiliary subunit
216088_s_at	3.88e-09	3.26e-11	7.8555	15.3048	1.00135	PSMA7	proteasome subunit alpha 7
205574_x_at	3.91e-09	3.3e-11	7.85273	15.2934	1.75522	BMP1	bone morphogenetic protein 1
203560_at	4.01e-09	3.42e-11	7.84457	15.2596	1.31528	GGH	gamma-glutamyl hydrolase
214022_s_at	4.12e-09	3.55e-11	7.83593	15.2239	1.47922	IFITM1	interferon induced transmembrane protein 1
216384_x_at	4.12e-09	3.55e-11	7.83592	15.2239	1.48865	LOC100506248///MIR1244-2///MIR1244-3///MIR1244-1///LOC728026///PTMA	prothymosin alpha///microRNA 1244-2///microRNA 1244-3///microRNA 1244-1///prothymosin alpha-like///prothymosin, alpha
209652_s_at	4.16e-09	3.59e-11	7.83312	15.2123	2.12368	PGF	placental growth factor
209395_at	4.23e-09	3.67e-11	7.82782	15.1903	3.39455	CHI3L1	chitinase 3 like 1
210707_x_at	4.49e-09	3.95e-11	7.81054	15.1189	1.07877	DTX2P1-UPK3BP1-PMS2P11	DTX2P1-UPK3BP1-PMS2P11 readthrough, transcribed pseudogene
217875_s_at	4.53e-09	4.01e-11	7.80672	15.1031	2.21158	PMEPA1	prostate transmembrane protein, androgen induced 1
213338_at	4.68e-09	4.2e-11	7.79629	15.06	2.15882	TMEM158	transmembrane protein 158 (gene/pseudogene)
202779_s_at	4.71e-09	4.24e-11	7.79406	15.0508	1.57614	UBE2S	ubiquitin conjugating enzyme E2 S
204244_s_at	5.04e-09	4.58e-11	7.77551	14.9741	1.04408	DBF4	DBF4 zinc finger
218308_at	5.27e-09	4.84e-11	7.76254	14.9205	2.09837	TACC3	transforming acidic coiled-coil containing protein 3
212141_at	5.36e-09	4.97e-11	7.75625	14.8945	2.42474	MCM4	minichromosome maintenance complex component 4
224896_s_at	5.46e-09	5.08e-11	7.75106	14.8731	1.08712	TTL	tubulin tyrosine ligase
201315_x_at	5.72e-09	5.34e-11	7.73965	14.8259	1.27482	IFITM2	interferon induced transmembrane protein 2
224468_s_at	5.72e-09	5.34e-11	7.73938	14.8248	1.45133	SNORD88C///C19orf48	small nucleolar RNA, C/D box 88C///chromosome 19 open reading frame 48
226835_s_at	5.77e-09	5.44e-11	7.73509	14.8071	1.03629	ZFAS1	ZNFX1 antisense RNA 1
208415_x_at	6.13e-09	5.84e-11	7.71858	14.7389	1.78236	ING1	inhibitor of growth family member 1
222810_s_at	6.34e-09	6.1e-11	7.70808	14.6955	1.07836	RASAL2	RAS protein activator like 2
226129_at	6.41e-09	6.19e-11	7.70469	14.6815	1.26079	FAM83H	family with sequence similarity 83 member H
221510_s_at	6.42e-09	6.21e-11	7.70384	14.678	1.02946	GLS	glutaminase
201261_x_at	6.81e-09	6.67e-11	7.68719	14.6092	1.90253	BGN	biglycan
235057_at	7.03e-09	6.9e-11	7.67898	14.5753	1.63972	ITCH	itchy E3 ubiquitin protein ligase
212115_at	7.1e-09	6.99e-11	7.6761	14.5634	1.12141	HN1L	hematological and neurological expressed 1 like
206499_s_at	7.25e-09	7.15e-11	7.67091	14.542	1.10353	RCC1	regulator of chromosome condensation 1
219491_at	7.26e-09	7.18e-11	7.66986	14.5376	1.96279	LRFN4	leucine rich repeat and fibronectin type III domain containing 4
222039_at	7.26e-09	7.19e-11	7.66929	14.5352	1.01544	KIF18B	kinesin family member 18B
201379_s_at	7.47e-09	7.45e-11	7.66111	14.5015	1.16071	TPD52L2	tumor protein D52 like 2
203083_at	8.34e-09	8.48e-11	7.63047	14.375	2.5151	THBS2	thrombospondin 2
201111_at	8.34e-09	8.5e-11	7.62999	14.373	1.11078	CSE1L	chromosome segregation 1 like
210231_x_at	9.02e-09	9.35e-11	7.60753	14.2803	1.12241	SET	SET nuclear proto-oncogene
223056_s_at	9.02e-09	9.36e-11	7.60734	14.2795	1.17612	XPO5	exportin 5
202910_s_at	9.03e-09	9.4e-11	7.6063	14.2752	1.12936	ADGRE5	adhesion G protein-coupled receptor E5
200808_s_at	9.17e-09	9.57e-11	7.60198	14.2574	1.04917	ZYX	zyxin
204092_s_at	9.19e-09	9.61e-11	7.60097	14.2532	1.11043	AURKA	aurora kinase A
204709_s_at	9.34e-09	9.83e-11	7.59567	14.2313	1.66876	KIF23	kinesin family member 23
236471_at	9.34e-09	9.83e-11	7.59565	14.2312	1.25429	NFE2L3	nuclear factor, erythroid 2 like 3
209196_at	9.34e-09	9.86e-11	7.59503	14.2287	1.53906	WDR46	WD repeat domain 46
37892_at	9.46e-09	1e-10	7.59176	14.2152	4.46155	COL11A1	collagen type XI alpha 1 chain
208103_s_at	9.6e-09	1.02e-10	7.58777	14.1987	1.09497	ANP32E	acidic nuclear phosphoprotein 32 family member E
225879_at	9.6e-09	1.02e-10	7.58732	14.1968	1.55079	TSEN54	tRNA splicing endonuclease subunit 54
209161_at	1e-08	1.07e-10	7.57556	14.1484	1.08746	PRPF4	pre-mRNA processing factor 4
218848_at	1.01e-08	1.09e-10	7.57236	14.1351	1.55787	THOC6	THO complex 6
204767_s_at	1.03e-08	1.11e-10	7.56641	14.1106	1.22278	FEN1	flap structure-specific endonuclease 1
202072_at	1.07e-08	1.15e-10	7.55793	14.0756	2.05162	HNRNPL	heterogeneous nuclear ribonucleoprotein L
208079_s_at	1.1e-08	1.2e-10	7.54946	14.0407	1.24921	AURKA	aurora kinase A
201666_at	1.11e-08	1.21e-10	7.5464	14.0281	1.47441	TIMP1	TIMP metallopeptidase inhibitor 1
202589_at	1.15e-08	1.26e-10	7.5366	13.9876	1.49995	TYMS	thymidylate synthetase
208851_s_at	1.19e-08	1.31e-10	7.52818	13.9529	1.24926	THY1	Thy-1 cell surface antigen
213610_s_at	1.19e-08	1.32e-10	7.52671	13.9468	1.59436	PHOSPHO2-KLHL23///KLHL23	PHOSPHO2-KLHL23 readthrough///kelch like family member 23
218252_at	1.27e-08	1.42e-10	7.50871	13.8726	1.41033	CKAP2	cytoskeleton associated protein 2
225687_at	1.32e-08	1.49e-10	7.49797	13.8283	1.2032	FAM83D	family with sequence similarity 83 member D
213905_x_at	1.36e-08	1.54e-10	7.48986	13.7949	2.13555	BGN	biglycan
218722_s_at	1.37e-08	1.56e-10	7.48746	13.785	1.08483	CCDC51	coiled-coil domain containing 51
221730_at	1.39e-08	1.58e-10	7.48385	13.7701	1.53577	COL5A2	collagen type V alpha 2 chain
203755_at	1.45e-08	1.66e-10	7.47212	13.7218	1.38534	BUB1B	BUB1 mitotic checkpoint serine/threonine kinase B
209053_s_at	1.54e-08	1.8e-10	7.45314	13.6436	1.46665	WHSC1	Wolf-Hirschhorn syndrome candidate 1
202906_s_at	1.58e-08	1.85e-10	7.44652	13.6163	1.0496	NBN	nibrin
228261_at	1.58e-08	1.85e-10	7.44644	13.6159	1.69359	MIB2	mindbomb E3 ubiquitin protein ligase 2
218156_s_at	1.58e-08	1.86e-10	7.44536	13.6115	1.0101	TSR1	TSR1, ribosome maturation factor
218782_s_at	1.62e-08	1.9e-10	7.43977	13.5885	1.1462	ATAD2	ATPase family, AAA domain containing 2
201795_at	1.68e-08	1.99e-10	7.429	13.5441	1.03035	LBR	lamin B receptor
202016_at	1.97e-08	2.43e-10	7.38187	13.3501	1.56788	MEST	mesoderm specific transcript
203878_s_at	2.03e-08	2.51e-10	7.37441	13.3193	2.14154	MMP11	matrix metallopeptidase 11
218051_s_at	2.05e-08	2.56e-10	7.3701	13.3016	1.68927	NT5DC2	5'-nucleotidase domain containing 2
219261_at	2.09e-08	2.61e-10	7.365	13.2806	1.88379	C7orf26	chromosome 7 open reading frame 26
220239_at	2.11e-08	2.65e-10	7.36157	13.2665	1.09728	KLHL7	kelch like family member 7
221759_at	2.11e-08	2.65e-10	7.3615	13.2662	1.89071	G6PC3	glucose-6-phosphatase catalytic subunit 3
215223_s_at	2.17e-08	2.76e-10	7.35243	13.2289	1.57173	LOC100129518///SOD2	uncharacterized LOC100129518///superoxide dismutase 2, mitochondrial
229050_s_at	2.17e-08	2.77e-10	7.35166	13.2257	1.43028	SNORA17B///SNORA17A///SNHG7	small nucleolar RNA, H/ACA box 17B///small nucleolar RNA, H/ACA box 17A///small nucleolar RNA host gene 7
202095_s_at	2.23e-08	2.85e-10	7.34467	13.197	1.39349	BIRC5	baculoviral IAP repeat containing 5
212444_at	2.33e-08	3e-10	7.33222	13.1457	1.7318	GPRC5A	G protein-coupled receptor class C group 5 member A
219249_s_at	2.37e-08	3.06e-10	7.328	13.1284	2.52229	FKBP10	FK506 binding protein 10
202771_at	2.39e-08	3.1e-10	7.325	13.1161	1.13203	PIEZO1	piezo type mechanosensitive ion channel component 1
202651_at	2.47e-08	3.23e-10	7.31529	13.0761	1.0149	LPGAT1	lysophosphatidylglycerol acyltransferase 1
228272_at	2.56e-08	3.38e-10	7.30398	13.0296	1.85796	DNLZ	DNL-type zinc finger
204415_at	2.75e-08	3.69e-10	7.28323	12.9443	1.9559	IFI6	interferon alpha inducible protein 6
231766_s_at	2.76e-08	3.71e-10	7.28187	12.9387	2.37051	COL12A1	collagen type XII alpha 1 chain
208850_s_at	2.86e-08	3.87e-10	7.27203	12.8983	1.34387	THY1	Thy-1 cell surface antigen
217428_s_at	2.97e-08	4.04e-10	7.26193	12.8568	3.60955	COL10A1	collagen type X alpha 1 chain
202403_s_at	2.99e-08	4.09e-10	7.25932	12.8461	1.39579	COL1A2	collagen type I alpha 2 chain
222037_at	3.2e-08	4.42e-10	7.24097	12.7707	2.05676	MCM4	minichromosome maintenance complex component 4
213274_s_at	3.24e-08	4.49e-10	7.23675	12.7534	1.03413	CTSB	cathepsin B
213150_at	3.32e-08	4.63e-10	7.22958	12.7239	3.52792	HOXA10	homeobox A10
225777_at	3.42e-08	4.78e-10	7.22195	12.6926	1.37679	SAPCD2	suppressor APC domain containing 2
200872_at	3.8e-08	5.4e-10	7.19308	12.5741	1.2085	S100A10	S100 calcium binding protein A10
211709_s_at	3.82e-08	5.45e-10	7.19103	12.5657	2.25722	CLEC11A	C-type lectin domain family 11 member A
228273_at	3.85e-08	5.51e-10	7.1887	12.5561	1.41353	PRR11	proline rich 11
201422_at	4.53e-08	6.62e-10	7.14517	12.3776	1.14753	IFI30///PIK3R2	IFI30, lysosomal thiol reductase///phosphoinositide-3-kinase regulatory subunit 2
218695_at	4.67e-08	6.84e-10	7.13741	12.3458	1.24669	EXOSC4	exosome component 4
216952_s_at	4.74e-08	6.94e-10	7.13366	12.3304	1.59394	LMNB2	lamin B2
205264_at	4.82e-08	7.1e-10	7.12847	12.3091	1.19886	CD3EAP	CD3e molecule associated protein
1555841_at	4.92e-08	7.31e-10	7.12137	12.28	1.02687	MSANTD3	Myb/SANT DNA binding domain containing 3
218602_s_at	4.94e-08	7.36e-10	7.12004	12.2746	1.15124	HAUS6	HAUS augmin like complex subunit 6
203238_s_at	5.01e-08	7.49e-10	7.11567	12.2567	1.28263	NOTCH3	notch 3
218875_s_at	5.41e-08	8.16e-10	7.09544	12.1738	1.20297	FBXO5	F-box protein 5
219087_at	5.48e-08	8.28e-10	7.09208	12.16	1.81472	ASPN	asporin
227103_s_at	5.67e-08	8.61e-10	7.08278	12.1219	1.12868	ECE2	endothelin converting enzyme 2
225699_at	5.8e-08	8.86e-10	7.07594	12.0939	1.53035	LOC101928927///SNORA9///SNHG15	uncharacterized LOC101928927///small nucleolar RNA, H/ACA box 9///small nucleolar RNA host gene 15
210175_at	5.83e-08	8.93e-10	7.07397	12.0859	1.20629	GCFC2	GC-rich sequence DNA-binding factor 2
202052_s_at	5.83e-08	8.93e-10	7.07391	12.0856	1.07845	RAI14	retinoic acid induced 14
214710_s_at	5.93e-08	9.16e-10	7.06795	12.0612	1.25051	CCNB1	cyclin B1
212003_at	6.19e-08	9.63e-10	7.05615	12.0129	1.99948	SZRD1	SUZ RNA binding domain containing 1
204162_at	6.39e-08	1.01e-09	7.04479	11.9665	1.6434	NDC80	NDC80, kinetochore complex component
228171_s_at	6.41e-08	1.02e-09	7.0434	11.9608	1.2198	PLEKHG4	pleckstrin homology and RhoGEF domain containing G4
209636_at	6.5e-08	1.04e-09	7.03819	11.9395	1.86146	NFKB2	nuclear factor kappa B subunit 2
225834_at	6.74e-08	1.08e-09	7.0282	11.8986	1.74327	FAM72A///FAM72D///FAM72B///FAM72C	family with sequence similarity 72 member A///family with sequence similarity 72 member D///family with sequence similarity 72 member B///family with sequence similarity 72 member C
209024_s_at	6.96e-08	1.13e-09	7.01846	11.8588	1.00884	SYNCRIP	synaptotagmin binding cytoplasmic RNA interacting protein
203625_x_at	7.33e-08	1.2e-09	7.00314	11.7961	1.10617	SKP2	S-phase kinase-associated protein 2, E3 ubiquitin protein ligase
221577_x_at	7.71e-08	1.28e-09	6.98928	11.7395	1.80667	GDF15	growth differentiation factor 15
202581_at	7.71e-08	1.28e-09	6.98897	11.7382	1.73209	HSPA1B///HSPA1A	heat shock protein family A (Hsp70) member 1B///heat shock protein family A (Hsp70) member 1A
203828_s_at	7.81e-08	1.3e-09	6.98537	11.7235	1.84057	IL32	interleukin 32
220789_s_at	7.89e-08	1.31e-09	6.98245	11.7116	1.66337	SNORA5B///TBRG4	small nucleolar RNA, H/ACA box 5B///transforming growth factor beta regulator 4
225827_at	7.98e-08	1.33e-09	6.97875	11.6964	1.31437	AGO2	argonaute 2, RISC catalytic component
216913_s_at	7.98e-08	1.34e-09	6.97835	11.6948	1.72209	RRP12	ribosomal RNA processing 12 homolog
202859_x_at	8.03e-08	1.35e-09	6.97649	11.6872	2.89344	CXCL8	C-X-C motif chemokine ligand 8
231895_at	8.2e-08	1.38e-09	6.97031	11.662	1.48203	SASS6	SAS-6 centriolar assembly protein
211668_s_at	8.41e-08	1.43e-09	6.96275	11.6311	1.85727	PLAU	plasminogen activator, urokinase
218355_at	8.63e-08	1.47e-09	6.95553	11.6016	1.80056	KIF4A	kinesin family member 4A
219908_at	8.71e-08	1.49e-09	6.95302	11.5914	2.41135	DKK2	dickkopf WNT signaling pathway inhibitor 2
217466_x_at	9.25e-08	1.6e-09	6.93509	11.5182	1.47025	SNORA64///RPS2	small nucleolar RNA, H/ACA box 64///ribosomal protein S2
204862_s_at	9.29e-08	1.61e-09	6.93363	11.5122	1.3319	NME3	NME/NM23 nucleoside diphosphate kinase 3
225799_at	9.38e-08	1.63e-09	6.93087	11.501	1.23951	LOC101930489///MIR4435-2HG///LINC00152	uncharacterized LOC101930489///MIR4435-2 host gene///long intergenic non-protein coding RNA 152
204580_at	9.38e-08	1.63e-09	6.93046	11.4993	2.16219	MMP12	matrix metallopeptidase 12
204858_s_at	9.42e-08	1.64e-09	6.9291	11.4937	1.72711	TYMP	thymidine phosphorylase
226980_at	9.88e-08	1.75e-09	6.91352	11.4302	1.95214	DEPDC1B	DEP domain containing 1B
210150_s_at	9.94e-08	1.77e-09	6.91173	11.4229	1.02733	LAMA5	laminin subunit alpha 5
222843_at	1.02e-07	1.83e-09	6.904	11.3913	1.04932	FIGNL1	fidgetin like 1
204061_at	1.04e-07	1.85e-09	6.90028	11.3762	1.08651	PRKX	protein kinase, X-linked
201108_s_at	1.08e-07	1.94e-09	6.88946	11.3321	1.69595	THBS1	thrombospondin 1
223642_at	1.1e-07	1.99e-09	6.88352	11.3079	3.62636	ZIC2	Zic family member 2
235583_at	1.1e-07	2e-09	6.88248	11.3036	1.45533	ILDR1	immunoglobulin like domain containing receptor 1
210463_x_at	1.1e-07	2e-09	6.88215	11.3023	1.61071	TRMT1	tRNA methyltransferase 1
209642_at	1.19e-07	2.2e-09	6.85969	11.2108	1.73197	BUB1	BUB1 mitotic checkpoint serine/threonine kinase
226777_at	1.23e-07	2.3e-09	6.849	11.1672	2.24409	ADAM12	ADAM metallopeptidase domain 12
222817_at	1.33e-07	2.54e-09	6.82558	11.0719	1.67826	HSD3B7	hydroxy-delta-5-steroid dehydrogenase, 3 beta- and steroid delta-isomerase 7
223428_s_at	1.39e-07	2.67e-09	6.81335	11.0221	1.6089	ISY1	ISY1 splicing factor homolog
226319_s_at	1.41e-07	2.72e-09	6.80914	11.005	1.14533	ALYREF	Aly/REF export factor
212344_at	1.49e-07	2.91e-09	6.79285	10.9388	1.66245	SULF1	sulfatase 1
206364_at	1.52e-07	2.97e-09	6.78799	10.919	1.24482	KIF14	kinesin family member 14
1556389_at	1.55e-07	3.04e-09	6.78205	10.8949	1.92349	CNPY3	canopy FGF signaling regulator 3
221538_s_at	1.56e-07	3.08e-09	6.77939	10.884	1.33764	PLXNA1	plexin A1
206796_at	1.65e-07	3.29e-09	6.76316	10.8181	1.95386	WISP1	WNT1 inducible signaling pathway protein 1
216228_s_at	1.67e-07	3.35e-09	6.75938	10.8028	1.07797	WDHD1	WD repeat and HMG-box DNA binding protein 1
201797_s_at	1.71e-07	3.45e-09	6.75232	10.7741	1.08883	VARS	valyl-tRNA synthetase
222962_s_at	1.73e-07	3.48e-09	6.7498	10.7638	1.80168	MCM10	minichromosome maintenance 10 replication initiation factor
221591_s_at	1.77e-07	3.58e-09	6.74331	10.7375	1.41379	FAM64A	family with sequence similarity 64 member A
227249_at	1.79e-07	3.63e-09	6.73998	10.7239	1.18371	NDE1	nudE neurodevelopment protein 1
218039_at	1.99e-07	4.09e-09	6.71115	10.607	1.12481	NUSAP1	nucleolar and spindle associated protein 1
201162_at	2.01e-07	4.15e-09	6.7077	10.5929	1.22832	IGFBP7	insulin like growth factor binding protein 7
205932_s_at	2.02e-07	4.18e-09	6.70616	10.5867	1.17255	MSX1	msh homeobox 1
202896_s_at	2.03e-07	4.21e-09	6.70435	10.5794	1.01891	SIRPA	signal regulatory protein alpha
204087_s_at	2.07e-07	4.3e-09	6.69938	10.5592	1.26068	SLC5A6	solute carrier family 5 member 6
226799_at	2.14e-07	4.5e-09	6.68835	10.5145	1.85335	FGD6	FYVE, RhoGEF and PH domain containing 6
206924_at	2.31e-07	4.92e-09	6.6669	10.4276	2.23171	IL11	interleukin 11
201555_at	2.36e-07	5.06e-09	6.66036	10.4011	1.10266	MCM3	minichromosome maintenance complex component 3
213582_at	2.39e-07	5.12e-09	6.65751	10.3895	1.39237	ATP11A	ATPase phospholipid transporting 11A
206102_at	2.43e-07	5.24e-09	6.65203	10.3674	1.79536	GINS1	GINS complex subunit 1
205941_s_at	2.46e-07	5.33e-09	6.64803	10.3512	2.7959	COL10A1	collagen type X alpha 1 chain
208394_x_at	2.6e-07	5.68e-09	6.63276	10.2894	1.40618	ESM1	endothelial cell specific molecule 1
203214_x_at	2.75e-07	6.06e-09	6.61721	10.2265	1.48152	CDK1	cyclin dependent kinase 1
227415_at	2.83e-07	6.27e-09	6.60899	10.1932	1.23204	DGKH	diacylglycerol kinase eta
209516_at	2.86e-07	6.35e-09	6.60585	10.1805	1.59913	SMYD5	SMYD family member 5
211160_x_at	2.87e-07	6.36e-09	6.60531	10.1784	1.3242	ACTN1	actinin alpha 1
208308_s_at	2.97e-07	6.65e-09	6.59484	10.136	1.01595	GPI	glucose-6-phosphate isomerase
209544_at	3.06e-07	6.92e-09	6.58531	10.0975	1.18111	RIPK2	receptor interacting serine/threonine kinase 2
1555772_a_at	3.26e-07	7.45e-09	6.56742	10.0253	1.57556	CDC25A	cell division cycle 25A
1554466_a_at	3.3e-07	7.55e-09	6.56424	10.0124	1.69851	METTL26	methyltransferase like 26
226936_at	3.48e-07	8.03e-09	6.54952	9.95302	1.05073	CENPW	centromere protein W
218084_x_at	3.52e-07	8.14e-09	6.54606	9.93907	1.1877	FXYD5	FXYD domain containing ion transport regulator 5
205828_at	3.62e-07	8.45e-09	6.53718	9.90321	2.3031	MMP3	matrix metallopeptidase 3
205990_s_at	3.64e-07	8.51e-09	6.53551	9.89649	1.011	WNT5A	Wnt family member 5A
226661_at	3.64e-07	8.53e-09	6.53505	9.89463	1.54221	CDCA2	cell division cycle associated 2
204653_at	3.68e-07	8.64e-09	6.53196	9.88216	2.18758	TFAP2A	transcription factor AP-2 alpha
203270_at	3.74e-07	8.8e-09	6.52756	9.86442	1.57679	DTYMK	deoxythymidylate kinase
218745_x_at	3.81e-07	9e-09	6.52193	9.84173	1.58097	TMEM161A	transmembrane protein 161A
215629_s_at	3.88e-07	9.21e-09	6.51645	9.81965	1.35658	MIR15A///DLEU2L///DLEU2	microRNA 15a///deleted in lymphocytic leukemia 2-like///deleted in lymphocytic leukemia 2 (non-protein coding)
208156_x_at	4.01e-07	9.62e-09	6.50601	9.77759	1.12031	EPPK1	epiplakin 1
229610_at	4.14e-07	9.99e-09	6.49685	9.74069	1.61827	CKAP2L	cytoskeleton associated protein 2 like
202870_s_at	4.16e-07	1e-08	6.4957	9.73605	1.54949	CDC20	cell division cycle 20
213425_at	4.2e-07	1.02e-08	6.49207	9.72142	1.04908	WNT5A	Wnt family member 5A
206391_at	4.25e-07	1.03e-08	6.48944	9.71082	2.76687	RARRES1	retinoic acid receptor responder 1
223475_at	4.51e-07	1.11e-08	6.47206	9.64087	1.81454	CRISPLD1	cysteine rich secretory protein LCCL domain containing 1
213226_at	4.56e-07	1.13e-08	6.46823	9.62546	1.09164	CCNA2	cyclin A2
235911_at	4.76e-07	1.18e-08	6.45692	9.57996	1.44277	MELTF	melanotransferrin
201105_at	4.76e-07	1.18e-08	6.4566	9.57866	1.20168	LGALS1	galectin 1
228729_at	4.82e-07	1.2e-08	6.45325	9.56521	1.7034	CCNB1	cyclin B1
205157_s_at	4.89e-07	1.22e-08	6.44864	9.54665	3.49695	KRT17///JUP	keratin 17///junction plakoglobin
228654_at	4.95e-07	1.24e-08	6.44529	9.53319	1.26312	SPIN4	spindlin family member 4
229163_at	4.96e-07	1.24e-08	6.44403	9.52813	1.73918	CAMK2N1	calcium/calmodulin dependent protein kinase II inhibitor 1
202705_at	5.04e-07	1.26e-08	6.44007	9.51223	1.17449	CCNB2	cyclin B2
219181_at	5.08e-07	1.28e-08	6.437	9.49989	1.36754	LIPG	lipase G, endothelial type
201841_s_at	5.11e-07	1.29e-08	6.4353	9.49307	1.02209	HSPB1	heat shock protein family B (small) member 1
221258_s_at	5.23e-07	1.32e-08	6.42886	9.46719	1.08914	KIF18A	kinesin family member 18A
225802_at	5.27e-07	1.33e-08	6.42706	9.45993	1.61497	TOP1MT	topoisomerase (DNA) I, mitochondrial
218542_at	5.44e-07	1.39e-08	6.41793	9.42329	1.64753	CEP55	centrosomal protein 55
205980_s_at	5.53e-07	1.42e-08	6.41266	9.40212	1.10184	PRR5-ARHGAP8///ARHGAP8	PRR5-ARHGAP8 readthrough///Rho GTPase activating protein 8
203325_s_at	5.58e-07	1.43e-08	6.40954	9.38958	1.1983	COL5A1	collagen type V alpha 1 chain
205046_at	5.69e-07	1.47e-08	6.40419	9.36809	1.71308	CENPE	centromere protein E
201161_s_at	5.7e-07	1.47e-08	6.40361	9.36577	1.39499	YBX3	Y-box binding protein 3
225662_at	5.72e-07	1.48e-08	6.40196	9.35917	1.19642	ZAK	sterile alpha motif and leucine zipper containing kinase AZK
228931_at	6.17e-07	1.61e-08	6.38152	9.27713	1.75508	COQ4	coenzyme Q4
201710_at	6.22e-07	1.63e-08	6.37832	9.26433	1.67566	MYBL2	MYB proto-oncogene like 2
205572_at	6.22e-07	1.64e-08	6.37786	9.26247	1.76988	ANGPT2	angiopoietin 2
204886_at	6.37e-07	1.68e-08	6.37133	9.2363	1.59044	PLK4	polo like kinase 4
203798_s_at	6.4e-07	1.7e-08	6.36926	9.22801	3.34891	VSNL1	visinin like 1
218678_at	6.6e-07	1.76e-08	6.36059	9.19327	1.57628	NES	nestin
221335_x_at	6.63e-07	1.77e-08	6.35856	9.18513	1.86893	SMG9	SMG9, nonsense mediated mRNA decay factor
204962_s_at	6.65e-07	1.78e-08	6.35771	9.1817	1.12763	SLC35F6///CENPA	solute carrier family 35 member F6///centromere protein A
219148_at	6.77e-07	1.82e-08	6.35232	9.16011	1.31845	PBK	PDZ binding kinase
209421_at	6.93e-07	1.87e-08	6.3455	9.13282	1.23795	MSH2	mutS homolog 2
210559_s_at	6.93e-07	1.87e-08	6.34526	9.13183	1.05152	CDK1	cyclin dependent kinase 1
201042_at	7.08e-07	1.91e-08	6.33982	9.11005	1.07523	TGM2	transglutaminase 2
226033_at	7.43e-07	2.03e-08	6.32581	9.05398	1.11732	USP31	ubiquitin specific peptidase 31
202726_at	7.44e-07	2.03e-08	6.32538	9.05228	1.42447	LIG1	DNA ligase 1
225601_at	7.49e-07	2.05e-08	6.32285	9.04215	1.13892	HMGB3	high mobility group box 3
1554414_a_at	7.51e-07	2.06e-08	6.32181	9.03799	1.21918	OSGIN2	oxidative stress induced growth inhibitor family member 2
213668_s_at	7.79e-07	2.15e-08	6.31219	8.99949	1.8627	SOX4	SRY-box 4
209891_at	7.83e-07	2.16e-08	6.31063	8.99328	1.55349	SPC25	SPC25, NDC80 kinetochore complex component
227314_at	8.01e-07	2.21e-08	6.30467	8.96943	1.43485	ITGA2	integrin subunit alpha 2
222760_at	8.26e-07	2.3e-08	6.2958	8.934	2.10014	ZNF703	zinc finger protein 703
231726_at	8.29e-07	2.3e-08	6.29485	8.93017	1.37147	PCDHB14	protocadherin beta 14
204944_at	8.33e-07	2.32e-08	6.29301	8.92284	1.26406	PTPRG	protein tyrosine phosphatase, receptor type G
218741_at	8.4e-07	2.34e-08	6.29083	8.91413	1.72648	CENPM	centromere protein M
215537_x_at	8.43e-07	2.35e-08	6.28988	8.91034	1.72266	DDAH2	dimethylarginine dimethylaminohydrolase 2
219773_at	8.46e-07	2.36e-08	6.28883	8.90612	2.02299	NOX4	NADPH oxidase 4
203764_at	8.57e-07	2.4e-08	6.28531	8.89207	1.12156	DLGAP5	DLG associated protein 5
231786_at	8.63e-07	2.42e-08	6.28315	8.88347	3.3581	HOXA13	homeobox A13
209396_s_at	8.86e-07	2.5e-08	6.27524	8.85185	2.13111	CHI3L1	chitinase 3 like 1
226189_at	8.87e-07	2.5e-08	6.27499	8.85086	1.16963	ITGB8	integrin subunit beta 8
203228_at	9.07e-07	2.57e-08	6.2686	8.82537	1.27012	PAFAH1B3	platelet activating factor acetylhydrolase 1b catalytic subunit 3
204315_s_at	9.08e-07	2.57e-08	6.26822	8.82381	1.5566	GTSE1	G2 and S-phase expressed 1
225438_at	9.15e-07	2.6e-08	6.26582	8.81426	1.01931	NUDCD1	NudC domain containing 1
224724_at	9.15e-07	2.6e-08	6.26577	8.81405	1.1879	SULF2	sulfatase 2
205483_s_at	9.19e-07	2.63e-08	6.26323	8.80393	1.45123	ISG15	ISG15 ubiquitin-like modifier
211161_s_at	9.85e-07	2.85e-08	6.24366	8.72587	1.05245	COL3A1	collagen type III alpha 1 chain
207173_x_at	1e-06	2.9e-08	6.2388	8.70647	1.26197	CDH11	cadherin 11
218726_at	1.03e-06	3.02e-08	6.2294	8.669	1.72537	HJURP	Holliday junction recognition protein
219918_s_at	1.04e-06	3.04e-08	6.22763	8.66196	2.01243	ASPM	abnormal spindle microtubule assembly
221872_at	1.04e-06	3.04e-08	6.22733	8.66077	1.9477	RARRES1	retinoic acid receptor responder 1
229271_x_at	1.06e-06	3.12e-08	6.22139	8.63708	3.39495	COL11A1	collagen type XI alpha 1 chain
202465_at	1.06e-06	3.12e-08	6.22135	8.63695	1.92976	PCOLCE	procollagen C-endopeptidase enhancer
226997_at	1.08e-06	3.2e-08	6.2154	8.61326	2.05187	ADAMTS12	ADAM metallopeptidase with thrombospondin type 1 motif 12
1554452_a_at	1.08e-06	3.2e-08	6.21532	8.61293	1.35782	HILPDA	hypoxia inducible lipid droplet associated
232278_s_at	1.09e-06	3.24e-08	6.21217	8.60036	2.04662	DEPDC1	DEP domain containing 1
202212_at	1.14e-06	3.4e-08	6.20015	8.55252	1.20491	PES1	pescadillo ribosomal biogenesis factor 1
229999_at	1.14e-06	3.42e-08	6.19902	8.54802	1.5728	LOC101928747///RBMX///SNORD61	uncharacterized LOC101928747///RNA binding motif protein, X-linked///small nucleolar RNA, C/D box 61
212488_at	1.15e-06	3.45e-08	6.19651	8.53803	1.18552	COL5A1	collagen type V alpha 1 chain
217763_s_at	1.17e-06	3.49e-08	6.19395	8.52783	1.47001	RAB31	RAB31, member RAS oncogene family
231727_s_at	1.17e-06	3.51e-08	6.19264	8.52263	1.04865	MIF4GD	MIF4G domain containing
235425_at	1.18e-06	3.54e-08	6.1905	8.51411	1.01317	SGO2	shugoshin 2
242560_at	1.18e-06	3.55e-08	6.18953	8.51025	1.08875	FANCD2	Fanconi anemia complementation group D2
212858_at	1.25e-06	3.83e-08	6.17131	8.43781	1.07114	PAQR4	progestin and adipoQ receptor family member 4
213811_x_at	1.27e-06	3.89e-08	6.16733	8.42198	1.45375	TCF3	transcription factor 3
45633_at	1.28e-06	3.93e-08	6.16498	8.41265	1.07407	GINS3	GINS complex subunit 3
204778_x_at	1.28e-06	3.95e-08	6.1639	8.40839	1.75409	HOXB7	homeobox B7
201340_s_at	1.31e-06	4.07e-08	6.15636	8.37842	1.28842	ENC1	ectodermal-neural cortex 1
221520_s_at	1.32e-06	4.11e-08	6.1544	8.37065	1.49145	CDCA8	cell division cycle associated 8
203108_at	1.32e-06	4.12e-08	6.15329	8.36622	1.40776	GPRC5A	G protein-coupled receptor class C group 5 member A
214290_s_at	1.35e-06	4.2e-08	6.14855	8.3474	1.15355	HIST2H2AA4///HIST2H2AA3	histone cluster 2, H2aa4///histone cluster 2, H2aa3
219953_s_at	1.41e-06	4.42e-08	6.13615	8.29818	1.08119	AKIP1	A-kinase interacting protein 1
203234_at	1.47e-06	4.66e-08	6.12328	8.24715	2.07392	UPP1	uridine phosphorylase 1
242881_x_at	1.47e-06	4.67e-08	6.12275	8.24505	2.25104	DUXAP10	double homeobox A pseudogene 10
218755_at	1.51e-06	4.83e-08	6.11446	8.21217	1.26438	KIF20A	kinesin family member 20A
226552_at	1.53e-06	4.89e-08	6.11188	8.20194	1.66876	IER5L	immediate early response 5 like
222958_s_at	1.55e-06	4.96e-08	6.10805	8.18675	1.19759	DEPDC1	DEP domain containing 1
204166_at	1.58e-06	5.07e-08	6.10292	8.16642	1.85508	SBNO2	strawberry notch homolog 2
224252_s_at	1.66e-06	5.4e-08	6.08728	8.10449	1.20767	FXYD5	FXYD domain containing ion transport regulator 5
204603_at	1.67e-06	5.44e-08	6.08542	8.09714	1.19829	EXO1	exonuclease 1
219493_at	1.67e-06	5.45e-08	6.08521	8.09631	1.34807	SHCBP1	SHC binding and spindle associated 1
204146_at	1.7e-06	5.59e-08	6.07896	8.07156	1.48576	RAD51AP1	RAD51 associated protein 1
229551_x_at	1.78e-06	5.91e-08	6.06531	8.01754	1.12682	ZNF367	zinc finger protein 367
212014_x_at	1.81e-06	6.01e-08	6.06139	8.00205	1.134	CD44	CD44 molecule (Indian blood group)
228116_at	1.81e-06	6.02e-08	6.061	8.00054	1.61537	LINC01296///DUXAP10///DUXAP8	long intergenic non-protein coding RNA 1296///double homeobox A pseudogene 10///double homeobox A pseudogene 8
205449_at	1.94e-06	6.48e-08	6.04267	7.9281	2.11102	SAC3D1	SAC3 domain containing 1
204531_s_at	1.99e-06	6.69e-08	6.03511	7.89822	1.08889	BRCA1	BRCA1, DNA repair associated
1558875_at	2.02e-06	6.82e-08	6.03029	7.87921	1.36835	SREBF1	sterol regulatory element binding transcription factor 1
209835_x_at	2.04e-06	6.92e-08	6.02674	7.86518	1.08009	CD44	CD44 molecule (Indian blood group)
201890_at	2.05e-06	6.94e-08	6.02579	7.86145	1.35317	RRM2	ribonucleotide reductase regulatory subunit M2
203650_at	2.08e-06	7.04e-08	6.02237	7.84793	1.02106	PROCR	protein C receptor
223364_s_at	2.09e-06	7.12e-08	6.01971	7.83745	1.45758	DHX37	DEAH-box helicase 37
219742_at	2.16e-06	7.38e-08	6.01078	7.80222	1.75049	PRR7	proline rich 7 (synaptic)
202790_at	2.19e-06	7.47e-08	6.00783	7.79058	2.78219	CLDN7	claudin 7
222221_x_at	2.27e-06	7.8e-08	5.99737	7.74936	1.65451	EHD1	EH domain containing 1
213568_at	2.3e-06	7.91e-08	5.99396	7.7359	1.18873	OSR2	odd-skipped related transciption factor 2
208433_s_at	2.3e-06	7.93e-08	5.99327	7.7332	1.22422	LRP8	LDL receptor related protein 8
203957_at	2.34e-06	8.09e-08	5.98839	7.71398	1.13887	E2F6	E2F transcription factor 6
210074_at	2.36e-06	8.14e-08	5.98674	7.70747	1.09123	CTSV	cathepsin V
238808_at	2.37e-06	8.18e-08	5.98552	7.70267	2.53212	HOXA13	homeobox A13
223509_at	2.39e-06	8.25e-08	5.98341	7.69436	1.83048	CLDN2	claudin 2
206214_at	2.39e-06	8.28e-08	5.98261	7.69118	1.58208	PLA2G7	phospholipase A2 group VII
239579_at	2.4e-06	8.32e-08	5.9814	7.68642	2.33519	EPHX4	epoxide hydrolase 4
219257_s_at	2.42e-06	8.4e-08	5.97907	7.67726	1.48706	SPHK1	sphingosine kinase 1
211506_s_at	2.48e-06	8.65e-08	5.97192	7.64911	2.26105	CXCL8	C-X-C motif chemokine ligand 8
213823_at	2.5e-06	8.74e-08	5.96934	7.63896	2.23161	HOXA11	homeobox A11
213869_x_at	2.52e-06	8.83e-08	5.96682	7.62903	1.10218	THY1	Thy-1 cell surface antigen
212489_at	2.56e-06	8.98e-08	5.96269	7.6128	1.14117	COL5A1	collagen type V alpha 1 chain
218105_s_at	2.58e-06	9.08e-08	5.95992	7.60191	1.11103	MRPL4	mitochondrial ribosomal protein L4
204817_at	2.61e-06	9.2e-08	5.95669	7.58918	1.43455	ESPL1	extra spindle pole bodies like 1, separase
222155_s_at	2.61e-06	9.23e-08	5.9558	7.58569	1.04583	SLC52A2	solute carrier family 52 member 2
231772_x_at	2.66e-06	9.41e-08	5.95127	7.5679	1.14851	CENPH	centromere protein H
205393_s_at	2.76e-06	9.82e-08	5.9407	7.52633	1.44359	CHEK1	checkpoint kinase 1
202638_s_at	2.78e-06	9.89e-08	5.93896	7.51949	1.31126	ICAM1	intercellular adhesion molecule 1
204475_at	2.78e-06	9.92e-08	5.93825	7.51671	1.17529	MMP1	matrix metallopeptidase 1
206550_s_at	2.86e-06	1.02e-07	5.93013	7.48481	1.11199	NUP155	nucleoporin 155
209464_at	2.94e-06	1.06e-07	5.92202	7.45298	1.54107	AURKB	aurora kinase B
208930_s_at	2.99e-06	1.08e-07	5.91615	7.42992	1.5739	ILF3	interleukin enhancer binding factor 3
229479_at	2.99e-06	1.09e-07	5.91593	7.42909	2.27876
220617_s_at	3e-06	1.09e-07	5.91411	7.42192	1.27226	ZNF532	zinc finger protein 532
210651_s_at	3.06e-06	1.12e-07	5.90916	7.40253	1.36511	EPHB2	EPH receptor B2
1554020_at	3.06e-06	1.12e-07	5.90859	7.40026	1.29396	BICD1	BICD cargo adaptor 1
223519_at	3.15e-06	1.16e-07	5.90062	7.36902	1.14582	ZAK	sterile alpha motif and leucine zipper containing kinase AZK
214095_at	3.17e-06	1.16e-07	5.89856	7.36094	1.05102	SHMT2	serine hydroxymethyltransferase 2
217762_s_at	3.18e-06	1.17e-07	5.8976	7.35719	1.17552	RAB31	RAB31, member RAS oncogene family
221927_s_at	3.21e-06	1.18e-07	5.89438	7.34454	1.00732	ABHD11	abhydrolase domain containing 11
225615_at	3.22e-06	1.19e-07	5.89319	7.3399	1.46318	IFFO2	intermediate filament family orphan 2
242546_at	3.24e-06	1.2e-07	5.89184	7.33461	1.83679	LINC01296///DUXAP10	long intergenic non-protein coding RNA 1296///double homeobox A pseudogene 10
205536_at	3.24e-06	1.2e-07	5.89106	7.33154	1.74458	VAV2	vav guanine nucleotide exchange factor 2
210983_s_at	3.36e-06	1.25e-07	5.88029	7.28936	1.20972	MCM7	minichromosome maintenance complex component 7
231879_at	3.37e-06	1.26e-07	5.87933	7.2856	1.62225	COL12A1	collagen type XII alpha 1 chain
219725_at	3.43e-06	1.29e-07	5.87368	7.26349	1.95084	TREM2	triggering receptor expressed on myeloid cells 2
203145_at	3.48e-06	1.31e-07	5.87013	7.24957	1.01915	SPAG5	sperm associated antigen 5
209461_x_at	3.48e-06	1.31e-07	5.86972	7.24798	1.1311	WDR18	WD repeat domain 18
204822_at	3.5e-06	1.32e-07	5.8678	7.24045	1.25867	TTK	TTK protein kinase
209792_s_at	3.63e-06	1.38e-07	5.85705	7.19839	3.00027	KLK10	kallikrein related peptidase 10
61734_at	3.73e-06	1.42e-07	5.84973	7.16978	1.01633	RCN3	reticulocalbin 3
218663_at	3.81e-06	1.46e-07	5.84307	7.14373	1.41021	NCAPG	non-SMC condensin I complex subunit G
1553613_s_at	3.82e-06	1.46e-07	5.84224	7.14048	1.2836	FOXC1	forkhead box C1
52255_s_at	3.89e-06	1.49e-07	5.83721	7.12086	1.59506	COL5A3	collagen type V alpha 3 chain
213008_at	3.91e-06	1.5e-07	5.83573	7.11508	2.04242	FANCI	Fanconi anemia complementation group I
230469_at	4.04e-06	1.56e-07	5.82698	7.08091	2.01469	RTKN2	rhotekin 2
214021_x_at	4.06e-06	1.57e-07	5.82523	7.07404	1.26273	ITGB5	integrin subunit beta 5
238542_at	4.07e-06	1.57e-07	5.82462	7.07169	1.78317	ULBP2	UL16 binding protein 2
206392_s_at	4.26e-06	1.66e-07	5.81164	7.02102	2.84552	RARRES1	retinoic acid receptor responder 1
202637_s_at	4.36e-06	1.7e-07	5.80489	6.9947	1.40537	ICAM1	intercellular adhesion molecule 1
203867_s_at	4.52e-06	1.77e-07	5.79464	6.95472	1.06303	NLE1	notchless homolog 1
219143_s_at	4.53e-06	1.78e-07	5.79374	6.95122	1.12525	RPP25	ribonuclease P/MRP subunit p25
202344_at	4.55e-06	1.79e-07	5.7925	6.94639	1.42142	HSF1	heat shock transcription factor 1
227213_at	4.6e-06	1.81e-07	5.78894	6.93254	1.40188	ADAT2	adenosine deaminase, tRNA specific 2
228231_at	4.65e-06	1.83e-07	5.7863	6.92223	1.59867	MIR6836///SNX8	microRNA 6836///sorting nexin 8
230336_at	4.79e-06	1.9e-07	5.77714	6.88655	1.53162
204416_x_at	4.98e-06	1.99e-07	5.76656	6.8454	1.83337	APOC1	apolipoprotein C1
204928_s_at	5e-06	1.99e-07	5.76537	6.84076	1.5281	SLC10A3	solute carrier family 10 member 3
235952_at	5.05e-06	2.02e-07	5.76213	6.82816	1.25217	DGKH	diacylglycerol kinase eta
226473_at	5.19e-06	2.09e-07	5.75367	6.79526	1.61647	CBX2	chromobox 2
215076_s_at	5.26e-06	2.12e-07	5.74985	6.7804	1.03116	COL3A1	collagen type III alpha 1 chain
218975_at	5.32e-06	2.15e-07	5.74622	6.7663	1.82473	COL5A3	collagen type V alpha 3 chain
223241_at	5.4e-06	2.2e-07	5.74133	6.74731	1.28273	MIR6836///SNX8	microRNA 6836///sorting nexin 8
224855_at	5.56e-06	2.27e-07	5.73325	6.71592	1.11618	MIR6741///PYCR2	microRNA 6741///pyrroline-5-carboxylate reductase family member 2
205366_s_at	5.56e-06	2.27e-07	5.73291	6.7146	1.26112	HOXB6	homeobox B6
201110_s_at	5.66e-06	2.33e-07	5.72717	6.69233	1.42764	THBS1	thrombospondin 1
204825_at	5.72e-06	2.35e-07	5.72418	6.68071	1.16688	MELK	maternal embryonic leucine zipper kinase
204879_at	5.75e-06	2.37e-07	5.7229	6.67576	1.92316	PDPN	podoplanin
226585_at	5.91e-06	2.44e-07	5.71506	6.64531	1.20892	NEIL2	nei like DNA glycosylase 2
1555758_a_at	5.91e-06	2.44e-07	5.71477	6.64421	1.24077	CDKN3	cyclin dependent kinase inhibitor 3
1554018_at	6.24e-06	2.61e-07	5.69825	6.58014	1.72613	GPNMB	glycoprotein nmb
216417_x_at	6.47e-06	2.73e-07	5.68721	6.53741	1.60186	HOXB9	homeobox B9
225877_at	6.64e-06	2.82e-07	5.67956	6.50777	1.32592	TYSND1	trypsin domain containing 1
224428_s_at	6.65e-06	2.82e-07	5.67885	6.50505	1.03759	CDCA7	cell division cycle associated 7
206108_s_at	6.98e-06	2.99e-07	5.66472	6.45037	1.75412	SRSF6	serine and arginine rich splicing factor 6
204617_s_at	7.01e-06	3.01e-07	5.66328	6.44483	1.03025	ACD	adrenocortical dysplasia homolog
219978_s_at	7.14e-06	3.06e-07	5.65849	6.42631	1.417	NUSAP1	nucleolar and spindle associated protein 1
205107_s_at	7.14e-06	3.06e-07	5.65842	6.42602	1.37978	EFNA4	ephrin A4
226559_at	7.21e-06	3.1e-07	5.65537	6.41425	1.24983	IER5L	immediate early response 5 like
207740_s_at	7.3e-06	3.14e-07	5.65221	6.40204	1.17629	NUP62	nucleoporin 62
209777_s_at	7.3e-06	3.14e-07	5.65213	6.40172	1.23966	SLC19A1	solute carrier family 19 member 1
220651_s_at	7.35e-06	3.17e-07	5.64998	6.39343	1.51226	MCM10	minichromosome maintenance 10 replication initiation factor
202510_s_at	7.39e-06	3.19e-07	5.64824	6.38671	1.11338	TNFAIP2	TNF alpha induced protein 2
206025_s_at	7.39e-06	3.19e-07	5.648	6.38576	1.83026	TNFAIP6	TNF alpha induced protein 6
213943_at	7.51e-06	3.26e-07	5.64315	6.36704	1.46144	TWIST1	twist family bHLH transcription factor 1
203749_s_at	7.53e-06	3.27e-07	5.64231	6.36381	1.00336	RARA	retinoic acid receptor alpha
232164_s_at	7.58e-06	3.29e-07	5.64031	6.35607	1.13434	EPPK1	epiplakin 1
213520_at	7.63e-06	3.32e-07	5.63828	6.34825	1.40204	RECQL4	RecQ like helicase 4
225655_at	7.68e-06	3.35e-07	5.63621	6.34026	1.02695	UHRF1	ubiquitin like with PHD and ring finger domains 1
203968_s_at	7.93e-06	3.47e-07	5.62726	6.30572	1.1258	CDC6	cell division cycle 6
239148_at	8.56e-06	3.77e-07	5.60628	6.22486	1.11217	MARVELD3	MARVEL domain containing 3
228281_at	8.74e-06	3.88e-07	5.59952	6.19884	1.28985	DDIAS	DNA damage induced apoptosis suppressor
219985_at	9.14e-06	4.07e-07	5.58709	6.151	1.65106	HS3ST3A1	heparan sulfate-glucosamine 3-sulfotransferase 3A1
201428_at	9.23e-06	4.12e-07	5.58399	6.13908	2.15552	CLDN4	claudin 4
205774_at	9.35e-06	4.18e-07	5.58036	6.12512	2.04542	F12	coagulation factor XII
219555_s_at	9.39e-06	4.21e-07	5.57888	6.11941	1.48532	CENPN	centromere protein N
235266_at	9.46e-06	4.24e-07	5.57693	6.11191	1.21925	ATAD2	ATPase family, AAA domain containing 2
224825_at	9.46e-06	4.25e-07	5.57674	6.11122	1.1711	DNTTIP1	deoxynucleotidyltransferase terminal interacting protein 1
209406_at	9.64e-06	4.34e-07	5.57123	6.09	1.21843	BAG2	BCL2 associated athanogene 2
221436_s_at	9.8e-06	4.42e-07	5.5668	6.07299	1.19698	CDCA3	cell division cycle associated 3
206569_at	9.98e-06	4.51e-07	5.56154	6.05278	1.60611	IL24	interleukin 24
209589_s_at	1.03e-05	4.68e-07	5.55233	6.01743	1.53401	EPHB2	EPH receptor B2
204699_s_at	1.04e-05	4.75e-07	5.54834	6.00214	1.15341	DIEXF	digestive organ expansion factor homolog (zebrafish)
203936_s_at	1.04e-05	4.76e-07	5.54791	6.00049	1.39636	MMP9	matrix metallopeptidase 9
209129_at	1.07e-05	4.91e-07	5.54004	5.97031	1.012	TRIP6	thyroid hormone receptor interactor 6
215714_s_at	1.14e-05	5.26e-07	5.52277	5.9041	1.14834	SMARCA4	SWI/SNF related, matrix associated, actin dependent regulator of chromatin, subfamily a, member 4
222703_s_at	1.16e-05	5.38e-07	5.5173	5.88317	1.22384	YRDC	yrdC N6-threonylcarbamoyltransferase domain containing
201389_at	1.19e-05	5.56e-07	5.50908	5.85171	1.4307	ITGA5	integrin subunit alpha 5
1558290_a_at	1.22e-05	5.74e-07	5.50103	5.82092	1.04277	MIR1204///PVT1	microRNA 1204///Pvt1 oncogene (non-protein coding)
212949_at	1.26e-05	5.93e-07	5.4927	5.78906	1.50933	NCAPH	non-SMC condensin I complex subunit H
221521_s_at	1.3e-05	6.17e-07	5.48254	5.75024	1.21204	GINS2	GINS complex subunit 2
218903_s_at	1.32e-05	6.29e-07	5.47771	5.7318	1.01102	NABP2	nucleic acid binding protein 2
227347_x_at	1.35e-05	6.47e-07	5.47071	5.70508	1.49169	HES4	hes family bHLH transcription factor 4
204798_at	1.36e-05	6.51e-07	5.46909	5.69889	1.66706	MYB	MYB proto-oncogene, transcription factor
203853_s_at	1.36e-05	6.54e-07	5.4678	5.69399	1.13307	GAB2	GRB2 associated binding protein 2
220178_at	1.37e-05	6.58e-07	5.46636	5.68851	1.04511	MFSD12	major facilitator superfamily domain containing 12
204794_at	1.37e-05	6.61e-07	5.46532	5.68453	1.60495	DUSP2	dual specificity phosphatase 2
219215_s_at	1.39e-05	6.67e-07	5.46284	5.67506	1.04069	SLC39A4	solute carrier family 39 member 4
209172_s_at	1.42e-05	6.84e-07	5.45637	5.65041	1.48345	CENPF	centromere protein F
202627_s_at	1.47e-05	7.15e-07	5.44517	5.6077	1.50436	SERPINE1	serpin family E member 1
219403_s_at	1.51e-05	7.39e-07	5.43685	5.57602	1.15473	HPSE	heparanase
202363_at	1.52e-05	7.46e-07	5.4347	5.56787	1.51256	SPOCK1	sparc/osteonectin, cwcv and kazal-like domains proteoglycan (testican) 1
209805_at	1.53e-05	7.49e-07	5.43352	5.56335	1.19275	PMS2CL///PMS2	PMS2 C-terminal like pseudogene///PMS1 homolog 2, mismatch repair system component
222644_s_at	1.54e-05	7.53e-07	5.43209	5.55792	1.43023	COLGALT1	collagen beta(1-O)galactosyltransferase 1
208555_x_at	1.58e-05	7.77e-07	5.4241	5.52752	1.56187	CST2	cystatin SA
212022_s_at	1.64e-05	8.19e-07	5.41081	5.47699	1.02011	MKI67	marker of proliferation Ki-67
207556_s_at	1.7e-05	8.53e-07	5.40057	5.43811	1.23168	DGKZ	diacylglycerol kinase zeta
219522_at	1.76e-05	8.84e-07	5.39143	5.40344	1.41061	FJX1	four jointed box 1
1554768_a_at	1.79e-05	9.04e-07	5.38592	5.38251	1.08881	MAD2L1	MAD2 mitotic arrest deficient-like 1 (yeast)
210567_s_at	1.83e-05	9.28e-07	5.37914	5.35681	1.14816	SKP2	S-phase kinase-associated protein 2, E3 ubiquitin protein ligase
204051_s_at	1.85e-05	9.37e-07	5.37682	5.34803	1.98905	SFRP4	secreted frizzled related protein 4
204470_at	1.88e-05	9.57e-07	5.37129	5.32709	1.90499	CXCL1	C-X-C motif chemokine ligand 1
207622_s_at	1.9e-05	9.69e-07	5.36823	5.31548	1.13794	ABCF2	ATP binding cassette subfamily F member 2
203592_s_at	1.92e-05	9.81e-07	5.36505	5.30345	1.45389	FSTL3	follistatin like 3
201262_s_at	1.95e-05	9.97e-07	5.36081	5.28738	2.04792	BGN	biglycan
223854_at	2.02e-05	1.04e-06	5.34977	5.24564	1.27236	PCDHB9///PCDHB10	protocadherin beta 9///protocadherin beta 10
207595_s_at	2.04e-05	1.06e-06	5.34632	5.23258	1.29128	BMP1	bone morphogenetic protein 1
207165_at	2.05e-05	1.06e-06	5.3449	5.22719	1.17727	HMMR	hyaluronan mediated motility receptor
232918_at	2.09e-05	1.09e-06	5.33856	5.20324	1.46482	MIR4435-2HG	MIR4435-2 host gene
202828_s_at	2.14e-05	1.11e-06	5.33265	5.18092	1.38372	MMP14	matrix metallopeptidase 14
228637_at	2.18e-05	1.14e-06	5.32663	5.15819	1.42863	ZDHHC1	zinc finger DHHC-type containing 1
223307_at	2.19e-05	1.14e-06	5.32604	5.15596	1.29819	CDCA3	cell division cycle associated 3
202497_x_at	2.24e-05	1.17e-06	5.31916	5.12999	1.37496	SLC2A3	solute carrier family 2 member 3
204268_at	2.27e-05	1.19e-06	5.31474	5.11331	2.3937	S100A2	S100 calcium binding protein A2
202262_x_at	2.27e-05	1.2e-06	5.31466	5.11303	1.20587	DDAH2	dimethylarginine dimethylaminohydrolase 2
231849_at	2.32e-05	1.23e-06	5.30812	5.08836	2.0849	KRT80	keratin 80
205114_s_at	2.35e-05	1.24e-06	5.30467	5.07534	1.41205	CCL3L3///CCL3L1///CCL3	C-C motif chemokine ligand 3 like 3///C-C motif chemokine ligand 3 like 1///C-C motif chemokine ligand 3
228302_x_at	2.36e-05	1.25e-06	5.30292	5.06878	2.64052	CAMK2N1	calcium/calmodulin dependent protein kinase II inhibitor 1
209773_s_at	2.39e-05	1.27e-06	5.2991	5.05437	1.06645	RRM2	ribonucleotide reductase regulatory subunit M2
238084_at	2.43e-05	1.3e-06	5.2939	5.03478	1.33455	PCGF3	polycomb group ring finger 3
235644_at	2.44e-05	1.3e-06	5.29284	5.0308	1.57987	CCDC138	coiled-coil domain containing 138
224162_s_at	2.52e-05	1.36e-06	5.28202	4.99009	1.00772	FBXO31	F-box protein 31
202628_s_at	2.56e-05	1.39e-06	5.2768	4.97044	1.69064	SERPINE1	serpin family E member 1
203186_s_at	2.57e-05	1.39e-06	5.27557	4.96581	1.26688	S100A4	S100 calcium binding protein A4
233555_s_at	2.6e-05	1.41e-06	5.27243	4.95401	1.38613	SULF2	sulfatase 2
235545_at	2.61e-05	1.42e-06	5.27109	4.94895	1.04952	DEPDC1	DEP domain containing 1
221558_s_at	2.63e-05	1.43e-06	5.2692	4.94187	1.19682	LEF1	lymphoid enhancer binding factor 1
230398_at	2.65e-05	1.44e-06	5.26639	4.9313	1.79245	TNS4	tensin 4
201641_at	2.65e-05	1.44e-06	5.26619	4.93058	1.4359	BST2	bone marrow stromal cell antigen 2
231227_at	2.65e-05	1.45e-06	5.26602	4.9299	1.29941
210758_at	2.65e-05	1.45e-06	5.26596	4.92968	1.1044	PSIP1	PC4 and SFRS1 interacting protein 1
203510_at	2.78e-05	1.52e-06	5.25243	4.87889	1.01229	MET	MET proto-oncogene, receptor tyrosine kinase
210405_x_at	2.8e-05	1.54e-06	5.25013	4.87026	1.41662	TNFRSF10B	TNF receptor superfamily member 10b
204285_s_at	2.85e-05	1.57e-06	5.24455	4.84934	1.1124	PMAIP1	phorbol-12-myristate-13-acetate-induced protein 1
201521_s_at	2.89e-05	1.6e-06	5.24013	4.83276	1.0239	NCBP2	nuclear cap binding protein subunit 2
205275_at	2.94e-05	1.63e-06	5.23511	4.81394	1.1575	GTPBP1	GTP binding protein 1
225541_at	2.97e-05	1.65e-06	5.23156	4.80064	1.27617	RPL22L1	ribosomal protein L22 like 1
221598_s_at	3.09e-05	1.73e-06	5.22025	4.75828	1.33716	MED27	mediator complex subunit 27
223743_s_at	3.12e-05	1.75e-06	5.2174	4.74761	1.03595	MRPL4	mitochondrial ribosomal protein L4
224646_x_at	3.3e-05	1.87e-06	5.20033	4.68377	2.79049	MIR675///H19	microRNA 675///H19, imprinted maternally expressed transcript (non-protein coding)
202827_s_at	3.37e-05	1.92e-06	5.19371	4.65904	1.48543	MMP14	matrix metallopeptidase 14
204126_s_at	3.4e-05	1.94e-06	5.19043	4.64681	1.85066	CDC45	cell division cycle 45
219588_s_at	3.47e-05	1.98e-06	5.18493	4.62626	1.00028	NCAPG2	non-SMC condensin II complex subunit G2
213523_at	3.52e-05	2.02e-06	5.18046	4.6096	1.25812	CCNE1	cyclin E1
224790_at	3.55e-05	2.04e-06	5.17776	4.59951	1.3865	ASAP1	ArfGAP with SH3 domain, ankyrin repeat and PH domain 1
218590_at	3.55e-05	2.04e-06	5.17731	4.59783	1.21479	C10orf2	chromosome 10 open reading frame 2
200806_s_at	3.64e-05	2.1e-06	5.17009	4.57091	1.18013	HSPD1	heat shock protein family D (Hsp60) member 1
223464_at	3.75e-05	2.17e-06	5.16124	4.53793	1.00541	OSBPL5	oxysterol binding protein like 5
203967_at	3.76e-05	2.18e-06	5.16021	4.53409	1.15048	CDC6	cell division cycle 6
241937_s_at	3.77e-05	2.19e-06	5.15927	4.5306	1.15668	WDR4	WD repeat domain 4
214511_x_at	3.78e-05	2.19e-06	5.15883	4.52895	1.70602	FCGR1B	Fc fragment of IgG receptor Ib
216950_s_at	3.8e-05	2.22e-06	5.15615	4.51899	1.24825	FCGR1CP///FCGR1B///FCGR1A	Fc fragment of IgG receptor Ic, pseudogene///Fc fragment of IgG receptor Ib///Fc fragment of IgG receptor Ia
201141_at	3.83e-05	2.24e-06	5.15334	4.50851	1.30512	GPNMB	glycoprotein nmb
235472_at	3.85e-05	2.25e-06	5.15233	4.50475	1.04047	FUT10	fucosyltransferase 10
227245_at	3.96e-05	2.33e-06	5.14347	4.47179	1.0146	NAA25	N(alpha)-acetyltransferase 25, NatB auxiliary subunit
209463_s_at	4.09e-05	2.41e-06	5.13443	4.4382	1.28502	TAF12	TATA-box binding protein associated factor 12
206026_s_at	4.16e-05	2.46e-06	5.12912	4.41846	1.48946	TNFAIP6	TNF alpha induced protein 6
219258_at	4.22e-05	2.51e-06	5.12393	4.39921	1.03802	TIPIN	TIMELESS interacting protein
205027_s_at	4.22e-05	2.51e-06	5.12376	4.39857	1.02009	MAP3K8	mitogen-activated protein kinase kinase kinase 8
220238_s_at	4.25e-05	2.53e-06	5.12154	4.39032	1.11261	KLHL7	kelch like family member 7
222946_s_at	4.26e-05	2.55e-06	5.11994	4.38438	1.26503	AUNIP	aurora kinase A and ninein interacting protein
235609_at	4.29e-05	2.57e-06	5.11805	4.37735	1.02949	BRIP1	BRCA1 interacting protein C-terminal helicase 1
220974_x_at	4.35e-05	2.61e-06	5.11392	4.36205	1.0675	SFXN3	sideroflexin 3
204935_at	4.4e-05	2.64e-06	5.11035	4.3488	1.63592	PTPN2	protein tyrosine phosphatase, non-receptor type 2
203520_s_at	4.43e-05	2.67e-06	5.10766	4.33883	1.03522	ZNF318	zinc finger protein 318
228033_at	4.48e-05	2.71e-06	5.10401	4.32531	1.28753	E2F7	E2F transcription factor 7
226695_at	4.5e-05	2.72e-06	5.10281	4.32088	1.62016	PRRX1	paired related homeobox 1
226328_at	4.51e-05	2.73e-06	5.10191	4.31751	1.68473	KLF16	Kruppel like factor 16
234725_s_at	4.54e-05	2.75e-06	5.09983	4.30982	1.003	SEMA4B	semaphorin 4B
207824_s_at	4.56e-05	2.77e-06	5.0987	4.30562	1.65261	MAZ	MYC associated zinc finger protein
1554600_s_at	4.57e-05	2.78e-06	5.0976	4.30156	1.08986	LMNA	lamin A/C
218349_s_at	4.69e-05	2.88e-06	5.08863	4.26836	1.0553	ZWILCH	zwilch kinetochore protein
203276_at	4.73e-05	2.9e-06	5.08642	4.26015	1.08186	LMNB1	lamin B1
204165_at	4.96e-05	3.07e-06	5.07158	4.20529	1.0377	WASF1	WAS protein family member 1
219494_at	5.02e-05	3.11e-06	5.06794	4.19184	1.20584	RAD54B	RAD54 homolog B (S. cerevisiae)
1554696_s_at	5.02e-05	3.12e-06	5.0678	4.19134	1.07069	TYMS	thymidylate synthetase
235783_at	5.06e-05	3.14e-06	5.06575	4.18375	1.27533	MRTO4	MRT4 homolog, ribosome maturation factor
231887_s_at	5.06e-05	3.14e-06	5.06538	4.18239	1.34662	PALD1	phosphatase domain containing, paladin 1
1553713_a_at	5.15e-05	3.21e-06	5.06	4.16252	1.2163	RHEBL1	Ras homolog enriched in brain like 1
219208_at	5.16e-05	3.22e-06	5.05934	4.16008	1.66401	FBXO11	F-box protein 11
218860_at	5.16e-05	3.22e-06	5.05922	4.15965	1.22365	NOC4L	nucleolar complex associated 4 homolog
235476_at	5.28e-05	3.31e-06	5.05202	4.13305	1.55046	TRIM59///IFT80	tripartite motif containing 59///intraflagellar transport 80
212746_s_at	5.49e-05	3.47e-06	5.03976	4.08788	1.80568	CEP170P1///CEP170	centrosomal protein 170 pseudogene 1///centrosomal protein 170
236026_at	5.6e-05	3.55e-06	5.03405	4.06684	1.06659	GPATCH2	G-patch domain containing 2
1555460_a_at	5.61e-05	3.56e-06	5.03344	4.06459	1.54607	SLC39A6	solute carrier family 39 member 6
217857_s_at	5.62e-05	3.57e-06	5.03243	4.06086	1.13745	RBM8A	RNA binding motif protein 8A
1555950_a_at	5.75e-05	3.66e-06	5.02587	4.03671	1.30787	CD55	CD55 molecule (Cromer blood group)
232238_at	5.81e-05	3.7e-06	5.02277	4.02532	1.51659	ASPM	abnormal spindle microtubule assembly
201418_s_at	5.88e-05	3.76e-06	5.01896	4.01129	1.08128	SOX4	SRY-box 4
1554575_a_at	6.06e-05	3.9e-06	5.0091	3.97505	1.6132	BPNT1	3'(2'), 5'-bisphosphate nucleotidase 1
238623_at	6.21e-05	4.03e-06	5.00093	3.94502	1.94438
238821_at	6.25e-05	4.06e-06	4.99873	3.93694	1.05567	CSTF2	cleavage stimulation factor subunit 2
204286_s_at	6.27e-05	4.07e-06	4.99783	3.93366	1.56529	PMAIP1	phorbol-12-myristate-13-acetate-induced protein 1
203479_s_at	6.37e-05	4.16e-06	4.99256	3.91431	1.4163	OTUD4	OTU deubiquitinase 4
204320_at	6.48e-05	4.25e-06	4.98689	3.89353	2.82059	COL11A1	collagen type XI alpha 1 chain
225380_at	6.52e-05	4.28e-06	4.98493	3.88634	1.64906	PKDCC	protein kinase domain containing, cytoplasmic
204357_s_at	6.53e-05	4.29e-06	4.98452	3.88481	1.31693	LIMK1	LIM domain kinase 1
204827_s_at	6.75e-05	4.46e-06	4.97397	3.84616	1.46844	CCNF	cyclin F
205379_at	6.77e-05	4.47e-06	4.97336	3.84395	1.41585	CBR3	carbonyl reductase 3
211603_s_at	6.88e-05	4.57e-06	4.96776	3.82345	1.49201	ETV4	ETS variant 4
202326_at	7.01e-05	4.67e-06	4.96187	3.80188	1.12188	EHMT2	euchromatic histone lysine methyltransferase 2
200629_at	7.08e-05	4.73e-06	4.95871	3.79033	1.13508	WARS	tryptophanyl-tRNA synthetase
1559989_at	7.13e-05	4.77e-06	4.95681	3.78336	1.05558	TPM4	tropomyosin 4
212236_x_at	7.14e-05	4.78e-06	4.95623	3.78126	1.89351	KRT17///JUP	keratin 17///junction plakoglobin
230369_at	7.19e-05	4.81e-06	4.95413	3.77359	1.07549	GPR161	G protein-coupled receptor 161
226355_at	7.37e-05	4.97e-06	4.94592	3.7436	1.29646	POC1A	POC1 centriolar protein A
211165_x_at	7.41e-05	5e-06	4.94431	3.73769	2.01352	EPHB2	EPH receptor B2
213746_s_at	7.5e-05	5.07e-06	4.94026	3.7229	1.04325	FLNA	filamin A
229225_at	7.63e-05	5.19e-06	4.93447	3.70179	1.13533	NRP2	neuropilin 2
219026_s_at	7.92e-05	5.42e-06	4.92303	3.66005	1.36694	RASAL2	RAS protein activator like 2
204259_at	7.93e-05	5.43e-06	4.92237	3.65767	1.64292	MMP7	matrix metallopeptidase 7
226624_at	8.2e-05	5.67e-06	4.91122	3.61703	1.09771	RAD54L2	RAD54-like 2 (S. cerevisiae)
218029_at	8.32e-05	5.78e-06	4.90612	3.59848	1.4001	FAM65A	family with sequence similarity 65 member A
203820_s_at	8.35e-05	5.8e-06	4.90502	3.59446	1.75415	IGF2BP3	insulin like growth factor 2 mRNA binding protein 3
204826_at	8.36e-05	5.81e-06	4.90461	3.59297	1.01264	CCNF	cyclin F
203806_s_at	8.54e-05	5.96e-06	4.89795	3.56875	1.41159	FANCA	Fanconi anemia complementation group A
213125_at	8.55e-05	5.97e-06	4.89761	3.56751	1.04075	OLFML2B	olfactomedin like 2B
210869_s_at	8.57e-05	5.98e-06	4.89702	3.56538	1.07656	MIR6756///MCAM	microRNA 6756///melanoma cell adhesion molecule
1554008_at	8.64e-05	6.04e-06	4.89423	3.55524	1.42955	OSMR	oncostatin M receptor
209047_at	8.69e-05	6.08e-06	4.89253	3.54906	1.2081	AQP1	aquaporin 1 (Colton blood group)
203785_s_at	8.77e-05	6.15e-06	4.88976	3.53899	1.49528	DDX28	DEAD-box helicase 28
227928_at	8.81e-05	6.18e-06	4.88828	3.53363	1.3863	PARPBP	PARP1 binding protein
210776_x_at	8.89e-05	6.25e-06	4.88541	3.52321	1.08944	TCF3	transcription factor 3
205375_at	8.93e-05	6.29e-06	4.88387	3.51762	1.21146	MDFI	MyoD family inhibitor
1558750_a_at	8.98e-05	6.34e-06	4.88175	3.50992	1.20719	LOC100288637///ARHGAP11B	OTU deubiquitinase 7A pseudogene///Rho GTPase activating protein 11B
217640_x_at	9.06e-05	6.4e-06	4.87926	3.50086	1.25357	SKA1	spindle and kinetochore associated complex subunit 1
223278_at	9.42e-05	6.7e-06	4.86683	3.45579	1.31246	GJB2	gap junction protein beta 2
213496_at	9.53e-05	6.8e-06	4.86312	3.44233	1.17435	PLPPR4	phospholipid phosphatase related 4
205823_at	9.7e-05	6.95e-06	4.85744	3.42176	1.39707	RGS12	regulator of G-protein signaling 12
234944_s_at	9.76e-05	7e-06	4.85548	3.41469	1.10209	MTFR2	mitochondrial fission regulator 2
211966_at	0.000101	7.25e-06	4.84625	3.38128	1.24295	COL4A2	collagen type IV alpha 2 chain
223774_at	0.000102	7.38e-06	4.84158	3.36439	1.03659	SNORA16A///SNORA61///SNORA44///SNHG12	small nucleolar RNA, H/ACA box 16A///small nucleolar RNA, H/ACA box 61///small nucleolar RNA, H/ACA box 44///small nucleolar RNA host gene 12
235052_at	0.000104	7.53e-06	4.83619	3.34492	1.08609	ZNF792	zinc finger protein 792
224927_at	0.000104	7.57e-06	4.83476	3.33975	1.16032	PPP1R18	protein phosphatase 1 regulatory subunit 18
209791_at	0.000104	7.58e-06	4.83447	3.33868	1.3825	PADI2	peptidyl arginine deiminase 2
218560_s_at	0.000105	7.67e-06	4.83114	3.32668	1.05513	JMJD4	jumonji domain containing 4
1555359_at	0.000105	7.68e-06	4.83096	3.32601	1.10197	PIGQ	phosphatidylinositol glycan anchor biosynthesis class Q
211013_x_at	0.000105	7.68e-06	4.8309	3.32579	1.4016	PML	promyelocytic leukemia
212682_s_at	0.000106	7.82e-06	4.82621	3.30888	1.13172	LMF2	lipase maturation factor 2
205681_at	0.000107	7.91e-06	4.82302	3.29736	1.59702	BCL2A1	BCL2 related protein A1
202937_x_at	0.000111	8.21e-06	4.81303	3.26133	1.28998	RRP7A	ribosomal RNA processing 7 homolog A
225355_at	0.000113	8.38e-06	4.80753	3.24152	1.02312	NEURL1B	neuralized E3 ubiquitin protein ligase 1B
209820_s_at	0.000114	8.5e-06	4.80377	3.22795	1.07347	TBL3	transducin beta like 3
241838_at	0.000117	8.73e-06	4.79669	3.20249	1.37672
214651_s_at	0.000117	8.74e-06	4.79641	3.20148	1.99972	HOXA10-HOXA9///MIR196B///HOXA9	HOXA10-HOXA9 readthrough///microRNA 196b///homeobox A9
202094_at	0.000117	8.79e-06	4.79495	3.19621	1.11087	BIRC5	baculoviral IAP repeat containing 5
205634_x_at	0.000118	8.83e-06	4.79375	3.1919	1.0099	ZDHHC24	zinc finger DHHC-type containing 24
222632_s_at	0.000122	9.2e-06	4.78283	3.15262	1.07533	LZTFL1	leucine zipper transcription factor like 1
220319_s_at	0.000123	9.26e-06	4.78112	3.1465	1.00852	MYLIP	myosin regulatory light chain interacting protein
205585_at	0.000123	9.33e-06	4.77922	3.13967	1.03813	ETV6	ETS variant 6
213147_at	0.000126	9.56e-06	4.77264	3.11603	1.67345	HOXA10	homeobox A10
221496_s_at	0.000127	9.59e-06	4.77171	3.1127	1.38092	TOB2	transducer of ERBB2, 2
201926_s_at	0.000128	9.71e-06	4.76843	3.10094	1.3019	CD55	CD55 molecule (Cromer blood group)
218959_at	0.000128	9.77e-06	4.76686	3.09528	1.54411	HOXC10	homeobox C10
232165_at	0.000129	9.8e-06	4.76606	3.09241	1.12557	EPPK1	epiplakin 1
204748_at	0.000134	1.03e-05	4.75368	3.04803	1.5656	PTGS2	prostaglandin-endoperoxide synthase 2
229947_at	0.000134	1.03e-05	4.75347	3.04731	1.47163	PI15	peptidase inhibitor 15
214744_s_at	0.000135	1.04e-05	4.75135	3.03971	1.12042	SNORA21///RPL23	small nucleolar RNA, H/ACA box 21///ribosomal protein L23
228902_at	0.000136	1.04e-05	4.74927	3.03224	1.01491	NUP214	nucleoporin 214
204932_at	0.000142	1.1e-05	4.73577	2.98396	1.526	TNFRSF11B	TNF receptor superfamily member 11b
202927_at	0.000142	1.1e-05	4.73494	2.98098	1.24953	PIN1	peptidylprolyl cis/trans isomerase, NIMA-interacting 1
205581_s_at	0.000142	1.1e-05	4.73452	2.97948	1.39671	NOS3	nitric oxide synthase 3
224997_x_at	0.000143	1.11e-05	4.73287	2.97357	1.17264	MIR675///H19	microRNA 675///H19, imprinted maternally expressed transcript (non-protein coding)
213343_s_at	0.000146	1.13e-05	4.72692	2.95231	1.50266	GDPD5	glycerophosphodiester phosphodiesterase domain containing 5
223487_x_at	0.000147	1.14e-05	4.72448	2.9436	1.44347	GNB4	G protein subunit beta 4
212551_at	0.00015	1.18e-05	4.71701	2.91694	1.42765	CAP2	CAP, adenylate cyclase-associated protein, 2 (yeast)
242594_at	0.000155	1.22e-05	4.70664	2.87997	1.82336	BOD1L1	biorientation of chromosomes in cell division 1 like 1
202307_s_at	0.00016	1.27e-05	4.69642	2.84356	1.02852	TAP1	transporter 1, ATP binding cassette subfamily B member
219434_at	0.00016	1.28e-05	4.69532	2.83964	2.14695	TREM1	triggering receptor expressed on myeloid cells 1
229952_at	0.000162	1.3e-05	4.69086	2.82375	1.18639	PLEKHG3	pleckstrin homology and RhoGEF domain containing G3
204078_at	0.000163	1.3e-05	4.68934	2.81835	1.11242	P3H4	prolyl 3-hydroxylase family member 4 (non-enzymatic)
230021_at	0.000163	1.31e-05	4.68812	2.81401	1.40772	TICRR	TOPBP1 interacting checkpoint and replication regulator
231882_at	0.000164	1.32e-05	4.68675	2.80915	1.09784
220685_at	0.000165	1.33e-05	4.68443	2.8009	1.16159	FAM120C	family with sequence similarity 120C
221909_at	0.000166	1.33e-05	4.68357	2.79781	1.46621	RNFT2	ring finger protein, transmembrane 2
202756_s_at	0.000166	1.34e-05	4.68302	2.79587	1.03378	GPC1	glypican 1
203915_at	0.000167	1.35e-05	4.68112	2.78912	1.78131	CXCL9	C-X-C motif chemokine ligand 9
229139_at	0.000168	1.35e-05	4.67942	2.78306	1.25553	JPH1	junctophilin 1
203819_s_at	0.00017	1.38e-05	4.67509	2.76767	2.16315	IGF2BP3	insulin like growth factor 2 mRNA binding protein 3
219650_at	0.000171	1.38e-05	4.67418	2.76445	1.21395	ERCC6L	ERCC excision repair 6 like, spindle assembly checkpoint helicase
228868_x_at	0.000171	1.39e-05	4.67271	2.75925	1.04629	CDT1	chromatin licensing and DNA replication factor 1
215116_s_at	0.000174	1.42e-05	4.66691	2.73864	1.32743	DNM1	dynamin 1
1555225_at	0.000174	1.42e-05	4.66679	2.73822	1.66053	C1orf43	chromosome 1 open reading frame 43
203086_at	0.000176	1.44e-05	4.66309	2.72511	1.12365	KIF2A	kinesin family member 2A
234001_s_at	0.000179	1.46e-05	4.65847	2.7087	1.12465	ARFGAP1	ADP ribosylation factor GTPase activating protein 1
238896_at	0.000181	1.48e-05	4.6545	2.69464	1.09289	ST3GAL2	ST3 beta-galactoside alpha-2,3-sialyltransferase 2
205278_at	0.000182	1.5e-05	4.65262	2.68797	1.84867	GAD1	glutamate decarboxylase 1
235821_at	0.000192	1.6e-05	4.63412	2.6225	1.85597	WISP1	WNT1 inducible signaling pathway protein 1
205240_at	0.000194	1.62e-05	4.63106	2.61169	1.51102	GPSM2	G-protein signaling modulator 2
224469_s_at	0.000195	1.64e-05	4.62823	2.60169	1.17201	INF2	inverted formin, FH2 and WH2 domain containing
201109_s_at	0.000201	1.68e-05	4.6205	2.57438	1.34717	THBS1	thrombospondin 1
218907_s_at	0.000203	1.71e-05	4.61663	2.56072	1.07108	LRRC61	leucine rich repeat containing 61
210184_at	0.000204	1.72e-05	4.61556	2.55694	1.29279	ITGAX	integrin subunit alpha X
219385_at	0.000205	1.73e-05	4.61299	2.54788	1.03044	SLAMF8	SLAM family member 8
220255_at	0.000211	1.79e-05	4.60378	2.51539	1.05234	FANCE	Fanconi anemia complementation group E
203382_s_at	0.000215	1.83e-05	4.59761	2.49366	1.35735	APOE	apolipoprotein E
202237_at	0.000215	1.83e-05	4.59745	2.49312	1.23848	LOC101928916///NNMT	uncharacterized LOC101928916///nicotinamide N-methyltransferase
202855_s_at	0.000216	1.84e-05	4.59652	2.48985	1.20026	MIR6787///SLC16A3	microRNA 6787///solute carrier family 16 member 3
206516_at	0.000217	1.86e-05	4.59417	2.48156	1.46852	MIR4321///AMH	microRNA 4321///anti-Mullerian hormone
220840_s_at	0.000218	1.86e-05	4.59373	2.48002	1.29118	C1orf112	chromosome 1 open reading frame 112
208893_s_at	0.00022	1.88e-05	4.59028	2.46787	1.62954	DUSP6	dual specificity phosphatase 6
223247_at	0.000222	1.9e-05	4.58785	2.45933	1.16315	MED10	mediator complex subunit 10
210220_at	0.000224	1.93e-05	4.58361	2.4444	1.47289	FZD2	frizzled class receptor 2
222108_at	0.000231	2e-05	4.57375	2.40978	1.09084	AMIGO2	adhesion molecule with Ig like domain 2
204381_at	0.00024	2.11e-05	4.55989	2.36114	1.22463	LRP3	LDL receptor related protein 3
223723_at	0.000244	2.15e-05	4.55417	2.34112	1.41831	MELTF	melanotransferrin
219919_s_at	0.000245	2.16e-05	4.553	2.33701	1.00646	SSH3	slingshot protein phosphatase 3
212951_at	0.000248	2.18e-05	4.54991	2.32618	1.21345	ADGRF5	adhesion G protein-coupled receptor F5
206994_at	0.000249	2.2e-05	4.54763	2.3182	1.30586	CST4	cystatin S
224733_at	0.00025	2.21e-05	4.54651	2.31429	1.18868	CMTM3	CKLF like MARVEL transmembrane domain containing 3
205195_at	0.000259	2.3e-05	4.53519	2.27469	1.48074	AP1S1	adaptor related protein complex 1 sigma 1 subunit
235178_x_at	0.000262	2.33e-05	4.53229	2.26454	1.13823	ESCO2	establishment of sister chromatid cohesion N-acetyltransferase 2
227549_x_at	0.000268	2.39e-05	4.52477	2.23827	1.00264	ZDHHC24	zinc finger DHHC-type containing 24
210847_x_at	0.000273	2.45e-05	4.51846	2.21627	1.17562	TNFRSF25	TNF receptor superfamily member 25
210004_at	0.000281	2.54e-05	4.50877	2.1825	1.08414	OLR1	oxidized low density lipoprotein receptor 1
205321_at	0.000282	2.55e-05	4.50735	2.17752	1.75596	EIF2S3	eukaryotic translation initiation factor 2 subunit gamma
209324_s_at	0.000286	2.59e-05	4.50302	2.16245	1.46948	RGS16	regulator of G-protein signaling 16
213435_at	0.000294	2.67e-05	4.49454	2.13293	1.25008	SATB2	SATB homeobox 2
202431_s_at	0.000294	2.68e-05	4.4944	2.13245	1.00457	MYC	v-myc avian myelocytomatosis viral oncogene homolog
214612_x_at	0.000304	2.79e-05	4.48329	2.09384	2.7479	MAGEA6	MAGE family member A6
200688_at	0.000306	2.81e-05	4.48124	2.08672	1.03838	SF3B3	splicing factor 3b subunit 3
1560599_a_at	0.000309	2.84e-05	4.47785	2.07495	1.0531	CEP89	centrosomal protein 89
213669_at	0.000318	2.95e-05	4.46774	2.03986	1.40494	FCHO1	FCH domain only 1
217349_s_at	0.000321	2.98e-05	4.46509	2.03068	1.12626	PRICKLE3	prickle planar cell polarity protein 3
204726_at	0.000322	2.99e-05	4.46427	2.02783	1.412	CDH13	cadherin 13
201504_s_at	0.000327	3.04e-05	4.45936	2.01083	1.44691	TSN	translin
204052_s_at	0.000337	3.16e-05	4.44845	1.97308	1.31384	SFRP4	secreted frizzled related protein 4
206354_at	0.000339	3.18e-05	4.44677	1.96725	2.22113	SLCO1B3	solute carrier organic anion transporter family member 1B3
242754_at	0.000339	3.18e-05	4.4467	1.96701	1.26688	LOC101559451	uncharacterized LOC101559451
36742_at	0.00034	3.19e-05	4.44604	1.96472	1.38378	TRIM15	tripartite motif containing 15
209299_x_at	0.000341	3.2e-05	4.44486	1.96067	1.14654	PPIL2	peptidylprolyl isomerase like 2
215280_s_at	0.000347	3.27e-05	4.43885	1.93988	1.12622	PPFIA3	PTPRF interacting protein alpha 3
211767_at	0.000354	3.36e-05	4.43171	1.91525	1.46362	GINS4	GINS complex subunit 4
1552680_a_at	0.000355	3.37e-05	4.43097	1.91269	1.11752	KNL1	kinetochore scaffold 1
212873_at	0.00036	3.43e-05	4.42598	1.89548	1.47874	ARHGAP45	Rho GTPase activating protein 45
203953_s_at	0.000363	3.46e-05	4.4237	1.88761	2.82199	CLDN3	claudin 3
205220_at	0.000368	3.51e-05	4.4195	1.87312	2.7093	HCAR3	hydroxycarboxylic acid receptor 3
214804_at	0.000372	3.56e-05	4.41568	1.85997	1.07644	CENPI	centromere protein I
222678_s_at	0.000379	3.64e-05	4.4093	1.83798	1.42741	DCUN1D1	defective in cullin neddylation 1 domain containing 1
222774_s_at	0.000381	3.67e-05	4.40741	1.8315	1.21021	NETO2	neuropilin and tolloid like 2
205569_at	0.000388	3.76e-05	4.40038	1.80731	1.20803	LAMP3	lysosomal associated membrane protein 3
220258_s_at	0.000393	3.83e-05	4.39575	1.79139	1.20489	WRAP53	WD repeat containing antisense to TP53
200951_s_at	0.000396	3.85e-05	4.3939	1.78505	1.64164	CCND2	cyclin D2
224359_s_at	0.000402	3.93e-05	4.38863	1.76696	1.32766	HOOK3	hook microtubule tethering protein 3
207103_at	0.000406	3.97e-05	4.3853	1.75552	1.4787	KCND2	potassium voltage-gated channel subfamily D member 2
1566901_at	0.000416	4.1e-05	4.37688	1.72665	1.20362	TGIF1	TGFB induced factor homeobox 1
209837_at	0.000417	4.11e-05	4.37619	1.72429	1.2326	AP4M1	adaptor related protein complex 4 mu 1 subunit
203702_s_at	0.000422	4.17e-05	4.37163	1.70867	1.45886	TTLL4	tubulin tyrosine ligase like 4
204458_at	0.000422	4.18e-05	4.37136	1.70772	1.08037	PLA2G15	phospholipase A2 group XV
217430_x_at	0.000425	4.21e-05	4.36897	1.69953	1.26861	COL1A1	collagen type I alpha 1 chain
1556697_at	0.000428	4.25e-05	4.3669	1.69246	1.85176	GPRIN3	GPRIN family member 3
230563_at	0.000429	4.26e-05	4.36607	1.68963	1.94139	RASGEF1A	RasGEF domain family member 1A
223683_at	0.00043	4.28e-05	4.36452	1.68432	1.03696	ZMYND15	zinc finger MYND-type containing 15
222876_s_at	0.000438	4.36e-05	4.35948	1.66708	1.05565	ADAP2	ArfGAP with dual PH domains 2
1554899_s_at	0.00044	4.39e-05	4.35788	1.66161	1.17409	FCER1G	Fc fragment of IgE receptor Ig
206205_at	0.000441	4.41e-05	4.35625	1.65604	1.24656	MPHOSPH9	M-phase phosphoprotein 9
205695_at	0.000448	4.5e-05	4.35051	1.63643	1.22754	SDS	serine dehydratase
1562869_at	0.000453	4.56e-05	4.34689	1.62404	1.02505	LOC101929406	uncharacterized LOC101929406
223500_at	0.000454	4.58e-05	4.34607	1.62125	1.29521	CPLX1	complexin 1
223290_at	0.000463	4.69e-05	4.33931	1.59818	1.06499	PDXP///SH3BP1	pyridoxal phosphatase///SH3 domain binding protein 1
213553_x_at	0.000473	4.8e-05	4.33247	1.57485	1.07426	APOC1	apolipoprotein C1
220289_s_at	0.000487	4.99e-05	4.32205	1.5394	1.55911	AIM1L	absent in melanoma 1-like
1558034_s_at	0.000497	5.11e-05	4.31512	1.5158	2.11149	CP	ceruloplasmin (ferroxidase)
221566_s_at	0.000497	5.13e-05	4.31434	1.51317	1.09382	NOL3	nucleolar protein 3
203210_s_at	0.0005	5.16e-05	4.3123	1.50624	1.30042	RFC5	replication factor C subunit 5
239153_at	0.000502	5.19e-05	4.31081	1.50117	1.89938	HOTAIR	HOX transcript antisense RNA
219201_s_at	0.000507	5.26e-05	4.30743	1.48968	1.11133	TWSG1	twisted gastrulation BMP signaling modulator 1
234952_s_at	0.000509	5.28e-05	4.30595	1.48466	1.06914	PHRF1	PHD and ring finger domains 1
212396_s_at	0.000514	5.34e-05	4.30303	1.47474	1.13489	EMC1	ER membrane protein complex subunit 1
204329_s_at	0.000517	5.38e-05	4.30101	1.46788	1.15518	ZNF202	zinc finger protein 202
238557_at	0.000519	5.41e-05	4.2993	1.46208	1.0769	CHKB-AS1	CHKB antisense RNA 1 (head to head)
203876_s_at	0.000523	5.45e-05	4.29737	1.45555	1.51041	MMP11	matrix metallopeptidase 11
204346_s_at	0.000527	5.5e-05	4.29457	1.44605	1.3076	RASSF1	Ras association domain family member 1
203954_x_at	0.000528	5.52e-05	4.2938	1.44342	2.38415	CLDN3	claudin 3
214121_x_at	0.000528	5.53e-05	4.29329	1.44169	1.08829	PDLIM7	PDZ and LIM domain 7
219229_at	0.000536	5.62e-05	4.28882	1.42654	1.09433	SLCO3A1	solute carrier organic anion transporter family member 3A1
204857_at	0.000545	5.73e-05	4.28325	1.40768	1.11125	MAD1L1	MAD1 mitotic arrest deficient like 1
229715_at	0.000546	5.74e-05	4.28248	1.40506	1.04234	NCR3LG1	natural killer cell cytotoxicity receptor 3 ligand 1
202897_at	0.00055	5.8e-05	4.27966	1.39554	1.07871	SIRPA	signal regulatory protein alpha
212823_s_at	0.000553	5.84e-05	4.27763	1.38865	1.17283	PLEKHG3	pleckstrin homology and RhoGEF domain containing G3
1554406_a_at	0.000554	5.86e-05	4.27706	1.38673	1.13407	CLEC7A	C-type lectin domain family 7 member A
47550_at	0.000555	5.87e-05	4.27661	1.38522	1.16173	LZTS1	leucine zipper tumor suppressor 1
205559_s_at	0.000573	6.1e-05	4.26583	1.34879	1.49357	PCSK5	proprotein convertase subtilisin/kexin type 5
211237_s_at	0.000576	6.14e-05	4.26381	1.34195	1.5085	FGFR4	fibroblast growth factor receptor 4
206907_at	0.000579	6.17e-05	4.26236	1.33707	1.33741	TNFSF9	tumor necrosis factor superfamily member 9
211947_s_at	0.00058	6.18e-05	4.26181	1.33522	1.38914	PRRC2C	proline rich coiled-coil 2C
215505_s_at	0.000586	6.27e-05	4.25809	1.32264	1.40843	STRN3	striatin 3
222045_s_at	0.000593	6.36e-05	4.25395	1.30868	1.0992	PCIF1	PDX1 C-terminal inhibiting factor 1
236741_at	0.000594	6.37e-05	4.25355	1.30734	1.75077	WDR72	WD repeat domain 72
213856_at	0.000594	6.38e-05	4.25315	1.30599	1.44049	CD47	CD47 molecule
205767_at	0.000612	6.62e-05	4.24258	1.2704	1.90627	EREG	epiregulin
231250_at	0.000618	6.7e-05	4.23913	1.25878	1.18404	LOC101060400	uncharacterized LOC101060400
1554264_at	0.000625	6.8e-05	4.23502	1.24494	1.14851	CKAP2	cytoskeleton associated protein 2
206467_x_at	0.000643	7.05e-05	4.22467	1.21015	1.04968	RTEL1-TNFRSF6B///TNFRSF6B	RTEL1-TNFRSF6B readthrough (NMD candidate)///TNF receptor superfamily member 6b
203334_at	0.00065	7.14e-05	4.22132	1.1989	1.068	DHX8	DEAH-box helicase 8
218309_at	0.000651	7.16e-05	4.22041	1.19585	1.10913	CAMK2N1	calcium/calmodulin dependent protein kinase II inhibitor 1
205085_at	0.000652	7.18e-05	4.21974	1.1936	1.23301	ORC1	origin recognition complex subunit 1
204247_s_at	0.000673	7.44e-05	4.20955	1.15943	1.07697	CDK5	cyclin dependent kinase 5
244641_at	0.000677	7.49e-05	4.20757	1.15281	1.03729	MALSU1	mitochondrial assembly of ribosomal large subunit 1
241710_at	0.000677	7.5e-05	4.20745	1.15241	1.35107	C1GALT1C1L	C1GALT1-specific chaperone 1 like
207060_at	0.000678	7.51e-05	4.20677	1.15011	1.31995	EN2	engrailed homeobox 2
204492_at	0.000696	7.76e-05	4.1976	1.11943	1.11817	ARHGAP11A	Rho GTPase activating protein 11A
211148_s_at	0.000713	8.01e-05	4.18846	1.08888	1.20418	ANGPT2	angiopoietin 2
209052_s_at	0.000716	8.05e-05	4.18716	1.08452	1.16169	WHSC1	Wolf-Hirschhorn syndrome candidate 1
225807_at	0.000721	8.14e-05	4.18396	1.07385	1.01399	AJUBA	ajuba LIM protein
236144_at	0.000729	8.24e-05	4.18063	1.06271	1.14713	CPXM2	carboxypeptidase X, M14 family member 2
230516_at	0.000731	8.27e-05	4.17967	1.0595	1.17264	MALSU1	mitochondrial assembly of ribosomal large subunit 1
211712_s_at	0.000736	8.34e-05	4.17707	1.05085	1.5467	ANXA9	annexin A9
206172_at	0.000765	8.76e-05	4.16306	1.00415	1.64734	IL13RA2	interleukin 13 receptor subunit alpha 2
201123_s_at	0.000769	8.82e-05	4.16136	0.998494	1.72081	EIF5A	eukaryotic translation initiation factor 5A
218484_at	0.000782	8.99e-05	4.15567	0.979549	1.46431	NDUFA4L2	NDUFA4, mitochondrial complex associated like 2
32128_at	0.000791	9.12e-05	4.15168	0.966303	1.62619	CCL18	C-C motif chemokine ligand 18
203699_s_at	0.000799	9.25e-05	4.14781	0.953439	1.42125	DIO2	deiodinase, iodothyronine, type II
211887_x_at	0.000811	9.4e-05	4.14299	0.937432	1.02112	MSR1	macrophage scavenger receptor 1
205165_at	0.000826	9.62e-05	4.13658	0.916166	1.25745	CELSR3	cadherin EGF LAG seven-pass G-type receptor 3
227382_at	0.000832	9.71e-05	4.13396	0.907485	1.0927	CYB5B	cytochrome b5 type B
204982_at	0.000843	9.88e-05	4.12899	0.890988	1.30934	GIT2	GIT ArfGAP 2
204991_s_at	0.000844	9.88e-05	4.12881	0.890399	1.1173	NF2	neurofibromin 2
204695_at	0.000848	9.95e-05	4.12682	0.883818	1.30514	CDC25A	cell division cycle 25A
201718_s_at	0.000854	0.0001	4.12469	0.876747	1.051	EPB41L2	erythrocyte membrane protein band 4.1 like 2
239010_at	0.000858	0.000101	4.12249	0.869479	2.01825	DUXAP10	double homeobox A pseudogene 10
242100_at	0.000859	0.000101	4.12209	0.868173	1.1666	CHSY3	chondroitin sulfate synthase 3
219890_at	0.000865	0.000102	4.11919	0.858557	1.48837	CLEC5A	C-type lectin domain family 5 member A
243924_at	0.000909	0.000108	4.10242	0.803149	1.53896	LINC00665	long intergenic non-protein coding RNA 665
223883_s_at	0.000912	0.000109	4.1012	0.799122	1.69429	STK31	serine/threonine kinase 31
233445_at	0.000912	0.000109	4.1011	0.798807	1.26667
203649_s_at	0.000937	0.000113	4.09135	0.766646	2.20955	PLA2G2A	phospholipase A2 group IIA
233986_s_at	0.000964	0.000116	4.08164	0.734676	1.2864	PLEKHG2	pleckstrin homology and RhoGEF domain containing G2
238418_at	0.000966	0.000117	4.08078	0.73186	1.27302	SLC35B4	solute carrier family 35 member B4
217767_at	0.000967	0.000117	4.08038	0.730557	1.27497	C3	complement component 3
1554576_a_at	0.000979	0.000119	4.07605	0.716303	1.38261	ETV4	ETS variant 4
201702_s_at	0.00098	0.000119	4.07541	0.714199	1.06327	PPP1R10	protein phosphatase 1 regulatory subunit 10
229215_at	0.000999	0.000122	4.06848	0.691428	1.85589	ASCL2	achaete-scute family bHLH transcription factor 2
228671_at	0.001	0.000122	4.06828	0.690797	1.44354	TMEM201	transmembrane protein 201
202407_s_at	0.00103	0.000126	4.05841	0.658393	1.17661	PRPF31	pre-mRNA processing factor 31
223666_at	0.00105	0.000129	4.05123	0.634869	1.30315	SNX5	sorting nexin 5
233058_at	0.00105	0.00013	4.04949	0.629173	1.27664	GPSM2	G-protein signaling modulator 2
234863_x_at	0.00108	0.000135	4.03949	0.596473	1.38996	FBXO5	F-box protein 5
221940_at	0.00109	0.000136	4.0362	0.585735	1.12891	RPUSD2	RNA pseudouridylate synthase domain containing 2
222968_at	0.0011	0.000137	4.03416	0.57906	1.0955
204463_s_at	0.00112	0.00014	4.02779	0.55825	1.36907	EDNRA	endothelin receptor type A
204533_at	0.00114	0.000144	4.01982	0.532264	1.24034	CXCL10	C-X-C motif chemokine ligand 10
213449_at	0.00114	0.000145	4.01926	0.530448	1.04436	POP1	POP1 homolog, ribonuclease P/MRP subunit
205816_at	0.00114	0.000145	4.01843	0.527747	1.26402	ITGB8	integrin subunit beta 8
202504_at	0.00116	0.000148	4.01204	0.506933	1.77908	TRIM29	tripartite motif containing 29
1552619_a_at	0.00119	0.000153	4.00353	0.479244	1.43301	ANLN	anillin actin binding protein
1554887_at	0.00122	0.000156	3.99702	0.458086	1.24225	LOC101927746	uncharacterized LOC101927746
231094_s_at	0.00123	0.000158	3.99387	0.447877	1.07119	LOC101928195///LOC100996643///MTHFD1L	methylenetetrahydrofolate dehydrogenase (NADP+ dependent) 1-like pseudogene///monofunctional C1-tetrahydrofolate synthase, mitochondrial-like///methylenetetrahydrofolate dehydrogenase (NADP+ dependent) 1-like
243590_at	0.00123	0.000158	3.99335	0.446194	1.11313
203068_at	0.00124	0.000159	3.99106	0.438764	1.32659	KLHL21	kelch like family member 21
1553540_a_at	0.00125	0.000161	3.98748	0.427135	1.08316	SLC29A2	solute carrier family 29 member 2
202765_s_at	0.00125	0.000162	3.98674	0.424752	1.25245	FBN1	fibrillin 1
232894_at	0.00126	0.000163	3.98459	0.417762	1.18836	SEC14L2	SEC14 like lipid binding 2
217651_at	0.00128	0.000166	3.97851	0.398088	1.2059
211210_x_at	0.00129	0.000169	3.9745	0.385097	1.23522	SH2D1A	SH2 domain containing 1A
202267_at	0.00129	0.000169	3.97393	0.383259	1.03982	LAMC2	laminin subunit gamma 2
216488_s_at	0.0013	0.00017	3.97126	0.37461	1.37556	ATP11A	ATPase phospholipid transporting 11A
205081_at	0.00132	0.000174	3.96525	0.355197	1.13557	CRIP1	cysteine rich protein 1
208121_s_at	0.00133	0.000176	3.96171	0.343759	1.17175	PTPRO	protein tyrosine phosphatase, receptor type O
201925_s_at	0.00134	0.000176	3.96121	0.342136	1.13018	CD55	CD55 molecule (Cromer blood group)
209949_at	0.00137	0.000182	3.95203	0.312524	1.32348	NCF2	neutrophil cytosolic factor 2
203444_s_at	0.00137	0.000182	3.95154	0.310932	1.19346	MTA2	metastasis associated 1 family member 2
225779_at	0.00138	0.000184	3.94944	0.304157	1.17038	SLC27A4	solute carrier family 27 member 4
203903_s_at	0.00139	0.000186	3.94593	0.292861	1.38792	HEPH	hephaestin
201905_s_at	0.0014	0.000187	3.94495	0.289692	1.01268	CTDSPL	CTD small phosphatase like
1553244_at	0.00141	0.000189	3.94171	0.27926	1.29515	FANCB	Fanconi anemia complementation group B
219278_at	0.00142	0.000191	3.93876	0.269774	1.03709	MAP3K6	mitogen-activated protein kinase kinase kinase 6
226882_x_at	0.00142	0.000191	3.93748	0.265642	1.24747	WDR4	WD repeat domain 4
203558_at	0.00143	0.000192	3.93584	0.260381	1.24438	CUL7	cullin 7
202134_s_at	0.00144	0.000193	3.93449	0.256038	1.12142	WWTR1	WW domain containing transcription regulator 1
225454_at	0.00144	0.000194	3.93379	0.253776	1.01688	CCDC124	coiled-coil domain containing 124
221178_at	0.00146	0.000198	3.92703	0.232074	1.33147	BAIAP2L2	BAI1 associated protein 2 like 2
205002_at	0.00148	0.000201	3.92324	0.219911	1.42909	AHDC1	AT-hook DNA binding motif containing 1
209264_s_at	0.00149	0.000202	3.92172	0.215012	1.07116	TSPAN4	tetraspanin 4
216915_s_at	0.0015	0.000204	3.91836	0.204232	1.40849	PTPN12	protein tyrosine phosphatase, non-receptor type 12
224396_s_at	0.00151	0.000206	3.91604	0.196795	1.60186	ASPN	asporin
227860_at	0.00153	0.00021	3.91056	0.179226	1.28446	CPXM1	carboxypeptidase X, M14 family member 1
203235_at	0.00156	0.000214	3.90396	0.15811	1.22966	THOP1	thimet oligopeptidase 1
206477_s_at	0.00157	0.000217	3.90094	0.148446	1.04161	NOVA2	NOVA alternative splicing regulator 2
231880_at	0.00158	0.000218	3.8986	0.140972	1.35555	STRIP2	striatin interacting protein 2
223974_at	0.00159	0.00022	3.89687	0.135435	1.2941	DLGAP1-AS2	DLGAP1 antisense RNA 2
202238_s_at	0.0016	0.000222	3.89359	0.124956	1.06748	LOC101928916///NNMT	uncharacterized LOC101928916///nicotinamide N-methyltransferase
204915_s_at	0.00162	0.000225	3.89021	0.114182	1.18486	SOX11	SRY-box 11
228066_at	0.00162	0.000225	3.88972	0.112616	1.0592	C17orf96	chromosome 17 open reading frame 96
207076_s_at	0.00163	0.000226	3.88816	0.107645	1.17423	ASS1	argininosuccinate synthase 1
206027_at	0.00164	0.000229	3.88505	0.097692	1.07523	S100A3	S100 calcium binding protein A3
213790_at	0.00165	0.00023	3.88341	0.092481	1.54642	ADAM12	ADAM metallopeptidase domain 12
223767_at	0.00165	0.00023	3.8833	0.092133	1.22427	GPR84	G protein-coupled receptor 84
219857_at	0.00167	0.000234	3.87847	0.076723	1.27607	PLEKHS1	pleckstrin homology domain containing S1
207610_s_at	0.00167	0.000234	3.87779	0.074553	1.01044	ADGRE2	adhesion G protein-coupled receptor E2
211002_s_at	0.00167	0.000234	3.87763	0.074061	1.6293	TRIM29	tripartite motif containing 29
203979_at	0.00168	0.000235	3.87652	0.070506	1.12128	CYP27A1	cytochrome P450 family 27 subfamily A member 1
240128_at	0.00169	0.000239	3.87199	0.056101	1.10834
215966_x_at	0.0017	0.000241	3.86989	0.049408	1.42242	GK3P	glycerol kinase 3 pseudogene
236179_at	0.00171	0.000242	3.86815	0.043863	1.33779	CDH11	cadherin 11
208511_at	0.00172	0.000244	3.86559	0.035728	1.03918	PTTG3P	pituitary tumor-transforming 3, pseudogene
235229_at	0.00174	0.000247	3.8627	0.026558	1.23807
237690_at	0.00174	0.000247	3.86219	0.024941	1.67176	ADGRF4	adhesion G protein-coupled receptor F4
219386_s_at	0.00175	0.000249	3.86033	0.019014	1.04018	SLAMF8	SLAM family member 8
214014_at	0.00175	0.000249	3.85958	0.016632	1.01558	CDC42EP2	CDC42 effector protein 2
210410_s_at	0.0018	0.000258	3.8488	-0.017574	1.05914	MSH5-SAPCD1///SAPCD1///MSH5	MSH5-SAPCD1 readthrough (NMD candidate)///suppressor APC domain containing 1///mutS homolog 5
220353_at	0.00181	0.00026	3.84651	-0.024828	1.03728	FAM86C1	family with sequence similarity 86 member C1
209162_s_at	0.00182	0.000261	3.84569	-0.027439	1.06166	PRPF4	pre-mRNA processing factor 4
227333_at	0.00182	0.000261	3.84551	-0.028012	1.13977	DCUN1D3	defective in cullin neddylation 1 domain containing 3
214614_at	0.00185	0.000266	3.83969	-0.04642	1.10912	MNX1	motor neuron and pancreas homeobox 1
1553338_at	0.00185	0.000268	3.83831	-0.050787	1.00182	SDE2	SDE2 telomere maintenance homolog
219311_at	0.0019	0.000276	3.82954	-0.078514	1.06792	CEP76	centrosomal protein 76
228146_at	0.00191	0.000277	3.82814	-0.082968	1.06684	C17orf51	chromosome 17 open reading frame 51
1560019_at	0.00198	0.00029	3.81401	-0.12753	1.32788	DLGAP1-AS2	DLGAP1 antisense RNA 2
228507_at	0.00199	0.000292	3.81243	-0.132508	1.14134	PDE3A	phosphodiesterase 3A
220638_s_at	0.00201	0.000296	3.80833	-0.145425	1.50645	CBLC	Cbl proto-oncogene C
205890_s_at	0.00201	0.000296	3.80807	-0.146255	1.47963	UBD///GABBR1	ubiquitin D///gamma-aminobutyric acid type B receptor subunit 1
232155_at	0.00202	0.000299	3.80573	-0.153623	1.35155	RNF213	ring finger protein 213
225329_at	0.00202	0.000299	3.80541	-0.154619	1.13528	MCRIP1	MAPK regulated corepressor interacting protein 1
206307_s_at	0.00205	0.000304	3.79997	-0.171737	1.68316	FOXD1	forkhead box D1
214507_s_at	0.00207	0.000308	3.79686	-0.181509	1.01403	EXOSC2	exosome component 2
208580_x_at	0.00207	0.000309	3.79594	-0.184402	1.02031	HIST2H4B///HIST4H4///HIST2H4A///HIST1H4L///HIST1H4E///HIST1H4B///HIST1H4H///HIST1H4C///HIST1H4J///HIST1H4K///HIST1H4F///HIST1H4D///HIST1H4A///HIST1H4I	histone cluster 2, H4b///histone cluster 4, H4///histone cluster 2, H4a///histone cluster 1, H4l///histone cluster 1, H4e///histone cluster 1, H4b///histone cluster 1, H4h///histone cluster 1, H4c///histone cluster 1, H4j///histone cluster 1, H4k///histone cluster 1, H4f///histone cluster 1, H4d///histone cluster 1, H4a///histone cluster 1, H4i
202575_at	0.00208	0.000311	3.79407	-0.190292	1.16937	CRABP2	cellular retinoic acid binding protein 2
237094_at	0.00216	0.000325	3.7804	-0.23317	1.44102	FAM19A5	family with sequence similarity 19 member A5, C-C motif chemokine like
209969_s_at	0.00217	0.000326	3.77923	-0.236832	1.06428	STAT1	signal transducer and activator of transcription 1
1558164_s_at	0.0022	0.000332	3.77382	-0.253766	1.21036	PEX13	peroxisomal biogenesis factor 13
203597_s_at	0.0022	0.000332	3.77381	-0.253795	1.04139	WBP4	WW domain binding protein 4
91703_at	0.0022	0.000333	3.77355	-0.254622	1.20566	EHBP1L1	EH domain binding protein 1 like 1
213418_at	0.00221	0.000334	3.77185	-0.259926	1.01804	HSPA6	heat shock protein family A (Hsp70) member 6
1556163_a_at	0.00224	0.00034	3.76703	-0.275004	1.0165	IGSF3	immunoglobulin superfamily member 3
224218_s_at	0.00224	0.00034	3.76671	-0.276019	1.18091	TRPS1	transcriptional repressor GATA binding 1
235147_at	0.00224	0.00034	3.76669	-0.276076	1.42605
205499_at	0.00224	0.000341	3.76614	-0.277787	1.12594	SRPX2	sushi repeat containing protein, X-linked 2
232415_at	0.00225	0.000343	3.76452	-0.28287	1.48275	PCDHB13	protocadherin beta 13
244497_at	0.00233	0.000356	3.75317	-0.318298	1.03093	PYCARD-AS1	PYCARD antisense RNA 1
230954_at	0.00233	0.000357	3.75224	-0.321177	1.17681	NOL4L	nucleolar protein 4 like
209924_at	0.00235	0.00036	3.7496	-0.329433	1.38341	CCL18	C-C motif chemokine ligand 18
1555785_a_at	0.00236	0.000363	3.7471	-0.337209	1.03549	XRN1	5'-3' exoribonuclease 1
204006_s_at	0.00238	0.000367	3.74392	-0.347113	1.53255	FCGR3B///FCGR3A	Fc fragment of IgG receptor IIIb///Fc fragment of IgG receptor IIIa
1569241_a_at	0.0024	0.00037	3.74118	-0.355655	1.12773	ZNF93	zinc finger protein 93
204734_at	0.00241	0.000373	3.73924	-0.361691	1.4471	KRT15	keratin 15
214038_at	0.00245	0.00038	3.73331	-0.380123	1.0918	CCL8	C-C motif chemokine ligand 8
222062_at	0.00251	0.000392	3.72431	-0.408062	1.30086	IL27RA	interleukin 27 receptor subunit alpha
202800_at	0.00251	0.000392	3.72404	-0.408917	1.46558	SLC1A3	solute carrier family 1 member 3
211180_x_at	0.00258	0.000404	3.71492	-0.437188	1.05403	LOC101928269///LOC100506403///RUNX1	uncharacterized LOC101928269///uncharacterized LOC100506403///runt related transcription factor 1
203797_at	0.00267	0.000423	3.70117	-0.479707	1.10959	VSNL1	visinin like 1
235458_at	0.00268	0.000424	3.70039	-0.482116	1.58119	HAVCR2	hepatitis A virus cellular receptor 2
221273_s_at	0.00269	0.000425	3.69942	-0.485125	1.09756	RNF208	ring finger protein 208
227908_at	0.00276	0.000439	3.68944	-0.515916	1.04552	TBC1D24	TBC1 domain family member 24
205964_at	0.00277	0.000441	3.68811	-0.520036	1.02243	ZNF426	zinc finger protein 426
204855_at	0.0028	0.000448	3.68327	-0.534949	2.04544	SERPINB5	serpin family B member 5
224329_s_at	0.00284	0.000455	3.67899	-0.548108	1.25619	CNFN	cornifelin
207325_x_at	0.00284	0.000456	3.67823	-0.550435	1.42025	MAGEA1	MAGE family member A1
210029_at	0.0029	0.000468	3.66984	-0.576251	1.58836	IDO1	indoleamine 2,3-dioxygenase 1
210177_at	0.00292	0.00047	3.66852	-0.580298	1.00679	TRIM15	tripartite motif containing 15
201654_s_at	0.00295	0.000476	3.66468	-0.59208	1.31903	HSPG2	heparan sulfate proteoglycan 2
1558045_a_at	0.00301	0.00049	3.65626	-0.617917	1.0425	LOC389906	zinc finger protein 839 pseudogene
232277_at	0.00304	0.000497	3.65192	-0.631216	1.00901	SLC28A3	solute carrier family 28 member 3
235086_at	0.00326	0.000541	3.62553	-0.711829	1.17929	THBS1	thrombospondin 1
211078_s_at	0.00333	0.000555	3.61784	-0.735233	1.28717	STK3	serine/threonine kinase 3
231994_at	0.00337	0.000565	3.61262	-0.751122	1.29213	CHDH	choline dehydrogenase
211794_at	0.00343	0.000578	3.60551	-0.772723	1.47675	FYB	FYN binding protein
230033_at	0.00351	0.000595	3.59636	-0.800468	1.23158	DNAAF3	dynein axonemal assembly factor 3
1557448_a_at	0.00351	0.000596	3.59617	-0.801036	1.06609
1554997_a_at	0.00361	0.000616	3.58566	-0.832852	1.64636	PTGS2	prostaglandin-endoperoxide synthase 2
244080_at	0.00363	0.000619	3.58422	-0.837208	1.16653
1568623_a_at	0.00364	0.000622	3.58291	-0.841161	1.00679	SLC35E4	solute carrier family 35 member E4
230069_at	0.00364	0.000622	3.58265	-0.841942	1.06244	SFXN1	sideroflexin 1
212091_s_at	0.00371	0.000637	3.57523	-0.864362	1.15226	COL6A1	collagen type VI alpha 1 chain
218469_at	0.00375	0.000645	3.57144	-0.875797	1.0242	GREM1	gremlin 1, DAN family BMP antagonist
210992_x_at	0.00375	0.000646	3.57092	-0.877379	1.40066	FCGR2C	Fc fragment of IgG receptor IIc (gene/pseudogene)
231936_at	0.00387	0.000671	3.55918	-0.912724	1.17421	HOXC9	homeobox C9
227174_at	0.00388	0.000673	3.55839	-0.915111	1.9495	WDR72	WD repeat domain 72
222439_s_at	0.00388	0.000673	3.55831	-0.915359	1.28652	THRAP3	thyroid hormone receptor associated protein 3
218825_at	0.004	0.000699	3.54648	-0.950909	1.04536	EGFL7	EGF like domain multiple 7
211336_x_at	0.00401	0.000702	3.54508	-0.955091	1.01678	LILRB1	leukocyte immunoglobulin like receptor B1
244091_at	0.0041	0.000723	3.53618	-0.981783	1.04566
238956_at	0.00411	0.000726	3.53501	-0.985297	1.91741	EFNA2	ephrin A2
203687_at	0.0042	0.000744	3.52722	-1.0086	1.24633	CX3CL1	C-X3-C motif chemokine ligand 1
1554937_x_at	0.00421	0.000746	3.52618	-1.01171	1.03625	EXOC3L1	exocyst complex component 3 like 1
223055_s_at	0.00422	0.00075	3.52467	-1.01622	1.01522	XPO5	exportin 5
223079_s_at	0.00429	0.000763	3.5192	-1.03256	1.04961	GLS	glutaminase
221845_s_at	0.00436	0.00078	3.51234	-1.05301	1.09991	CLPB	ClpB homolog, mitochondrial AAA ATPase chaperonin
204885_s_at	0.00437	0.000782	3.51157	-1.05533	1.7471	MSLN	mesothelin
212992_at	0.00438	0.000784	3.51071	-1.0579	1.08484	AHNAK2	AHNAK nucleoprotein 2
235733_at	0.00438	0.000786	3.51012	-1.05965	1.26636	GXYLT2	glucoside xylosyltransferase 2
223628_at	0.00442	0.000795	3.50664	-1.07001	1.01976	TMEM191A	transmembrane protein 191A (pseudogene)
202889_x_at	0.00444	0.000798	3.50518	-1.07436	1.03315	MAP7	microtubule associated protein 7
1559957_a_at	0.00447	0.000804	3.50288	-1.0812	1.23861	LOC642852	uncharacterized LOC642852
240137_at	0.00453	0.000819	3.49696	-1.09881	1.392
1558329_at	0.00459	0.000832	3.49214	-1.11312	1.08705	TONSL	tonsoku-like, DNA repair protein
219262_at	0.00461	0.000836	3.49078	-1.11715	1.19059	SUV39H2	suppressor of variegation 3-9 homolog 2
203109_at	0.00463	0.000841	3.48889	-1.12276	1.01975	UBE2M	ubiquitin conjugating enzyme E2 M
205490_x_at	0.0047	0.000858	3.48258	-1.14149	1.13103	GJB3	gap junction protein beta 3
210163_at	0.00471	0.000859	3.48198	-1.14327	1.35095	CXCL11	C-X-C motif chemokine ligand 11
225979_at	0.00477	0.000874	3.47683	-1.15851	1.03098	PLEKHG2	pleckstrin homology and RhoGEF domain containing G2
201169_s_at	0.00478	0.000877	3.47567	-1.16194	1.42792	BHLHE40	basic helix-loop-helix family member e40
1558882_at	0.0048	0.000882	3.47393	-1.16709	1.4954	HTATSF1P2	HIV-1 Tat specific factor 1 pseudogene 2
241114_s_at	0.0049	0.000905	3.46574	-1.19132	1.08889	ACAA2	acetyl-CoA acyltransferase 2
219457_s_at	0.00491	0.00091	3.4641	-1.19616	1.22752	RIN3	Ras and Rab interactor 3
220123_at	0.00495	0.000917	3.46155	-1.20367	1.18496	SLC35F5	solute carrier family 35 member F5
239697_x_at	0.00498	0.000924	3.45915	-1.21075	1.42824	C3orf67	chromosome 3 open reading frame 67
208496_x_at	0.00499	0.000928	3.45781	-1.2147	1.02991	HIST1H3G	histone cluster 1, H3g
224037_at	0.00501	0.000932	3.45637	-1.21897	1.1103	SDAD1	SDA1 domain containing 1
1552532_a_at	0.00502	0.000933	3.45624	-1.21934	1.403	ATP6V1C2	ATPase H+ transporting V1 subunit C2
215921_at	0.00513	0.00096	3.4472	-1.24598	1.07501	NPIPA5///NPIPB6///NPIPB8///NPIPB3	nuclear pore complex interacting protein family member A5///nuclear pore complex interacting protein family member B6///nuclear pore complex interacting protein family member B8///nuclear pore complex interacting protein family member B3
226814_at	0.00517	0.00097	3.4437	-1.25627	1.03537	ADAMTS9	ADAM metallopeptidase with thrombospondin type 1 motif 9
230966_at	0.00522	0.000982	3.43981	-1.26769	1.13579	IL4I1	interleukin 4 induced 1
236028_at	0.00526	0.000992	3.43688	-1.2763	1.41888	IBSP	integrin binding sialoprotein
219301_s_at	0.00528	0.000998	3.43483	-1.28231	1.01328	CNTNAP2	contactin associated protein-like 2
218223_s_at	0.00531	0.001	3.4328	-1.28826	1.00251	PLEKHO1	pleckstrin homology domain containing O1
242135_at	0.00532	0.00101	3.43179	-1.29123	1.39996	LOC101930531///LOC101930288	uncharacterized LOC101930531///uncharacterized LOC101930288
238581_at	0.00548	0.00105	3.41988	-1.32613	1.36643	GBP5	guanylate binding protein 5
1552417_a_at	0.00554	0.00106	3.41516	-1.33992	1.02247	NEDD1	neural precursor cell expressed, developmentally down-regulated 1
1556794_at	0.00568	0.00109	3.40553	-1.36804	1.32564
234992_x_at	0.00574	0.00111	3.40151	-1.37977	1.32454	ECT2	epithelial cell transforming 2
221908_at	0.00578	0.00112	3.39855	-1.3884	1.03009	RNFT2	ring finger protein, transmembrane 2
204439_at	0.00588	0.00114	3.3919	-1.40774	1.20067	IFI44L	interferon induced protein 44 like
242069_at	0.00596	0.00116	3.38681	-1.42254	1.10221	CBX5	chromobox 5
206500_s_at	0.00602	0.00118	3.38225	-1.43578	1.32914	MIS18BP1	MIS18 binding protein 1
226869_at	0.00605	0.00119	3.38001	-1.44229	1.39074	MEGF6	multiple EGF like domains 6
37145_at	0.00607	0.00119	3.37925	-1.4445	1.33528	GNLY	granulysin
213652_at	0.00615	0.00121	3.37414	-1.45931	1.06951	PCSK5	proprotein convertase subtilisin/kexin type 5
220116_at	0.0063	0.00125	3.36431	-1.48778	1.11457	KCNN2	potassium calcium-activated channel subfamily N member 2
213880_at	0.00632	0.00125	3.36325	-1.49084	1.14121	LGR5	leucine rich repeat containing G protein-coupled receptor 5
209016_s_at	0.00633	0.00125	3.36248	-1.49306	1.53827	KRT7	keratin 7
1552470_a_at	0.00644	0.00128	3.35626	-1.51104	1.41916	ABHD11	abhydrolase domain containing 11
214587_at	0.00644	0.00128	3.3557	-1.51265	1.29193	COL8A1	collagen type VIII alpha 1 chain
205568_at	0.00653	0.0013	3.3498	-1.52966	1.46826	AQP9	aquaporin 9
214986_x_at	0.00662	0.00132	3.34442	-1.54517	1.01742	PPIL2	peptidylprolyl isomerase like 2
1554242_a_at	0.00664	0.00133	3.34259	-1.55045	1.41882	COCH	cochlin
1554783_s_at	0.00665	0.00133	3.34201	-1.5521	1.07819	ARHGEF2	Rho/Rac guanine nucleotide exchange factor 2
210885_s_at	0.00667	0.00134	3.34077	-1.55567	1.40298	TRIM15	tripartite motif containing 15
1553697_at	0.00668	0.00134	3.34029	-1.55705	1.19717	CCSAP	centriole, cilia and spindle associated protein
221279_at	0.00673	0.00136	3.33703	-1.56644	1.01663	GDAP1	ganglioside induced differentiation associated protein 1
214603_at	0.00675	0.00136	3.336	-1.56938	1.90637	MAGEA2B///MAGEA2	MAGE family member A2B///MAGE family member A2
244553_at	0.00676	0.00136	3.33537	-1.57121	1.22193	HOTTIP	HOXA distal transcript antisense RNA
238687_x_at	0.00683	0.00138	3.33166	-1.58187	1.07048	ZNF770	zinc finger protein 770
229649_at	0.00688	0.00139	3.32836	-1.59133	1.05847	NRXN3	neurexin 3
213419_at	0.00704	0.00143	3.31928	-1.61737	1.12982	APBB2	amyloid beta precursor protein binding family B member 2
206336_at	0.00715	0.00146	3.31317	-1.63486	1.08051	CXCL6	C-X-C motif chemokine ligand 6
215646_s_at	0.00731	0.0015	3.30374	-1.66178	1.00034	VCAN	versican
229777_at	0.00736	0.00151	3.30102	-1.66955	2.03184	CLRN3	clarin 3
1557910_at	0.00743	0.00154	3.29645	-1.68259	1.39957	HSP90AB1	heat shock protein 90 alpha family class B member 1
1554190_s_at	0.00747	0.00155	3.2943	-1.6887	1.43624	PLEKHS1	pleckstrin homology domain containing S1
239911_at	0.00748	0.00155	3.29347	-1.69108	1.42393	ONECUT2	one cut homeobox 2
221900_at	0.00763	0.00159	3.28564	-1.71334	1.16669	COL8A2	collagen type VIII alpha 2 chain
229264_at	0.00767	0.0016	3.28312	-1.7205	1.06738
204948_s_at	0.00773	0.00162	3.27988	-1.7297	1.01469	FST	follistatin
221870_at	0.0078	0.00163	3.27633	-1.73979	1.13617	EHD2	EH domain containing 2
211003_x_at	0.00792	0.00166	3.27079	-1.75548	1.30894	TGM2	transglutaminase 2
236439_at	0.00833	0.00177	3.25013	-1.81389	1.20453	LOC106146153	uncharacterized lncRNA LOC106146153
241031_at	0.0084	0.00179	3.24649	-1.82414	1.13347	C2CD4A	C2 calcium dependent domain containing 4A
200628_s_at	0.00845	0.0018	3.24401	-1.83114	1.13175	WARS	tryptophanyl-tRNA synthetase
238852_at	0.00853	0.00183	3.2399	-1.8427	1.2802	PRRX1	paired related homeobox 1
226548_at	0.00854	0.00183	3.23921	-1.84466	1.02164	SBK1	SH3 domain binding kinase 1
214508_x_at	0.00877	0.00189	3.22894	-1.8735	1.02428	CREM	cAMP responsive element modulator
241682_at	0.00878	0.00189	3.22862	-1.87439	1.27271	KLHL23	kelch like family member 23
1557765_at	0.00887	0.00192	3.22426	-1.88662	1.57886	LINC01021	long intergenic non-protein coding RNA 1021
226575_at	0.009	0.00195	3.21785	-1.90459	1.1583	ZNF462	zinc finger protein 462
229062_at	0.00907	0.00197	3.21516	-1.91213	1.01727	ARL9	ADP ribosylation factor like GTPase 9
237323_at	0.00912	0.00198	3.21279	-1.91874	1.01478	HKDC1	hexokinase domain containing 1
206348_s_at	0.00923	0.00201	3.20789	-1.93244	1.00754	PDK3	pyruvate dehydrogenase kinase 3
210773_s_at	0.00942	0.00206	3.19974	-1.95519	1.06091	FPR2	formyl peptide receptor 2
226955_at	0.00943	0.00207	3.1995	-1.95585	1.22035	AFAP1L1	actin filament associated protein 1 like 1
232105_at	0.00957	0.0021	3.1932	-1.97339	1.16571	BLACAT1	bladder cancer associated transcript 1 (non-protein coding)
215078_at	0.0098	0.00217	3.18339	-2.00068	1.17698	LOC100129518///SOD2	uncharacterized LOC100129518///superoxide dismutase 2, mitochondrial
205304_s_at	0.00991	0.0022	3.17857	-2.01407	1.05244	KCNJ8	potassium voltage-gated channel subfamily J member 8
204420_at	0.00995	0.00221	3.17647	-2.01989	1.29025	FOSL1	FOS like 1, AP-1 transcription factor subunit
226446_at	0.01	0.00224	3.17255	-2.03074	1.09291	HES6	hes family bHLH transcription factor 6
211012_s_at	0.0104	0.00235	3.15719	-2.07321	1.05	PML	promyelocytic leukemia
220092_s_at	0.0107	0.00241	3.14782	-2.09904	1.04812	ANTXR1	anthrax toxin receptor 1
227995_at	0.0107	0.00242	3.14652	-2.10263	1.18493	PLXDC2	plexin domain containing 2
244441_at	0.0109	0.00249	3.13735	-2.12786	1.0301	USP31	ubiquitin specific peptidase 31
233487_s_at	0.0109	0.00249	3.13713	-2.12846	1.01757	LRRC8A	leucine rich repeat containing 8 family member A
210467_x_at	0.011	0.0025	3.13579	-2.13213	1.42758	MAGEA12	MAGE family member A12
206943_at	0.0111	0.00254	3.13007	-2.14783	1.00199	TGFBR1	transforming growth factor beta receptor 1
215711_s_at	0.0115	0.00267	3.11391	-2.19205	1.07152	WEE1	WEE1 G2 checkpoint kinase
225165_at	0.0116	0.00268	3.11234	-2.19634	1.49523	PPP1R1B	protein phosphatase 1 regulatory inhibitor subunit 1B
225767_at	0.0117	0.00273	3.10613	-2.21329	1.15481	RNA45S5	RNA, 45S pre-ribosomal 5
206156_at	0.012	0.00281	3.09634	-2.23995	1.23771	GJB5	gap junction protein beta 5
214240_at	0.0124	0.00293	3.08212	-2.27858	1.30452	GAL	galanin and GMAP prepropeptide
210118_s_at	0.0126	0.00299	3.07524	-2.29721	1.02325	IL1A	interleukin 1 alpha
205555_s_at	0.0128	0.00304	3.06986	-2.31174	1.03364	MSX2	msh homeobox 2
1564360_a_at	0.0129	0.00309	3.06467	-2.32578	1.12184	CCDC144NL-AS1	CCDC144NL antisense RNA 1
241068_at	0.0135	0.00326	3.04614	-2.37567	1.05535	IGSF6	immunoglobulin superfamily member 6
242164_s_at	0.0137	0.00333	3.03939	-2.39378	1.05326	LRIG2	leucine rich repeats and immunoglobulin like domains 2
1552691_at	0.0137	0.00333	3.03861	-2.39588	1.21168	ARL11	ADP ribosylation factor like GTPase 11
221567_at	0.0138	0.00335	3.03694	-2.40035	1.07093	NOL3	nucleolar protein 3
232629_at	0.0138	0.00336	3.03635	-2.40192	1.52322	PROK2	prokineticin 2
209942_x_at	0.0143	0.0035	3.02196	-2.44042	2.06584	MAGEA6///MAGEA3	MAGE family member A6///MAGE family member A3
231365_at	0.0148	0.00368	3.00473	-2.48632	1.04864	HOXA10-AS///MIR196B	HOXA10 antisense RNA///microRNA 196b
206418_at	0.0149	0.0037	3.00289	-2.49121	1.46729	NOX1	NADPH oxidase 1
238629_x_at	0.015	0.00372	3.00064	-2.4972	1.15815
204833_at	0.0154	0.00387	2.98752	-2.53197	1.08227	ATG12	autophagy related 12
1557167_at	0.0157	0.00396	2.97936	-2.55355	1.12797	HCG11	HLA complex group 11 (non-protein coding)
206400_at	0.0157	0.00398	2.97806	-2.55699	1.3146	LGALS7B///LGALS7	galectin 7B///galectin 7
243000_at	0.0159	0.00404	2.97257	-2.57148	1.08172	CDK6	cyclin dependent kinase 6
205442_at	0.016	0.00405	2.97206	-2.57282	1.05589	MFAP3L	microfibrillar associated protein 3 like
217818_s_at	0.016	0.00407	2.97041	-2.57717	1.21417	ARPC4	actin related protein 2/3 complex subunit 4
204933_s_at	0.0167	0.0043	2.95103	-2.6281	1.21967	TNFRSF11B	TNF receptor superfamily member 11b
211122_s_at	0.017	0.00439	2.94377	-2.64712	1.40321	CXCL11	C-X-C motif chemokine ligand 11
218963_s_at	0.017	0.0044	2.94297	-2.64922	1.27434	KRT23	keratin 23
211848_s_at	0.0173	0.00448	2.93675	-2.66547	1.27555	CEACAM7	carcinoembryonic antigen related cell adhesion molecule 7
226059_at	0.0178	0.00464	2.92411	-2.69843	1.07952	TOMM40L	translocase of outer mitochondrial membrane 40 like
204468_s_at	0.0178	0.00465	2.92389	-2.699	1.00165	TIE1	tyrosine kinase with immunoglobulin like and EGF like domains 1
211300_s_at	0.0181	0.00475	2.91631	-2.7187	1.11556	TP53	tumor protein p53
223825_at	0.0192	0.00514	2.88851	-2.79066	1.01803	RIC1	RIC1 homolog, RAB6A GEF complex partner 1
214877_at	0.0195	0.00523	2.88264	-2.80578	1.09159	CDKAL1	CDK5 regulatory subunit associated protein 1 like 1
207247_s_at	0.0199	0.00538	2.87266	-2.83144	1.08183	ZFY///ZFX	zinc finger protein, Y-linked///zinc finger protein, X-linked
203535_at	0.0201	0.00544	2.86816	-2.84296	1.1128	S100A9	S100 calcium binding protein A9
238013_at	0.0202	0.00548	2.86593	-2.84869	1.08201	PLEKHA2	pleckstrin homology domain containing A2
209847_at	0.0205	0.00559	2.85881	-2.86691	1.83245	CDH17	cadherin 17
205422_s_at	0.0209	0.0057	2.85159	-2.88535	1.31329	ITGBL1	integrin subunit beta like 1
204561_x_at	0.0211	0.00579	2.84626	-2.89894	1.0212	APOC4-APOC2///APOC4///APOC2	APOC4-APOC2 readthrough (NMD candidate)///apolipoprotein C4///apolipoprotein C2
235453_at	0.0214	0.00589	2.83998	-2.91493	1.13594	TOR1AIP2	torsin 1A interacting protein 2
215891_s_at	0.0224	0.00624	2.8197	-2.96639	1.22634	GM2A	GM2 ganglioside activator
205495_s_at	0.0227	0.00635	2.81359	-2.98183	1.03383	GNLY	granulysin
217628_at	0.0231	0.00647	2.80662	-2.99942	1.0817	CLIC5	chloride intracellular channel 5
241716_at	0.0238	0.00675	2.79164	-3.03707	1.22346	HSPD1	heat shock protein family D (Hsp60) member 1
41469_at	0.0246	0.00705	2.77592	-3.07645	1.33848	PI3	peptidase inhibitor 3
204776_at	0.0264	0.00771	2.74307	-3.15814	1.04206	THBS4	thrombospondin 4
214898_x_at	0.0267	0.00784	2.73717	-3.17272	1.04102	MUC3B	mucin 3B, cell surface associated
1569864_at	0.0268	0.00791	2.73406	-3.1804	1.0162	SERAC1	serine active site containing 1
240176_at	0.027	0.00797	2.73119	-3.18746	1.09491
235059_at	0.0274	0.00811	2.7247	-3.20345	1.21511	RAB12	RAB12, member RAS oncogene family
215220_s_at	0.028	0.00835	2.71396	-3.22985	1.13692	TPR	translocated promoter region, nuclear basket protein
227614_at	0.0283	0.00848	2.70836	-3.24357	1.21952	HKDC1	hexokinase domain containing 1
206199_at	0.0292	0.00882	2.694	-3.27868	1.19086	CEACAM7	carcinoembryonic antigen related cell adhesion molecule 7
209277_at	0.03	0.00916	2.68004	-3.31266	1.05553	TFPI2	tissue factor pathway inhibitor 2
1568574_x_at	0.0302	0.00924	2.6767	-3.32076	1.1291	SPP1	secreted phosphoprotein 1
238531_x_at	0.0304	0.00931	2.67394	-3.32746	1.04151
209278_s_at	0.0308	0.00948	2.66737	-3.34336	1.28981	TFPI2	tissue factor pathway inhibitor 2
1557094_at	0.032	0.00995	2.64946	-3.38657	1.01787	LOC100996760	uncharacterized LOC100996760
221658_s_at	0.0321	0.00999	2.64794	-3.39023	1.01989	IL21R	interleukin 21 receptor
218468_s_at	0.0334	0.0106	2.62709	-3.4402	1.04228	GREM1	gremlin 1, DAN family BMP antagonist
211657_at	0.0352	0.0113	2.60252	-3.49867	1.26416	CEACAM6	carcinoembryonic antigen related cell adhesion molecule 6
207086_x_at	0.0355	0.0114	2.59796	-3.50948	1.11992	GAGE12D///GAGE8///GAGE12F///GAGE2A///GAGE12H///GAGE12E///GAGE12B///GAGE12C///GAGE2D///GAGE12J///GAGE12G///GAGE13///GAGE2E///GAGE12I///GAGE7///GAGE6///GAGE5///GAGE4///GAGE2C///GAGE1	G antigen 12D///G antigen 8///G antigen 12F///G antigen 2A///G antigen 12H///G antigen 12E///G antigen 12B///G antigen 12C///G antigen 2D///G antigen 12J///G antigen 12G///G antigen 13///G antigen 2E///G antigen 12I///G antigen 7///G antigen 6///G antigen 5///G antigen 4///G antigen 2C///G antigen 1
207768_at	0.0413	0.0138	2.52478	-3.68072	1.08754	EGR4	early growth response 4
215729_s_at	0.0432	0.0147	2.50262	-3.73178	1.0875	VGLL1	vestigial like family member 1
203691_at	0.0482	0.0169	2.44733	-3.8575	1.279	PI3	peptidase inhibitor 3

## Sheet: 1-down
ID	adj.P.Val	P.Value	t	B	logFC	Gene.symbol	Gene.title
1569428_at	8.65e-24	1.58e-28	-18.3445	53.5869	-4.82226	PYM1	PYM homolog 1, exon junction complex associated factor
207033_at	9.36e-17	6.61e-21	-13.3132	36.9342	-7.21982	GIF	gastric intrinsic factor
220724_at	9.36e-17	6.85e-21	-13.304	36.9007	-5.02616	CWH43	cell wall biogenesis 43 C-terminal homolog
207546_at	1.05e-16	9.62e-21	-13.2147	36.5737	-8.09506	ATP4B	ATPase H+/K+ transporting beta subunit
207139_at	2.52e-16	2.86e-20	-12.9304	35.5251	-6.7656	ATP4A	ATPase H+/K+ transporting alpha subunit
204777_s_at	2.52e-16	3.22e-20	-12.8997	35.4111	-3.12974	MAL	mal, T-cell differentiation protein
210641_at	3.73e-16	5.46e-20	-12.7636	34.9046	-2.66991	CAPN9	calpain 9
1556554_at	4.25e-16	7e-20	-12.6991	34.6639	-4.93642	TRIM50	tripartite motif containing 50
227969_at	8.8e-16	1.61e-19	-12.4854	33.8616	-1.98105	PCBP1-AS1	PCBP1 antisense RNA 1
209515_s_at	1.2e-15	2.41e-19	-12.3823	33.4727	-1.81113	RAB27A	RAB27A, member RAS oncogene family
1564333_a_at	1.62e-15	3.56e-19	-12.2832	33.0973	-2.5903	PSAPL1	prosaposin-like 1 (gene/pseudogene)
236118_at	1.93e-14	4.93e-18	-11.6213	30.558	-2.58863	GATA6-AS1	GATA6 antisense RNA 1 (head to head)
207981_s_at	2.11e-14	5.8e-18	-11.5807	30.4006	-5.17286	ESRRG	estrogen related receptor gamma
219564_at	2.24e-14	6.57e-18	-11.5499	30.2808	-4.89575	KCNJ16	potassium voltage-gated channel subfamily J member 16
209966_x_at	4.24e-14	1.49e-17	-11.346	29.4861	-4.43523	ESRRG	estrogen related receptor gamma
220723_s_at	4.24e-14	1.55e-17	-11.3368	29.4501	-4.47595	CWH43	cell wall biogenesis 43 C-terminal homolog
235766_x_at	8.88e-14	3.41e-17	-11.142	28.6856	-1.62562	RAB27A	RAB27A, member RAS oncogene family
214421_x_at	1.17e-13	4.7e-17	-11.0635	28.3764	-1.89903	CYP2C9	cytochrome P450 family 2 subfamily C member 9
216025_x_at	1.74e-13	7.32e-17	-10.9545	27.9459	-1.75249	CYP2C9	cytochrome P450 family 2 subfamily C member 9
209380_s_at	1.93e-13	8.47e-17	-10.9189	27.8052	-1.18444	ABCC5	ATP binding cassette subfamily C member 5
228528_at	2.69e-13	1.23e-16	-10.8274	27.4424	-2.11936	MIR29C///MIR29B2	microRNA 29c///microRNA 29b-2
56256_at	3.05e-13	1.45e-16	-10.7871	27.2824	-1.50763	SIDT2	SID1 transmembrane family member 2
210381_s_at	3.15e-13	1.61e-16	-10.7612	27.1793	-4.19588	CCKBR	cholecystokinin B receptor
206844_at	3.21e-13	1.76e-16	-10.7401	27.0955	-3.72011	FBP2	fructose-bisphosphatase 2
222294_s_at	4.48e-13	2.7e-16	-10.6358	26.6797	-1.70014	RAB27A	RAB27A, member RAS oncogene family
223862_at	4.51e-13	2.81e-16	-10.6267	26.6437	-3.16849	GHRL	ghrelin/obestatin prepropeptide
209514_s_at	4.61e-13	3.05e-16	-10.6067	26.5635	-1.72599	RAB27A	RAB27A, member RAS oncogene family
210505_at	4.61e-13	3.12e-16	-10.601	26.5409	-2.63188	ADH7	alcohol dehydrogenase 7 (class IV), mu or sigma polypeptide
210951_x_at	5.93e-13	4.23e-16	-10.5273	26.2462	-1.73377	RAB27A	RAB27A, member RAS oncogene family
241981_at	8.11e-13	6.52e-16	-10.4222	25.8252	-2.00764	FAM20A	family with sequence similarity 20 member A
229177_at	9.89e-13	8.32e-16	-10.3633	25.5889	-4.48979	C16orf89	chromosome 16 open reading frame 89
242998_at	1e-12	8.63e-16	-10.3545	25.5534	-3.26549	RDH12	retinol dehydrogenase 12 (all-trans/9-cis/11-cis)
229740_at	1.05e-12	9.19e-16	-10.3393	25.4924	-2.41738	SMIM5	small integral membrane protein 5
207696_at	1.06e-12	9.53e-16	-10.3306	25.4576	-3.43962	FUT9	fucosyltransferase 9
213265_at	1.37e-12	1.3e-15	-10.2554	25.1548	-5.85965	PGA4///PGA3///PGA5	pepsinogen 4, group I (pepsinogen A)///pepsinogen 3, group I (pepsinogen A)///pepsinogen 5, group I (pepsinogen A)
215118_s_at	1.51e-12	1.46e-15	-10.2275	25.0423	-3.27568	IGH	immunoglobulin heavy locus
214046_at	1.77e-12	1.8e-15	-10.1779	24.8425	-4.53414	FUT9	fucosyltransferase 9
231211_s_at	1.77e-12	1.8e-15	-10.1775	24.8409	-3.98318	YIF1B	Yip1 interacting factor homolog B, membrane trafficking protein
206170_at	1.77e-12	1.85e-15	-10.1712	24.8153	-1.84139	ADRB2	adrenoceptor beta 2
1556584_at	1.77e-12	1.85e-15	-10.1707	24.8132	-2.67282
204697_s_at	1.84e-12	1.96e-15	-10.1572	24.759	-4.59248	CHGA	chromogranin A
226228_at	1.88e-12	2.03e-15	-10.1483	24.7231	-6.30305	AQP4	aquaporin 4
221095_s_at	2.29e-12	2.58e-15	-10.0912	24.4923	-4.99848	KCNE2	potassium voltage-gated channel subfamily E regulatory subunit 2
228262_at	2.29e-12	2.6e-15	-10.0887	24.4823	-3.91886	MAP7D2	MAP7 domain containing 2
242733_at	2.3e-12	2.65e-15	-10.0842	24.4639	-3.00065
216092_s_at	3.37e-12	3.94e-15	-9.98905	24.0788	-1.41286	SLC7A8	solute carrier family 7 member 8
242269_at	3.41e-12	4.06e-15	-9.98217	24.0509	-2.77563	LINC00982	long intergenic non-protein coding RNA 982
207820_at	3.49e-12	4.21e-15	-9.97319	24.0145	-1.44048	ADH1A	alcohol dehydrogenase 1A (class I), alpha polypeptide
201535_at	4.23e-12	5.26e-15	-9.91985	23.7982	-1.32115	UBL3	ubiquitin like 3
222159_at	5.39e-12	7e-15	-9.85152	23.5208	-1.28561
205464_at	6.3e-12	8.76e-15	-9.79792	23.3029	-3.4206	SCNN1B	sodium channel epithelial 1 beta subunit
210155_at	6.56e-12	9.34e-15	-9.7827	23.241	-1.67843	MYOC	myocilin
205530_at	7.54e-12	1.09e-14	-9.74581	23.0908	-1.31502	ETFDH	electron transfer flavoprotein dehydrogenase
1554182_at	8.39e-12	1.24e-14	-9.71432	22.9626	-3.43832	TRIM74///TRIM73	tripartite motif containing 74///tripartite motif containing 73
214601_at	9.16e-12	1.37e-14	-9.69051	22.8656	-4.80017	TPH1	tryptophan hydroxylase 1
227306_at	9.16e-12	1.39e-14	-9.68701	22.8513	-2.77832	ACER2	alkaline ceramidase 2
201785_at	9.16e-12	1.43e-14	-9.68135	22.8282	-2.27456	RNASE1	ribonuclease A family member 1, pancreatic
226099_at	9.16e-12	1.45e-14	-9.67786	22.814	-1.4305	ELL2	elongation factor for RNA polymerase II 2
228469_at	1.12e-11	1.86e-14	-9.61801	22.5699	-1.34875	PPID	peptidylprolyl isomerase D
205430_at	1.32e-11	2.24e-14	-9.5738	22.3894	-2.97394	BMP5	bone morphogenetic protein 5
229254_at	1.38e-11	2.46e-14	-9.55136	22.2977	-4.5526	MFSD4A	major facilitator superfamily domain containing 4A
216661_x_at	1.41e-11	2.59e-14	-9.53989	22.2508	-1.76055	CYP2C9	cytochrome P450 family 2 subfamily C member 9
1552400_a_at	1.77e-11	3.34e-14	-9.47885	22.0013	-1.3579	TMEM266	transmembrane protein 266
201348_at	1.99e-11	3.83e-14	-9.44672	21.8698	-1.96621	GPX3	glutathione peroxidase 3
231978_at	2.14e-11	4.14e-14	-9.42813	21.7937	-4.26062	TPCN2	two pore segment channel 2
228232_s_at	2.26e-11	4.47e-14	-9.40992	21.7191	-3.78476	VSIG2	V-set and immunoglobulin domain containing 2
206212_at	2.66e-11	5.41e-14	-9.36474	21.534	-3.2611	CPA2	carboxypeptidase A2
241436_at	2.85e-11	5.84e-14	-9.34664	21.4598	-4.50213	SCNN1G	sodium channel epithelial 1 gamma subunit
226982_at	3.22e-11	6.94e-14	-9.30546	21.291	-1.76818	ELL2	elongation factor for RNA polymerase II 2
220017_x_at	3.3e-11	7.19e-14	-9.29726	21.2573	-2.12038	CYP2C9	cytochrome P450 family 2 subfamily C member 9
239006_at	3.45e-11	7.56e-14	-9.28518	21.2077	-4.87076	SLC26A7	solute carrier family 26 member 7
238222_at	3.8e-11	8.58e-14	-9.25523	21.0849	-4.93442	GKN2	gastrokine 2
217824_at	3.82e-11	8.73e-14	-9.25115	21.0681	-1.31157	UBE2J1	ubiquitin conjugating enzyme E2 J1
213456_at	3.99e-11	9.19e-14	-9.23903	21.0184	-5.15128	SOSTDC1	sclerostin domain containing 1
217825_s_at	4.04e-11	9.39e-14	-9.23398	20.9976	-1.05261	UBE2J1	ubiquitin conjugating enzyme E2 J1
221045_s_at	4.41e-11	1.06e-13	-9.20487	20.878	-1.26397	PER3	period circadian clock 3
212112_s_at	4.44e-11	1.08e-13	-9.20093	20.8619	-1.26799	STX12	syntaxin 12
227948_at	4.71e-11	1.16e-13	-9.18319	20.789	-1.69743	FGD4	FYVE, RhoGEF and PH domain containing 4
213227_at	4.91e-11	1.26e-13	-9.1646	20.7126	-1.05934	PGRMC2	progesterone receptor membrane component 2
219304_s_at	5e-11	1.3e-13	-9.15773	20.6843	-1.85223	PDGFD	platelet derived growth factor D
236360_at	5.26e-11	1.41e-13	-9.13848	20.6052	-3.16536	LINC00982	long intergenic non-protein coding RNA 982
206334_at	5.8e-11	1.57e-13	-9.11243	20.4981	-5.68874	LIPF	lipase F, gastric type
208063_s_at	5.98e-11	1.64e-13	-9.10199	20.4551	-3.22524	CAPN9	calpain 9
229499_at	5.99e-11	1.65e-13	-9.10006	20.4472	-2.37051	CAPN13	calpain 13
234133_s_at	6.08e-11	1.69e-13	-9.09473	20.4253	-2.16819	TMEM116	transmembrane protein 116
1555854_at	6.29e-11	1.77e-13	-9.08445	20.383	-2.92993	LOC101930400///AKR1C2///AKR1C1	aldo-keto reductase family 1 member C2-like///aldo-keto reductase family 1, member C2///aldo-keto reductase family 1 member C1
216381_x_at	6.29e-11	1.78e-13	-9.08196	20.3728	-1.76534	AKR7A3	aldo-keto reductase family 7 member A3
221511_x_at	6.34e-11	1.82e-13	-9.07741	20.354	-1.14338	DYX1C1-CCPG1///CCPG1	DYX1C1-CCPG1 readthrough (NMD candidate)///cell cycle progression 1
203914_x_at	6.34e-11	1.82e-13	-9.07705	20.3525	-2.98533	HPGD	hydroxyprostaglandin dehydrogenase 15-(NAD)
228360_at	6.66e-11	1.92e-13	-9.06411	20.2993	-2.28123	LYPD6B	LY6/PLAUR domain containing 6B
208072_s_at	6.84e-11	2e-13	-9.05473	20.2607	-1.52138	DGKD	diacylglycerol kinase delta
235747_at	7.97e-11	2.43e-13	-9.00852	20.0704	-1.21023	LINC00849///SLC25A16	long intergenic non-protein coding RNA 849///solute carrier family 25 member 16
224707_at	8.01e-11	2.46e-13	-9.00594	20.0598	-1.3896	CYSTM1	cysteine rich transmembrane module containing 1
224480_s_at	8.04e-11	2.5e-13	-9.00231	20.0449	-1.81248	GPAT3	glycerol-3-phosphate acyltransferase 3
218765_at	8.21e-11	2.57e-13	-8.99589	20.0184	-2.0762	SIDT2	SID1 transmembrane family member 2
230003_at	8.53e-11	2.68e-13	-8.9856	19.976	-2.8821	SLC16A7	solute carrier family 16 member 7
236098_at	8.68e-11	2.76e-13	-8.97872	19.9477	-1.7677	SMIM6	small integral membrane protein 6
235849_at	8.79e-11	2.83e-13	-8.9731	19.9246	-2.84177	SCARA5	scavenger receptor class A member 5
205295_at	9.72e-11	3.15e-13	-8.94794	19.8209	-2.6715	CKMT2	creatine kinase, mitochondrial 2
239533_at	1e-10	3.28e-13	-8.93806	19.7802	-2.96435	GPR155	G protein-coupled receptor 155
209292_at	1.11e-10	3.7e-13	-8.90945	19.6623	-1.96541	ID4	inhibitor of DNA binding 4, HLH protein
222716_s_at	1.17e-10	3.93e-13	-8.8952	19.6035	-1.32802	SNX24	sorting nexin 24
209462_at	1.17e-10	3.96e-13	-8.89362	19.597	-3.51765	APLP1	amyloid beta precursor like protein 1
238428_at	1.18e-10	4.01e-13	-8.89075	19.5851	-1.89887	KCNJ15	potassium voltage-gated channel subfamily J member 15
226811_at	1.19e-10	4.09e-13	-8.88609	19.566	-1.7552	FAM46C	family with sequence similarity 46 member C
234709_at	1.19e-10	4.12e-13	-8.88459	19.5598	-3.48101	CAPN13	calpain 13
235299_at	1.2e-10	4.16e-13	-8.88195	19.5489	-1.6766	SLC41A2	solute carrier family 41 member 2
205751_at	1.2e-10	4.2e-13	-8.87985	19.5402	-3.99896	SH3GL2	SH3 domain containing GRB2 like 2, endophilin A1
242271_at	1.42e-10	5.16e-13	-8.83129	19.3399	-3.22455	SLC26A9	solute carrier family 26 member 9
229909_at	1.42e-10	5.18e-13	-8.83028	19.3358	-2.08688	B4GALNT3	beta-1,4-N-acetyl-galactosaminyltransferase 3
209291_at	1.45e-10	5.33e-13	-8.82374	19.3088	-1.93204	ID4	inhibitor of DNA binding 4, HLH protein
230081_at	1.47e-10	5.46e-13	-8.81801	19.2851	-3.15264	PLCXD3	phosphatidylinositol specific phospholipase C X domain containing 3
230585_at	1.83e-10	7.12e-13	-8.75544	19.0269	-2.88647	KCNJ15	potassium voltage-gated channel subfamily J member 15
223551_at	1.86e-10	7.29e-13	-8.74991	19.0041	-2.46664	PKIB	protein kinase (cAMP-dependent, catalytic) inhibitor beta
219543_at	1.92e-10	7.59e-13	-8.74043	18.9649	-2.14568	PBLD	phenazine biosynthesis like protein domain containing
221097_s_at	1.94e-10	7.69e-13	-8.73727	18.9519	-1.24046	KCNMB2	potassium calcium-activated channel subfamily M regulatory beta subunit 2
206691_s_at	1.94e-10	7.78e-13	-8.73444	18.9402	-3.6283	PDIA2	protein disulfide isomerase family A member 2
223784_at	1.97e-10	7.93e-13	-8.73009	18.9223	-1.95109	TMEM27	transmembrane protein 27
206469_x_at	2.13e-10	8.73e-13	-8.70736	18.8284	-1.77244	AKR7A3	aldo-keto reductase family 7 member A3
212510_at	2.16e-10	8.9e-13	-8.70281	18.8096	-1.07284	GPD1L	glycerol-3-phosphate dehydrogenase 1-like
229465_s_at	2.36e-10	9.89e-13	-8.67785	18.7065	-1.38445	PTPRS	protein tyrosine phosphatase, receptor type S
235892_at	2.36e-10	9.96e-13	-8.67637	18.7004	-3.04661
207761_s_at	2.36e-10	9.98e-13	-8.67571	18.6977	-1.98977	METTL7A	methyltransferase like 7A
204378_at	2.42e-10	1.03e-12	-8.66834	18.6672	-2.1115	BCAS1	breast carcinoma amplified sequence 1
1563407_x_at	2.55e-10	1.1e-12	-8.6532	18.6047	-1.79598	ATP4B	ATPase H+/K+ transporting beta subunit
211548_s_at	2.82e-10	1.25e-12	-8.62355	18.4822	-3.09767	HPGD	hydroxyprostaglandin dehydrogenase 15-(NAD)
1568598_at	2.82e-10	1.25e-12	-8.62278	18.479	-2.1592	KAZALD1	Kazal type serine peptidase inhibitor domain 1
215100_at	2.85e-10	1.27e-12	-8.61962	18.4659	-1.52027	ADTRP	androgen dependent TFPI regulating protein
229693_at	2.96e-10	1.32e-12	-8.60952	18.4242	-1.76923	TMEM220	transmembrane protein 220
228004_at	2.96e-10	1.33e-12	-8.60889	18.4216	-4.27919	LINC00261	long intergenic non-protein coding RNA 261
225496_s_at	3.01e-10	1.36e-12	-8.60265	18.3958	-1.54786	SYTL2	synaptotagmin like 2
231166_at	3.02e-10	1.37e-12	-8.60094	18.3887	-3.31429	GPR155	G protein-coupled receptor 155
209453_at	3.07e-10	1.4e-12	-8.59525	18.3652	-1.71203	SLC9A1	solute carrier family 9 member A1
242373_at	3.12e-10	1.44e-12	-8.58956	18.3417	-1.28012
226363_at	3.17e-10	1.47e-12	-8.58482	18.3221	-1.40448	ABCC5	ATP binding cassette subfamily C member 5
219429_at	3.36e-10	1.57e-12	-8.5687	18.2555	-1.43978	FA2H	fatty acid 2-hydroxylase
211442_x_at	3.52e-10	1.69e-12	-8.5514	18.1839	-2.36074	CYP3A43	cytochrome P450 family 3 subfamily A member 43
226646_at	3.53e-10	1.71e-12	-8.54901	18.174	-1.69883	KLF2	Kruppel like factor 2
212400_at	3.6e-10	1.76e-12	-8.54253	18.1473	-1.0206	FAM102A	family with sequence similarity 102 member A
202528_at	3.6e-10	1.76e-12	-8.54234	18.1465	-1.14975	GALE	UDP-galactose-4-epimerase
205267_at	3.69e-10	1.81e-12	-8.53561	18.1187	-2.32737	POU2AF1	POU class 2 associating factor 1
206160_at	3.78e-10	1.87e-12	-8.52834	18.0886	-1.67581	APOBEC2	apolipoprotein B mRNA editing enzyme catalytic subunit 2
218696_at	3.94e-10	1.96e-12	-8.517	18.0417	-1.0022	EIF2AK3	eukaryotic translation initiation factor 2 alpha kinase 3
204073_s_at	4.07e-10	2.05e-12	-8.50648	17.9982	-1.61815	MYRF	myelin regulatory factor
207185_at	4.58e-10	2.35e-12	-8.4745	17.866	-1.81591	SLC10A1	solute carrier family 10 member 1
238702_at	4.67e-10	2.4e-12	-8.46933	17.8446	-2.12425	SPTSSB	serine palmitoyltransferase small subunit B
204745_x_at	4.84e-10	2.52e-12	-8.45752	17.7957	-1.97089	MT1G	metallothionein 1G
219230_at	4.9e-10	2.56e-12	-8.4537	17.7799	-2.08343	TMEM100	transmembrane protein 100
213921_at	5.06e-10	2.66e-12	-8.44518	17.7447	-4.02593	SST	somatostatin
228503_at	5.45e-10	2.9e-12	-8.42446	17.659	-2.21562	RPS6KA6	ribosomal protein S6 kinase A6
229070_at	5.56e-10	2.97e-12	-8.41904	17.6366	-2.67821	ADTRP	androgen dependent TFPI regulating protein
221589_s_at	5.62e-10	3.02e-12	-8.41491	17.6195	-1.32281	ALDH6A1	aldehyde dehydrogenase 6 family member A1
242372_s_at	5.66e-10	3.06e-12	-8.41187	17.6069	-4.78013	MFSD4A	major facilitator superfamily domain containing 4A
228807_at	5.67e-10	3.08e-12	-8.41032	17.6005	-1.10183	ASPA	aspartoacylase
227856_at	5.67e-10	3.1e-12	-8.40866	17.5936	-1.16061	C4orf32	chromosome 4 open reading frame 32
229638_at	5.67e-10	3.11e-12	-8.40821	17.5918	-2.35666	IRX3	iroquois homeobox 3
1559394_a_at	5.67e-10	3.11e-12	-8.40813	17.5914	-2.45865
230087_at	6.1e-10	3.37e-12	-8.38952	17.5144	-1.70916	PRIMA1	proline rich membrane anchor 1
214151_s_at	6.25e-10	3.5e-12	-8.38077	17.4782	-1.09457	DYX1C1-CCPG1///CCPG1	DYX1C1-CCPG1 readthrough (NMD candidate)///cell cycle progression 1
1556586_x_at	6.28e-10	3.53e-12	-8.37875	17.4699	-2.11168
214696_at	6.43e-10	3.64e-12	-8.3715	17.4399	-1.00908	MIR22///MIR22HG	microRNA 22///MIR22 host gene
1555321_at	6.52e-10	3.71e-12	-8.36677	17.4203	-2.29079	ACOT11	acyl-CoA thioesterase 11
244509_at	6.87e-10	3.94e-12	-8.3527	17.3621	-2.06044	GPR155	G protein-coupled receptor 155
223753_s_at	6.87e-10	3.94e-12	-8.35243	17.361	-2.24056	CFC1B///CFC1	cripto, FRL-1, cryptic family 1B///cripto, FRL-1, cryptic family 1
232914_s_at	7.36e-10	4.26e-12	-8.33451	17.2868	-1.5882	SYTL2	synaptotagmin like 2
222272_x_at	7.37e-10	4.27e-12	-8.33344	17.2824	-1.17927	SCIN	scinderin
205343_at	7.52e-10	4.37e-12	-8.32821	17.2608	-2.36108	SULT1C2	sulfotransferase family 1C member 2
206002_at	8.17e-10	4.77e-12	-8.30785	17.1765	-2.46158	ADGRG2	adhesion G protein-coupled receptor G2
205979_at	8.26e-10	4.83e-12	-8.30463	17.1632	-4.61947	SCGB2A1	secretoglobin family 2A member 1
230135_at	8.34e-10	4.91e-12	-8.30068	17.1469	-2.8948	HHIP	hedgehog interacting protein
228568_at	8.84e-10	5.25e-12	-8.28496	17.0818	-1.21523	MYZAP	myocardial zonula adherens protein
231944_at	9.58e-10	5.71e-12	-8.26526	17.0003	-2.40681	ERO1B	endoplasmic reticulum oxidoreductase 1 beta
226770_at	1.03e-09	6.19e-12	-8.24656	16.9229	-1.06365	MAGI3	membrane associated guanylate kinase, WW and PDZ domain containing 3
1559214_at	1.03e-09	6.23e-12	-8.2449	16.916	-1.89775	FBXO22	F-box protein 22
229030_at	1.04e-09	6.34e-12	-8.24066	16.8985	-2.07392	CAPN8	calpain 8
242093_at	1.1e-09	6.77e-12	-8.22533	16.835	-3.46437	SYTL5	synaptotagmin like 5
203913_s_at	1.15e-09	7.08e-12	-8.21473	16.7912	-2.95341	HPGD	hydroxyprostaglandin dehydrogenase 15-(NAD)
229369_at	1.16e-09	7.15e-12	-8.21241	16.7816	-2.71886	VSIG2	V-set and immunoglobulin domain containing 2
214156_at	1.25e-09	7.79e-12	-8.19224	16.6981	-3.44894	MYRIP	myosin VIIA and Rab interacting protein
205051_s_at	1.34e-09	8.44e-12	-8.17346	16.6204	-2.19261	KIT	KIT proto-oncogene receptor tyrosine kinase
204965_at	1.38e-09	8.74e-12	-8.16527	16.5865	-3.81796	GC	GC, vitamin D binding protein
204810_s_at	1.4e-09	8.91e-12	-8.1608	16.568	-3.1291	CKM	creatine kinase, M-type
227052_at	1.44e-09	9.3e-12	-8.15066	16.526	-1.01713	SMIM14	small integral membrane protein 14
1552910_at	1.47e-09	9.47e-12	-8.14633	16.5081	-2.52904	SIGLEC11	sialic acid binding Ig like lectin 11
217546_at	1.47e-09	9.55e-12	-8.14443	16.5002	-2.75113	MT1M	metallothionein 1M
206361_at	1.47e-09	9.58e-12	-8.14363	16.4969	-2.36381	PTGDR2	prostaglandin D2 receptor 2
241925_x_at	1.52e-09	9.98e-12	-8.13416	16.4577	-2.93169	SLC16A7	solute carrier family 16 member 7
213353_at	1.52e-09	1e-11	-8.13355	16.4552	-1.03542	ABCA5	ATP binding cassette subfamily A member 5
206561_s_at	1.55e-09	1.02e-11	-8.12792	16.4319	-3.33731	AKR1B10	aldo-keto reductase family 1 member B10
238018_at	1.6e-09	1.06e-11	-8.11991	16.3987	-2.58549	FAM150B	family with sequence similarity 150 member B
226281_at	1.64e-09	1.1e-11	-8.1108	16.3611	-3.21574	DNER	delta/notch like EGF repeat containing
227946_at	1.65e-09	1.12e-11	-8.10789	16.349	-1.2483	OSBPL7	oxysterol binding protein like 7
230956_at	1.74e-09	1.19e-11	-8.09179	16.2824	-2.32283	COLCA1	colorectal cancer associated 1
230559_x_at	1.74e-09	1.19e-11	-8.09179	16.2824	-1.35772	FGD4	FYVE, RhoGEF and PH domain containing 4
1554530_at	1.77e-09	1.22e-11	-8.08696	16.2624	-2.18704	VSTM2A	V-set and transmembrane domain containing 2A
1552834_at	1.81e-09	1.25e-11	-8.08063	16.2362	-2.6662	B3GNT6	UDP-GlcNAc:betaGal beta-1,3-N-acetylglucosaminyltransferase 6
237790_at	1.83e-09	1.27e-11	-8.07799	16.2253	-2.80081	SCN8A	sodium voltage-gated channel alpha subunit 8
210143_at	1.88e-09	1.32e-11	-8.06871	16.1869	-3.49403	ANXA10	annexin A10
1562945_at	1.9e-09	1.34e-11	-8.06542	16.1732	-2.59401	LOC105378130	uncharacterized LOC105378130
227717_at	1.96e-09	1.38e-11	-8.05715	16.139	-1.68311	ARHGEF37	Rho guanine nucleotide exchange factor 37
209839_at	2e-09	1.43e-11	-8.04988	16.1089	-1.87213	DNM3	dynamin 3
229839_at	2.1e-09	1.51e-11	-8.03636	16.053	-3.25087	SCARA5	scavenger receptor class A member 5
209633_at	2.11e-09	1.52e-11	-8.03463	16.0458	-1.76317	PPP2R3A	protein phosphatase 2 regulatory subunit B''alpha
238530_at	2.12e-09	1.53e-11	-8.03333	16.0405	-1.17668	NNT	nicotinamide nucleotide transhydrogenase
221996_s_at	2.12e-09	1.54e-11	-8.03262	16.0375	-2.58976	CLTB	clathrin light chain B
207601_at	2.15e-09	1.57e-11	-8.02751	16.0164	-1.61938	SULT1B1	sulfotransferase family 1B member 1
228003_at	2.16e-09	1.58e-11	-8.02545	16.0078	-1.25702	RAB30	RAB30, member RAS oncogene family
203240_at	2.18e-09	1.61e-11	-8.02197	15.9934	-3.19148	FCGBP	Fc fragment of IgG binding protein
205319_at	2.21e-09	1.65e-11	-8.0161	15.9692	-4.62391	PSCA	prostate stem cell antigen
204719_at	2.21e-09	1.66e-11	-8.01464	15.9631	-3.16086	ABCA8	ATP binding cassette subfamily A member 8
210788_s_at	2.28e-09	1.71e-11	-8.00681	15.9307	-1.23295	DHRS7	dehydrogenase/reductase 7
201739_at	2.28e-09	1.72e-11	-8.00623	15.9283	-1.47611	SGK1	serum/glucocorticoid regulated kinase 1
241715_x_at	2.36e-09	1.8e-11	-7.99554	15.8841	-1.47743	ACPT	acid phosphatase, testicular
225575_at	2.43e-09	1.87e-11	-7.98696	15.8486	-2.81551	LIFR	leukemia inhibitory factor receptor alpha
227320_at	2.67e-09	2.09e-11	-7.96055	15.7393	-1.8412	ZNF664-FAM101A///FAM101A	filamin-interacting protein FAM101A///family with sequence similarity 101 member A
1552673_at	2.74e-09	2.17e-11	-7.95192	15.7036	-3.33092	RFX6	regulatory factor X6
1554970_at	2.76e-09	2.19e-11	-7.94965	15.6943	-3.73548	PDILT	protein disulfide isomerase like, testis expressed
219610_at	2.87e-09	2.27e-11	-7.94034	15.6557	-1.71253	ARHGEF28	Rho guanine nucleotide exchange factor 28
1566830_at	2.99e-09	2.38e-11	-7.9301	15.6133	-1.97669	LOC440028	uncharacterized LOC440028
220630_s_at	3.35e-09	2.72e-11	-7.89805	15.4808	-4.56922	CHIA	chitinase, acidic
1555800_at	3.59e-09	2.96e-11	-7.878	15.3979	-3.54587	ZNF385B	zinc finger protein 385B
215001_s_at	3.68e-09	3.06e-11	-7.87049	15.3668	-1.15594	GLUL	glutamate-ammonia ligase
229916_at	3.79e-09	3.17e-11	-7.86252	15.3338	-2.20651	ENPP6	ectonucleotide pyrophosphatase/phosphodiesterase 6
219464_at	3.82e-09	3.2e-11	-7.85983	15.3227	-2.25554	CA14	carbonic anhydrase 14
226582_at	3.87e-09	3.25e-11	-7.85655	15.3091	-2.85633	LOC400043	uncharacterized LOC400043
219686_at	3.98e-09	3.37e-11	-7.84773	15.2727	-1.92001	STK32B	serine/threonine kinase 32B
235638_at	4.01e-09	3.41e-11	-7.84539	15.263	-1.55705	RASSF6	Ras association domain family member 6
219313_at	4.06e-09	3.47e-11	-7.84063	15.2434	-1.33146	GRAMD1C	GRAM domain containing 1C
205757_at	4.12e-09	3.55e-11	-7.83592	15.2238	-1.44322	ENTPD5	ectonucleoside triphosphate diphosphohydrolase 5
1553340_s_at	4.52e-09	3.99e-11	-7.80796	15.1083	-2.09037	SLC35G4///SLC35G3///SLC35G5	solute carrier family 35 member G4///solute carrier family 35 member G3///solute carrier family 35 member G5
236001_at	4.59e-09	4.09e-11	-7.80208	15.084	-1.73833	LINC00675	long intergenic non-protein coding RNA 675
206410_at	4.67e-09	4.17e-11	-7.79753	15.0651	-2.0153	NR0B2	nuclear receptor subfamily 0 group B member 2
1556221_a_at	4.71e-09	4.23e-11	-7.79426	15.0516	-1.30727
236260_at	4.72e-09	4.25e-11	-7.79306	15.0467	-2.02002
242086_at	4.76e-09	4.3e-11	-7.79053	15.0362	-1.31574	SPATA6	spermatogenesis associated 6
242055_at	4.76e-09	4.31e-11	-7.78979	15.0331	-1.45699	PSMG4	proteasome assembly chaperone 4
1566144_at	5.05e-09	4.6e-11	-7.77484	14.9714	-1.36179
215414_at	5.05e-09	4.61e-11	-7.77402	14.968	-1.93583	FARS2	phenylalanyl-tRNA synthetase 2, mitochondrial
238862_at	5.05e-09	4.62e-11	-7.77358	14.9661	-3.16322	MFSD4A	major facilitator superfamily domain containing 4A
207067_s_at	5.34e-09	4.93e-11	-7.75854	14.904	-1.60323	HDC	histidine decarboxylase
211806_s_at	5.34e-09	4.93e-11	-7.75823	14.9027	-2.18349	KCNJ15	potassium voltage-gated channel subfamily J member 15
213703_at	5.35e-09	4.95e-11	-7.75719	14.8984	-1.51437	LINC00342	long intergenic non-protein coding RNA 342
221008_s_at	5.39e-09	5.01e-11	-7.75455	14.8875	-3.55645	ETNPPL	ethanolamine-phosphate phospho-lyase
1553808_a_at	5.73e-09	5.36e-11	-7.73857	14.8215	-2.87175	NKX2-3	NK2 homeobox 3
215848_at	5.73e-09	5.38e-11	-7.73774	14.818	-1.02196	SCAPER	S-phase cyclin A associated protein in the ER
214091_s_at	5.77e-09	5.44e-11	-7.73518	14.8075	-1.69532	GPX3	glutathione peroxidase 3
239464_at	5.93e-09	5.61e-11	-7.72784	14.7771	-1.80385	KCNJ15	potassium voltage-gated channel subfamily J member 15
222367_at	6.03e-09	5.73e-11	-7.72298	14.7571	-1.94122	WHAMMP2///WHAMMP3	WAS protein homolog associated with actin, golgi membranes and microtubules pseudogene 2///WAS protein homolog associated with actin, golgi membranes and microtubules pseudogene 3
226506_at	6.13e-09	5.84e-11	-7.7183	14.7377	-1.0861	THSD4	thrombospondin type 1 domain containing 4
229735_s_at	6.19e-09	5.91e-11	-7.7155	14.7262	-1.21864	NIPAL3	NIPA like domain containing 3
234367_x_at	6.22e-09	5.95e-11	-7.71395	14.7198	-2.2755	TMPRSS6	transmembrane protease, serine 6
1557584_at	6.27e-09	6.02e-11	-7.71129	14.7088	-1.40829	LOC403323	uncharacterized LOC403323
205199_at	6.41e-09	6.18e-11	-7.70524	14.6837	-2.09364	CA9	carbonic anhydrase 9
229721_x_at	6.53e-09	6.33e-11	-7.69962	14.6605	-1.33372	DERL3	derlin 3
1554183_s_at	6.55e-09	6.36e-11	-7.69835	14.6553	-1.77489	TRIM74///TRIM73	tripartite motif containing 74///tripartite motif containing 73
227771_at	6.69e-09	6.52e-11	-7.69252	14.6312	-1.88008	LIFR	leukemia inhibitory factor receptor alpha
229948_at	7.73e-09	7.71e-11	-7.65285	14.4674	-1.45016
1556183_at	7.92e-09	7.95e-11	-7.64565	14.4377	-1.34457	ANKRD36BP2	ankyrin repeat domain 36B pseudogene 2
238095_at	8.33e-09	8.42e-11	-7.63218	14.382	-2.22334	GATA5	GATA binding protein 5
218552_at	8.34e-09	8.46e-11	-7.63118	14.3779	-1.05794	ECHDC2	enoyl-CoA hydratase domain containing 2
221841_s_at	8.34e-09	8.5e-11	-7.63012	14.3735	-1.28014	KLF4	Kruppel like factor 4
219377_at	8.69e-09	8.92e-11	-7.61864	14.3261	-1.18211	GAREM1	GRB2 associated regulator of MAPK1 subtype 1
206311_s_at	8.93e-09	9.19e-11	-7.6116	14.2971	-2.28248	PLA2G1B	phospholipase A2 group IB
205623_at	9.02e-09	9.35e-11	-7.60762	14.2807	-3.17121	ALDH3A1	aldehyde dehydrogenase 3 family member A1
205997_at	9.03e-09	9.39e-11	-7.60661	14.2765	-2.85084	ADAM28	ADAM metallopeptidase domain 28
209632_at	9.21e-09	9.65e-11	-7.6	14.2492	-1.95557	PPP2R3A	protein phosphatase 2 regulatory subunit B''alpha
206121_at	9.77e-09	1.04e-10	-7.58292	14.1787	-2.07306	AMPD1	adenosine monophosphate deaminase 1
206867_at	1.01e-08	1.08e-10	-7.57402	14.142	-2.00487	GCKR	glucokinase (hexokinase 4) regulator
200884_at	1.01e-08	1.08e-10	-7.57282	14.1371	-2.02578	CKB	creatine kinase B
219109_at	1.02e-08	1.1e-10	-7.5698	14.1246	-1.62208	SPAG16	sperm associated antigen 16
210807_s_at	1.05e-08	1.13e-10	-7.56192	14.0921	-2.1886	SLC16A7	solute carrier family 16 member 7
206896_s_at	1.06e-08	1.15e-10	-7.559	14.08	-1.57473	GNG7	G protein subunit gamma 7
237192_at	1.07e-08	1.16e-10	-7.55692	14.0714	-2.0983	LOC101927668	uncharacterized LOC101927668
243764_at	1.09e-08	1.18e-10	-7.55203	14.0513	-3.48174	VSIG1	V-set and immunoglobulin domain containing 1
215129_at	1.09e-08	1.19e-10	-7.55167	14.0498	-2.60199	PIK3C2G	phosphatidylinositol-4-phosphate 3-kinase catalytic subunit type 2 gamma
209074_s_at	1.09e-08	1.19e-10	-7.55053	14.0451	-1.96653	FAM107A	family with sequence similarity 107 member A
1552365_at	1.13e-08	1.24e-10	-7.54062	14.0042	-2.27736	SCIN	scinderin
48031_r_at	1.19e-08	1.31e-10	-7.5272	13.9488	-1.25143	FAXDC2	fatty acid hydroxylase domain containing 2
216079_at	1.28e-08	1.43e-10	-7.50655	13.8637	-1.79556	EPM2A	epilepsy, progressive myoclonus type 2A, Lafora disease (laforin)
231969_at	1.29e-08	1.45e-10	-7.50439	13.8548	-1.83506	STOX2	storkhead box 2
223315_at	1.33e-08	1.5e-10	-7.4957	13.819	-1.50948	NTN4	netrin 4
33494_at	1.39e-08	1.59e-10	-7.48248	13.7645	-1.00746	ETFDH	electron transfer flavoprotein dehydrogenase
1553798_a_at	1.44e-08	1.65e-10	-7.47322	13.7263	-2.49094	FBXL13	F-box and leucine rich repeat protein 13
210119_at	1.45e-08	1.67e-10	-7.47146	13.7191	-3.03968	KCNJ15	potassium voltage-gated channel subfamily J member 15
225368_at	1.48e-08	1.71e-10	-7.46577	13.6956	-1.16674	HIPK2	homeodomain interacting protein kinase 2
212230_at	1.49e-08	1.72e-10	-7.46369	13.6871	-1.02657	PLPP3	phospholipid phosphatase 3
219735_s_at	1.53e-08	1.78e-10	-7.4558	13.6545	-2.00207	TFCP2L1	transcription factor CP2-like 1
241137_at	1.55e-08	1.8e-10	-7.45242	13.6406	-3.15498	DPCR1	diffuse panbronchiolitis critical region 1
214361_s_at	1.6e-08	1.88e-10	-7.44306	13.6021	-1.75292	RGS12	regulator of G-protein signaling 12
236308_at	1.64e-08	1.93e-10	-7.43647	13.5749	-2.22936	VSTM2A	V-set and transmembrane domain containing 2A
235420_at	1.66e-08	1.96e-10	-7.43312	13.5611	-2.5086	HAPLN4	hyaluronan and proteoglycan link protein 4
204288_s_at	1.68e-08	1.99e-10	-7.42882	13.5434	-1.41283	SORBS2	sorbin and SH3 domain containing 2
1559194_a_at	1.69e-08	2.01e-10	-7.42659	13.5342	-1.2481	CLEC4GP1	C-type lectin domain family 4 member G pseudogene 1
216208_s_at	1.7e-08	2.03e-10	-7.42525	13.5287	-1.96147	ATF6B	activating transcription factor 6 beta
237056_at	1.7e-08	2.04e-10	-7.42404	13.5237	-2.05455	INSC	inscuteable homolog (Drosophila)
219370_at	1.7e-08	2.04e-10	-7.42342	13.5212	-2.41453	RPRM	reprimo, TP53 dependent G2 arrest mediator candidate
204290_s_at	1.7e-08	2.04e-10	-7.42336	13.5209	-1.20281	ALDH6A1	aldehyde dehydrogenase 6 family member A1
1553797_a_at	1.72e-08	2.07e-10	-7.42009	13.5074	-2.67249	LINC01105	long intergenic non-protein coding RNA 1105
207057_at	1.73e-08	2.08e-10	-7.41856	13.5011	-2.5974	SLC16A7	solute carrier family 16 member 7
218951_s_at	1.75e-08	2.11e-10	-7.41543	13.4882	-1.17336	PLCXD1	phosphatidylinositol specific phospholipase C X domain containing 1
241918_at	1.76e-08	2.13e-10	-7.41367	13.481	-1.60915	ANO7	anoctamin 7
202018_s_at	1.76e-08	2.13e-10	-7.41294	13.478	-5.04234	LTF	lactotransferrin
213397_x_at	1.78e-08	2.16e-10	-7.40949	13.4637	-1.34699	RNASE4	ribonuclease A family member 4
222245_s_at	1.81e-08	2.2e-10	-7.40556	13.4476	-1.64427	FER1L4	fer-1 like family member 4, pseudogene
231626_at	1.9e-08	2.32e-10	-7.39287	13.3953	-2.51294	TPH1	tryptophan hydroxylase 1
226612_at	1.94e-08	2.39e-10	-7.38634	13.3684	-2.33352	UBE2QL1	ubiquitin conjugating enzyme E2 Q family like 1
239270_at	1.94e-08	2.39e-10	-7.38618	13.3678	-2.29878	PLCXD3	phosphatidylinositol specific phospholipase C X domain containing 3
231015_at	2.03e-08	2.53e-10	-7.37305	13.3138	-1.89172	KLF15	Kruppel like factor 15
226992_at	2.14e-08	2.69e-10	-7.35805	13.252	-1.37773	NOSTRIN	nitric oxide synthase trafficking
43427_at	2.14e-08	2.7e-10	-7.35728	13.2489	-1.34286	ACACB	acetyl-CoA carboxylase beta
1560850_at	2.17e-08	2.76e-10	-7.35181	13.2263	-3.14581	LOC101926959	uncharacterized LOC101926959
242216_at	2.23e-08	2.85e-10	-7.34477	13.1974	-1.9727
210906_x_at	2.3e-08	2.94e-10	-7.33693	13.1651	-2.90333	AQP4	aquaporin 4
229241_at	2.45e-08	3.18e-10	-7.31858	13.0896	-2.21664	LDHD	lactate dehydrogenase D
214204_at	2.45e-08	3.18e-10	-7.3183	13.0885	-2.15432	PACRG	PARK2 coregulated
228113_at	2.46e-08	3.2e-10	-7.31687	13.0826	-1.62006	RAB37	RAB37, member RAS oncogene family
238663_x_at	2.49e-08	3.26e-10	-7.31282	13.066	-3.37688	GRIA4	glutamate ionotropic receptor AMPA type subunit 4
221588_x_at	2.49e-08	3.27e-10	-7.31202	13.0627	-1.13663	ALDH6A1	aldehyde dehydrogenase 6 family member A1
204469_at	2.53e-08	3.33e-10	-7.30749	13.0441	-3.32134	PTPRZ1	protein tyrosine phosphatase, receptor type Z1
225491_at	2.54e-08	3.34e-10	-7.30691	13.0417	-2.57808	SLC1A2	solute carrier family 1 member 2
231646_at	2.6e-08	3.44e-10	-7.30004	13.0134	-3.76064	DPCR1	diffuse panbronchiolitis critical region 1
211441_x_at	2.61e-08	3.46e-10	-7.29846	13.0069	-1.50443	CYP3A43	cytochrome P450 family 3 subfamily A member 43
224099_at	2.61e-08	3.46e-10	-7.29833	13.0064	-1.12858	KCNH7	potassium voltage-gated channel subfamily H member 7
207158_at	2.67e-08	3.57e-10	-7.29147	12.9782	-1.83339	APOBEC1	apolipoprotein B mRNA editing enzyme catalytic subunit 1
228885_at	2.73e-08	3.65e-10	-7.28581	12.9549	-2.17573	MAMDC2	MAM domain containing 2
1559910_at	2.82e-08	3.79e-10	-7.27694	12.9185	-1.50544
1559022_at	2.84e-08	3.83e-10	-7.27457	12.9088	-1.94661	EFCAB14	EF-hand calcium binding domain 14
219956_at	2.84e-08	3.84e-10	-7.27412	12.9069	-1.89427	GALNT6	polypeptide N-acetylgalactosaminyltransferase 6
227113_at	2.89e-08	3.91e-10	-7.26952	12.888	-1.29134	ADHFE1	alcohol dehydrogenase, iron containing 1
213933_at	2.96e-08	4.03e-10	-7.26244	12.8589	-2.60449	PTGER3	prostaglandin E receptor 3
237108_x_at	3.11e-08	4.28e-10	-7.24813	12.8001	-2.35581	LINC00982	long intergenic non-protein coding RNA 982
228502_at	3.14e-08	4.32e-10	-7.24622	12.7922	-2.58722	RPS6KA6	ribosomal protein S6 kinase A6
229004_at	3.17e-08	4.37e-10	-7.24326	12.7801	-1.65715	ADAMTS15	ADAM metallopeptidase with thrombospondin type 1 motif 15
212111_at	3.2e-08	4.43e-10	-7.2402	12.7675	-1.0183	STX12	syntaxin 12
227742_at	3.2e-08	4.44e-10	-7.23981	12.7659	-3.55122	CLIC6	chloride intracellular channel 6
210179_at	3.24e-08	4.49e-10	-7.23705	12.7546	-2.44012	KCNJ13	potassium voltage-gated channel subfamily J member 13
228538_at	3.25e-08	4.51e-10	-7.23588	12.7498	-2.04809	ZNF662	zinc finger protein 662
210066_s_at	3.28e-08	4.57e-10	-7.2328	12.7371	-3.39766	AQP4	aquaporin 4
227491_at	3.35e-08	4.68e-10	-7.22712	12.7138	-1.37257	ELOVL6	ELOVL fatty acid elongase 6
220012_at	3.37e-08	4.71e-10	-7.22543	12.7069	-2.30164	ERO1B	endoplasmic reticulum oxidoreductase 1 beta
214433_s_at	3.42e-08	4.8e-10	-7.22141	12.6904	-1.69931	SELENBP1	selenium binding protein 1
218986_s_at	3.46e-08	4.86e-10	-7.21834	12.6778	-1.42463	DDX60	DEXD/H-box helicase 60
226804_at	3.46e-08	4.87e-10	-7.21798	12.6763	-2.58229	FAM20A	family with sequence similarity 20 member A
209988_s_at	3.46e-08	4.88e-10	-7.21707	12.6726	-2.33059	ASCL1	achaete-scute family bHLH transcription factor 1
228708_at	3.5e-08	4.95e-10	-7.21406	12.6602	-1.60526	RAB27B	RAB27B, member RAS oncogene family
210375_at	3.56e-08	5.03e-10	-7.20991	12.6432	-2.62787	PTGER3	prostaglandin E receptor 3
1556014_at	3.68e-08	5.22e-10	-7.20153	12.6088	-2.5581	MESP2	mesoderm posterior bHLH transcription factor 2
215103_at	3.8e-08	5.4e-10	-7.19333	12.5751	-2.53144	CYP2C18	cytochrome P450 family 2 subfamily C member 18
1569234_at	3.85e-08	5.51e-10	-7.18861	12.5557	-2.38531
235965_at	3.93e-08	5.63e-10	-7.18323	12.5337	-1.82538	BHLHA15	basic helix-loop-helix family member a15
240242_at	4.18e-08	6.02e-10	-7.16759	12.4695	-2.53023
208292_at	4.4e-08	6.36e-10	-7.15466	12.4165	-1.50385	BMP10	bone morphogenetic protein 10
210432_s_at	4.41e-08	6.39e-10	-7.15323	12.4106	-2.50796	SCN3A	sodium voltage-gated channel alpha subunit 3
234370_at	4.42e-08	6.41e-10	-7.15264	12.4082	-3.24274	VSIG1	V-set and immunoglobulin domain containing 1
220565_at	4.47e-08	6.51e-10	-7.14914	12.3939	-2.45537	CCR10	C-C motif chemokine receptor 10
226974_at	4.5e-08	6.55e-10	-7.14767	12.3878	-1.22486	NEDD4L	neural precursor cell expressed, developmentally down-regulated 4-like, E3 ubiquitin protein ligase
216086_at	4.5e-08	6.56e-10	-7.1473	12.3863	-1.83648	SV2C	synaptic vesicle glycoprotein 2C
49452_at	4.76e-08	7e-10	-7.13185	12.323	-1.27079	ACACB	acetyl-CoA carboxylase beta
208268_at	4.82e-08	7.13e-10	-7.12749	12.3051	-1.91921	ADAM28	ADAM metallopeptidase domain 28
50965_at	4.86e-08	7.21e-10	-7.12486	12.2943	-1.2384	RAB26	RAB26, member RAS oncogene family
229831_at	4.99e-08	7.44e-10	-7.11719	12.2629	-2.87801	CNTN3	contactin 3
209301_at	5.08e-08	7.62e-10	-7.11175	12.2406	-2.65793	CA2	carbonic anhydrase 2
207392_x_at	5.25e-08	7.88e-10	-7.1038	12.2081	-2.18971	UGT2B15	UDP glucuronosyltransferase family 2 member B15
220191_at	5.35e-08	8.05e-10	-7.09875	12.1874	-5.71104	GKN1	gastrokine 1
204151_x_at	5.51e-08	8.34e-10	-7.09019	12.1523	-2.43084	AKR1C1	aldo-keto reductase family 1 member C1
237466_s_at	5.65e-08	8.56e-10	-7.08408	12.1273	-2.1813	HHIP	hedgehog interacting protein
212841_s_at	5.86e-08	8.99e-10	-7.07244	12.0796	-1.32218	PPFIBP2	PPFIA binding protein 2
227861_at	5.89e-08	9.04e-10	-7.07096	12.0736	-1.32429	TMEM161B	transmembrane protein 161B
1555236_a_at	5.89e-08	9.06e-10	-7.07054	12.0718	-4.82202	PGC	progastricsin
1556797_at	5.9e-08	9.09e-10	-7.06987	12.0691	-1.41787	RNF144A-AS1	RNF144A antisense RNA 1
1559948_at	5.9e-08	9.1e-10	-7.06944	12.0673	-1.95285	LOC101927253	uncharacterized LOC101927253
206892_at	5.94e-08	9.19e-10	-7.06728	12.0585	-1.21986	AMHR2	anti-Mullerian hormone receptor type 2
204042_at	6.04e-08	9.34e-10	-7.06323	12.0419	-1.2166	WASF3	WAS protein family member 3
213629_x_at	6.16e-08	9.57e-10	-7.05759	12.0188	-1.47676	MT1F	metallothionein 1F
206119_at	6.16e-08	9.58e-10	-7.05727	12.0175	-1.72155	BHMT	betaine--homocysteine S-methyltransferase
204519_s_at	6.26e-08	9.77e-10	-7.05254	11.9982	-1.25486	PLLP	plasmolipin
205498_at	6.26e-08	9.78e-10	-7.0523	11.9972	-2.07015	GHR	growth hormone receptor
209894_at	6.28e-08	9.83e-10	-7.05112	11.9924	-1.89715	LEPROT///LEPR	leptin receptor overlapping transcript///leptin receptor
228766_at	6.35e-08	9.96e-10	-7.04796	11.9794	-1.67196	CD36	CD36 molecule
220468_at	6.36e-08	9.99e-10	-7.04736	11.977	-2.25579	ARL14	ADP ribosylation factor like GTPase 14
236430_at	6.36e-08	1e-09	-7.04701	11.9755	-3.92234	TMED6	transmembrane p24 trafficking protein 6
225327_at	6.39e-08	1.01e-09	-7.04484	11.9667	-1.00815	FAM214A	family with sequence similarity 214 member A
224371_at	6.39e-08	1.01e-09	-7.04475	11.9663	-1.83429	ADAMTSL1	ADAMTS like 1
225571_at	6.41e-08	1.02e-09	-7.04335	11.9605	-2.76778	LIFR	leukemia inhibitory factor receptor alpha
1568763_s_at	6.44e-08	1.02e-09	-7.04192	11.9547	-1.45117	LOC102724884///LOC728613///PDCD6	uncharacterized LOC102724884///programmed cell death 6 pseudogene///programmed cell death 6
206310_at	6.45e-08	1.03e-09	-7.04109	11.9513	-2.19434	SPINK2	serine peptidase inhibitor, Kazal type 2
217080_s_at	6.46e-08	1.03e-09	-7.0402	11.9477	-1.99941	HOMER2	homer scaffolding protein 2
225283_at	6.47e-08	1.03e-09	-7.03969	11.9456	-1.04342	ARRDC4	arrestin domain containing 4
224414_s_at	6.55e-08	1.05e-09	-7.03572	11.9293	-1.14903	CARD6	caspase recruitment domain family member 6
223720_at	6.61e-08	1.06e-09	-7.03318	11.9189	-2.25028	SPINK7	serine peptidase inhibitor, Kazal type 7 (putative)
238197_at	6.72e-08	1.08e-09	-7.02903	11.902	-3.05188	GATA5	GATA binding protein 5
207547_s_at	6.77e-08	1.09e-09	-7.02673	11.8926	-1.72504	FAM107A	family with sequence similarity 107 member A
217165_x_at	6.85e-08	1.11e-09	-7.02317	11.878	-1.63469	MT1F	metallothionein 1F
210640_s_at	6.94e-08	1.12e-09	-7.0198	11.8642	-2.7863	GPER1	G protein-coupled estrogen receptor 1
237497_at	7e-08	1.14e-09	-7.01657	11.851	-1.69834
235591_at	7.01e-08	1.14e-09	-7.0159	11.8483	-2.99386	SSTR1	somatostatin receptor 1
210524_x_at	7.03e-08	1.14e-09	-7.01505	11.8448	-1.35885
204540_at	7.04e-08	1.15e-09	-7.01445	11.8424	-1.37733	EEF1A2	eukaryotic translation elongation factor 1 alpha 2
239136_at	7.05e-08	1.15e-09	-7.01401	11.8405	-2.14859	UNC5B-AS1	UNC5B antisense RNA 1
1555535_at	7.19e-08	1.17e-09	-7.00895	11.8199	-1.70417	BPIFB6	BPI fold containing family B member 6
225458_at	7.19e-08	1.18e-09	-7.00854	11.8182	-2.07152	PP7080	uncharacterized LOC25845
214162_at	7.36e-08	1.21e-09	-7.00212	11.792	-2.31235	ASXL3	additional sex combs like 3, transcriptional regulator
231275_at	7.37e-08	1.21e-09	-7.00143	11.7891	-2.30739	LINC00982	long intergenic non-protein coding RNA 982
225097_at	7.47e-08	1.23e-09	-6.99785	11.7745	-1.05333	HIPK2	homeodomain interacting protein kinase 2
209915_s_at	7.52e-08	1.24e-09	-6.99561	11.7653	-1.45076	NRXN1	neurexin 1
212448_at	7.89e-08	1.31e-09	-6.9822	11.7105	-1.40806	NEDD4L	neural precursor cell expressed, developmentally down-regulated 4-like, E3 ubiquitin protein ligase
222156_x_at	8.18e-08	1.38e-09	-6.97132	11.6661	-1.16526	DYX1C1-CCPG1///CCPG1	DYX1C1-CCPG1 readthrough (NMD candidate)///cell cycle progression 1
239671_at	8.23e-08	1.39e-09	-6.96932	11.6579	-2.1914	SYT16	synaptotagmin 16
204971_at	8.34e-08	1.41e-09	-6.96495	11.6401	-1.62748	CSTA	cystatin A
228825_at	8.44e-08	1.43e-09	-6.96164	11.6266	-1.46193	PTGR1	prostaglandin reductase 1
207233_s_at	8.45e-08	1.44e-09	-6.9611	11.6243	-1.02796	MITF	melanogenesis associated transcription factor
204437_s_at	8.71e-08	1.49e-09	-6.95293	11.591	-1.89146	FOLR1	folate receptor 1
205876_at	8.74e-08	1.49e-09	-6.95192	11.5869	-2.26538	LIFR	leukemia inhibitory factor receptor alpha
214836_x_at	8.82e-08	1.51e-09	-6.94928	11.5761	-1.34699	IGK///IGKC	immunoglobulin kappa locus///immunoglobulin kappa constant
213519_s_at	8.83e-08	1.51e-09	-6.94863	11.5735	-1.26971	LAMA2	laminin subunit alpha 2
213992_at	8.96e-08	1.54e-09	-6.94489	11.5582	-1.88865	COL4A6	collagen type IV alpha 6 chain
206176_at	8.97e-08	1.54e-09	-6.94429	11.5557	-1.36139	BMP6	bone morphogenetic protein 6
215304_at	8.97e-08	1.54e-09	-6.94381	11.5538	-1.37882
218899_s_at	9.17e-08	1.58e-09	-6.93785	11.5294	-1.99906	BAALC	brain and acute leukemia, cytoplasmic
219476_at	9.19e-08	1.59e-09	-6.93703	11.5261	-1.25206	C1orf116	chromosome 1 open reading frame 116
230991_at	9.25e-08	1.6e-09	-6.93528	11.5189	-2.39335	LOC102724156	uncharacterized LOC102724156
215432_at	9.25e-08	1.6e-09	-6.93468	11.5165	-1.52842	ACSM1	acyl-CoA synthetase medium-chain family member 1
226989_at	9.55e-08	1.67e-09	-6.92513	11.4776	-1.26606	RGMB	repulsive guidance molecule family member b
213900_at	9.55e-08	1.67e-09	-6.92489	11.4766	-1.40955	FAM189A2	family with sequence similarity 189 member A2
235416_at	9.56e-08	1.68e-09	-6.92436	11.4744	-1.28392	LOC643201	centrosomal protein 192kDa pseudogene
1562081_a_at	9.66e-08	1.69e-09	-6.92183	11.4641	-1.50425	LINC00424	long intergenic non-protein coding RNA 424
223823_at	9.7e-08	1.71e-09	-6.92	11.4566	-1.99685	KCNMB2	potassium calcium-activated channel subfamily M regulatory beta subunit 2
221868_at	9.7e-08	1.71e-09	-6.91986	11.456	-2.15454	PAIP2B	poly(A) binding protein interacting protein 2B
1556097_at	9.71e-08	1.71e-09	-6.91931	11.4538	-3.20977	HOMER2	homer scaffolding protein 2
226960_at	9.71e-08	1.71e-09	-6.91909	11.4529	-3.80685	CXCL17	C-X-C motif chemokine ligand 17
238783_at	9.76e-08	1.73e-09	-6.91728	11.4455	-1.28956	TMEM161B	transmembrane protein 161B
244220_at	9.98e-08	1.78e-09	-6.91018	11.4166	-1.01658
229150_at	1e-07	1.79e-09	-6.90911	11.4122	-2.8804
219076_s_at	1.02e-07	1.82e-09	-6.90485	11.3948	-1.00927	PXMP2	peroxisomal membrane protein 2
220030_at	1.04e-07	1.86e-09	-6.90012	11.3755	-1.70536	STYK1	serine/threonine/tyrosine kinase 1
1556281_at	1.04e-07	1.87e-09	-6.89777	11.366	-1.139
208126_s_at	1.05e-07	1.88e-09	-6.89725	11.3638	-2.44513	CYP2C18	cytochrome P450 family 2 subfamily C member 18
206030_at	1.05e-07	1.89e-09	-6.89572	11.3576	-1.88484	ASPA	aspartoacylase
209469_at	1.07e-07	1.92e-09	-6.89196	11.3423	-2.5092	GPM6A	glycoprotein M6A
205927_s_at	1.08e-07	1.94e-09	-6.88963	11.3327	-2.16467	CTSE	cathepsin E
207749_s_at	1.08e-07	1.95e-09	-6.88766	11.3247	-1.17899	PPP2R3A	protein phosphatase 2 regulatory subunit B''alpha
205660_at	1.1e-07	1.99e-09	-6.88344	11.3075	-1.42604	OASL	2'-5'-oligoadenylate synthetase like
212906_at	1.1e-07	1.99e-09	-6.88307	11.306	-1.05224	GRAMD1B	GRAM domain containing 1B
229147_at	1.12e-07	2.04e-09	-6.87739	11.2829	-1.49056	RASSF6	Ras association domain family member 6
221555_x_at	1.12e-07	2.04e-09	-6.87714	11.2818	-1.0404	CDC14B	cell division cycle 14B
208269_s_at	1.16e-07	2.14e-09	-6.86662	11.239	-1.78253	ADAM28	ADAM metallopeptidase domain 28
233025_at	1.16e-07	2.14e-09	-6.86595	11.2363	-2.36819	PDZD2	PDZ domain containing 2
206262_at	1.16e-07	2.14e-09	-6.86572	11.2353	-3.47654	ADH1C	alcohol dehydrogenase 1C (class I), gamma polypeptide
240509_s_at	1.18e-07	2.19e-09	-6.86085	11.2155	-3.47339	GREM2	gremlin 2, DAN family BMP antagonist
228007_at	1.19e-07	2.22e-09	-6.8578	11.2031	-1.33456	CEP85L	centrosomal protein 85 like
230907_at	1.19e-07	2.22e-09	-6.85761	11.2023	-1.3257	GPRC5C	G protein-coupled receptor class C group 5 member C
228811_at	1.2e-07	2.23e-09	-6.85613	11.1963	-1.60834
1552367_a_at	1.25e-07	2.34e-09	-6.84452	11.149	-3.06086	SCIN	scinderin
231550_at	1.26e-07	2.36e-09	-6.84288	11.1423	-1.54858	XYLT2	xylosyltransferase 2
201468_s_at	1.27e-07	2.38e-09	-6.84058	11.1329	-1.64054	NQO1	NAD(P)H quinone dehydrogenase 1
222102_at	1.28e-07	2.41e-09	-6.83738	11.1199	-2.77198	GSTA3	glutathione S-transferase alpha 3
237042_at	1.29e-07	2.43e-09	-6.83612	11.1148	-1.78312
203767_s_at	1.29e-07	2.44e-09	-6.83484	11.1096	-1.29268	STS	steroid sulfatase (microsomal), isozyme S
227642_at	1.32e-07	2.49e-09	-6.82967	11.0885	-1.68535	TFCP2L1	transcription factor CP2-like 1
202263_at	1.33e-07	2.52e-09	-6.82693	11.0774	-1.25307	CYB5R1	cytochrome b5 reductase 1
223967_at	1.35e-07	2.58e-09	-6.82125	11.0542	-1.8353	ANGPTL6	angiopoietin like 6
216594_x_at	1.35e-07	2.58e-09	-6.8212	11.0541	-2.44875	AKR1C1	aldo-keto reductase family 1 member C1
206282_at	1.36e-07	2.59e-09	-6.82072	11.0521	-2.46688	NEUROD1	neuronal differentiation 1
236450_at	1.37e-07	2.63e-09	-6.81701	11.037	-2.13798
227172_at	1.39e-07	2.68e-09	-6.81277	11.0198	-1.15838	TMEM116	transmembrane protein 116
240028_at	1.4e-07	2.69e-09	-6.81157	11.0149	-2.38743	FSIP2	fibrous sheath interacting protein 2
1570430_at	1.41e-07	2.71e-09	-6.80965	11.0071	-2.1457
243455_at	1.41e-07	2.73e-09	-6.80821	11.0012	-1.39129
214303_x_at	1.44e-07	2.8e-09	-6.80215	10.9766	-3.8369	MUC5AC	mucin 5AC, oligomeric mucus/gel-forming
228854_at	1.45e-07	2.8e-09	-6.80172	10.9748	-2.31703
204134_at	1.47e-07	2.85e-09	-6.79793	10.9594	-1.75702	PDE2A	phosphodiesterase 2A
213110_s_at	1.48e-07	2.89e-09	-6.79429	10.9446	-1.66045	COL4A5	collagen type IV alpha 5 chain
228329_at	1.5e-07	2.93e-09	-6.7907	10.93	-1.25133	DAB1	DAB1, reelin adaptor protein
242153_at	1.52e-07	2.97e-09	-6.78822	10.9199	-1.03481	LARP1B	La ribonucleoprotein domain family member 1B
206641_at	1.52e-07	2.98e-09	-6.78671	10.9138	-2.88483	TNFRSF17	TNF receptor superfamily member 17
226587_at	1.53e-07	3e-09	-6.78553	10.909	-1.78553	PWAR6	Prader Willi/Angelman region RNA 6
227762_at	1.54e-07	3.03e-09	-6.78304	10.8989	-1.32722
243221_at	1.55e-07	3.04e-09	-6.7819	10.8942	-1.12589	FAM20A	family with sequence similarity 20 member A
206461_x_at	1.58e-07	3.12e-09	-6.77644	10.872	-1.44974	MT1H	metallothionein 1H
203474_at	1.6e-07	3.16e-09	-6.77336	10.8595	-1.27297	IQGAP2	IQ motif containing GTPase activating protein 2
215418_at	1.61e-07	3.2e-09	-6.77032	10.8472	-1.16353	PARVA	parvin alpha
228256_s_at	1.65e-07	3.3e-09	-6.7628	10.8166	-1.42335	EPB41L4A	erythrocyte membrane protein band 4.1 like 4A
212592_at	1.68e-07	3.37e-09	-6.75765	10.7957	-2.03503	JCHAIN	joining chain of multimeric IgA and IgM
222262_s_at	1.69e-07	3.4e-09	-6.75548	10.7869	-1.31096	ETNK1	ethanolamine kinase 1
204881_s_at	1.73e-07	3.49e-09	-6.74898	10.7605	-1.15573	UGCG	UDP-glucose ceramide glucosyltransferase
213657_s_at	1.74e-07	3.5e-09	-6.74845	10.7583	-1.40061
238178_at	1.82e-07	3.71e-09	-6.73469	10.7025	-1.71926
223194_s_at	1.82e-07	3.71e-09	-6.7346	10.7021	-1.07834	SLC22A23	solute carrier family 22 member 23
1560380_at	1.89e-07	3.85e-09	-6.72552	10.6653	-1.08813	LOC497256	uncharacterized LOC497256
218211_s_at	1.91e-07	3.91e-09	-6.72183	10.6503	-1.51443	MLPH	melanophilin
232994_s_at	1.91e-07	3.92e-09	-6.72169	10.6497	-1.11573	ARHGEF28	Rho guanine nucleotide exchange factor 28
207848_at	1.91e-07	3.92e-09	-6.72158	10.6493	-1.72531	AVP	arginine vasopressin
220306_at	1.93e-07	3.96e-09	-6.71906	10.639	-1.20012	FAM46C	family with sequence similarity 46 member C
205200_at	1.97e-07	4.06e-09	-6.71309	10.6148	-1.97167	EXOSC7///CLEC3B	exosome component 7///C-type lectin domain family 3 member B
207502_at	1.99e-07	4.1e-09	-6.71071	10.6052	-2.95787	GUCA2B	guanylate cyclase activator 2B
1555809_at	2e-07	4.12e-09	-6.70946	10.6001	-1.93037	CRISPLD2	cysteine rich secretory protein LCCL domain containing 2
227198_at	2e-07	4.12e-09	-6.70941	10.5999	-2.21134	AFF3	AF4/FMR2 family member 3
233887_at	2.02e-07	4.18e-09	-6.70604	10.5862	-1.46982	ADGRG6	adhesion G protein-coupled receptor G6
234317_s_at	2.03e-07	4.21e-09	-6.70464	10.5806	-1.68368	STOX2	storkhead box 2
240861_at	2.07e-07	4.31e-09	-6.69857	10.5559	-1.05467
224049_at	2.1e-07	4.38e-09	-6.69516	10.5421	-1.04019	KCNK17	potassium two pore domain channel subfamily K member 17
202752_x_at	2.11e-07	4.41e-09	-6.69342	10.5351	-1.32147	SLC7A8	solute carrier family 7 member 8
204368_at	2.14e-07	4.47e-09	-6.6899	10.5208	-1.01125	SLCO2A1	solute carrier organic anion transporter family member 2A1
207018_s_at	2.14e-07	4.5e-09	-6.6887	10.5159	-1.36077	RAB27B	RAB27B, member RAS oncogene family
238117_at	2.15e-07	4.53e-09	-6.68696	10.5089	-1.53233	PPOX	protoporphyrinogen oxidase
244353_s_at	2.17e-07	4.58e-09	-6.68427	10.498	-1.93764	SLC2A12	solute carrier family 2 member 12
205342_s_at	2.18e-07	4.6e-09	-6.68344	10.4946	-2.12125	SULT1C2	sulfotransferase family 1C member 2
219017_at	2.18e-07	4.6e-09	-6.68293	10.4925	-1.21019	ETNK1	ethanolamine kinase 1
208037_s_at	2.25e-07	4.76e-09	-6.67507	10.4607	-1.20347	MADCAM1	mucosal vascular addressin cell adhesion molecule 1
205261_at	2.25e-07	4.76e-09	-6.67478	10.4595	-4.02579	PGC	progastricsin
209822_s_at	2.26e-07	4.81e-09	-6.67267	10.451	-1.32352	VLDLR	very low density lipoprotein receptor
203642_s_at	2.29e-07	4.88e-09	-6.66901	10.4361	-1.11367	COBLL1	cordon-bleu WH2 repeat protein like 1
1569905_at	2.3e-07	4.89e-09	-6.66841	10.4337	-1.45359	HSD11B1L	hydroxysteroid 11-beta dehydrogenase 1 like
220745_at	2.3e-07	4.9e-09	-6.66825	10.4331	-1.77449	IL19	interleukin 19
206104_at	2.34e-07	5.01e-09	-6.66296	10.4116	-1.21834	ISL1	ISL LIM homeobox 1
212594_at	2.4e-07	5.15e-09	-6.65595	10.3833	-1.12232	MIR4680///PDCD4	microRNA 4680///programmed cell death 4 (neoplastic transformation inhibitor)
227826_s_at	2.42e-07	5.21e-09	-6.65348	10.3732	-1.93592	SORBS2	sorbin and SH3 domain containing 2
211116_at	2.42e-07	5.22e-09	-6.65288	10.3708	-1.69464	SLC9A2	solute carrier family 9 member A2
226018_at	2.44e-07	5.27e-09	-6.65058	10.3615	-1.51939	MTURN	maturin, neural progenitor differentiation regulator homolog (Xenopus)
235210_s_at	2.45e-07	5.29e-09	-6.64948	10.3571	-1.42893	SBSPON	somatomedin B and thrombospondin type 1 domain containing
228239_at	2.48e-07	5.38e-09	-6.64573	10.3418	-1.25022	SMIM11A	small integral membrane protein 11A
1554748_at	2.51e-07	5.45e-09	-6.64254	10.3289	-2.23457	CLCNKB	chloride voltage-gated channel Kb
1560921_at	2.51e-07	5.45e-09	-6.64246	10.3286	-1.80477	ZNF169	zinc finger protein 169
221030_s_at	2.53e-07	5.51e-09	-6.64003	10.3188	-1.27968	ARHGAP24	Rho GTPase activating protein 24
1568978_s_at	2.54e-07	5.53e-09	-6.63912	10.3151	-1.7136	C11orf21	chromosome 11 open reading frame 21
215565_at	2.57e-07	5.59e-09	-6.63637	10.304	-1.97951	LOC101929272	uncharacterized LOC101929272
213172_at	2.61e-07	5.7e-09	-6.63184	10.2856	-2.04117	TTC9	tetratricopeptide repeat domain 9
211440_x_at	2.64e-07	5.78e-09	-6.62845	10.2719	-1.01409	CYP3A43	cytochrome P450 family 3 subfamily A member 43
1557693_at	2.65e-07	5.81e-09	-6.62723	10.267	-1.17537	SMC5-AS1	SMC5 antisense RNA 1 (head to head)
239726_at	2.72e-07	5.99e-09	-6.61986	10.2372	-1.05209	ANK3	ankyrin 3, node of Ranvier (ankyrin G)
201534_s_at	2.78e-07	6.13e-09	-6.61428	10.2146	-1.14731	UBL3	ubiquitin like 3
230788_at	2.82e-07	6.22e-09	-6.61065	10.1999	-2.56302	GCNT2	glucosaminyl (N-acetyl) transferase 2, I-branching enzyme (I blood group)
224016_at	2.89e-07	6.43e-09	-6.60302	10.1691	-1.00866	HIPK2	homeodomain interacting protein kinase 2
224786_at	2.89e-07	6.43e-09	-6.60268	10.1677	-1.18361	SCOC	short coiled-coil protein
227502_at	2.9e-07	6.47e-09	-6.6014	10.1625	-1.26122	KIAA1147	KIAA1147
241712_at	2.95e-07	6.61e-09	-6.59639	10.1423	-1.89377	CBY3	chibby family member 3
208869_s_at	2.97e-07	6.66e-09	-6.59447	10.1345	-1.04822	GABARAPL1	GABA type A receptor associated protein like 1
236324_at	3.02e-07	6.79e-09	-6.58993	10.1162	-1.02598	MBP	myelin basic protein
218885_s_at	3.04e-07	6.85e-09	-6.5875	10.1064	-1.15979	GALNT12	polypeptide N-acetylgalactosaminyltransferase 12
205722_s_at	3.05e-07	6.88e-09	-6.58665	10.1029	-1.41291	GFRA2	GDNF family receptor alpha 2
223058_at	3.05e-07	6.9e-09	-6.58583	10.0996	-1.19496	FAM107B	family with sequence similarity 107 member B
242110_at	3.07e-07	6.96e-09	-6.58381	10.0915	-1.26299
211470_s_at	3.13e-07	7.12e-09	-6.57845	10.0698	-2.40013	SULT1C2	sulfotransferase family 1C member 2
230572_at	3.14e-07	7.15e-09	-6.57742	10.0657	-1.29964	WWC2-AS2	WWC2 antisense RNA 2
231181_at	3.15e-07	7.18e-09	-6.57629	10.0611	-1.88563
220351_at	3.15e-07	7.19e-09	-6.57587	10.0594	-1.84437	ACKR4	atypical chemokine receptor 4
231782_s_at	3.16e-07	7.22e-09	-6.575	10.0559	-1.73602	KLK4	kallikrein related peptidase 4
235504_at	3.35e-07	7.67e-09	-6.56056	9.99756	-1.8415	GREM2	gremlin 2, DAN family BMP antagonist
216296_at	3.35e-07	7.69e-09	-6.55988	9.99483	-1.50602	CLTA	clathrin light chain A
220267_at	3.42e-07	7.85e-09	-6.55497	9.97498	-1.48848	KRT24	keratin 24
1555175_a_at	3.42e-07	7.86e-09	-6.55462	9.9736	-1.85651	PBLD	phenazine biosynthesis like protein domain containing
229266_at	3.48e-07	8.01e-09	-6.54995	9.95473	-1.55937	SHISA6	shisa family member 6
1569383_s_at	3.49e-07	8.05e-09	-6.54879	9.95006	-1.88625	ZFYVE28	zinc finger FYVE-type containing 28
227715_at	3.52e-07	8.12e-09	-6.54666	9.94145	-1.35416	LOC100233156///TEKT4P2///MAFIP	tektin 4 pseudogene///tektin 4 pseudogene 2///MAFF interacting protein (pseudogene)
214385_s_at	3.52e-07	8.15e-09	-6.54601	9.93886	-3.78747	MUC5AC	mucin 5AC, oligomeric mucus/gel-forming
203770_s_at	3.53e-07	8.17e-09	-6.54525	9.93577	-1.54803	STS	steroid sulfatase (microsomal), isozyme S
206622_at	3.53e-07	8.19e-09	-6.54486	9.9342	-1.3129	TRH	thyrotropin releasing hormone
210068_s_at	3.55e-07	8.22e-09	-6.54375	9.92972	-2.70535	AQP4	aquaporin 4
209692_at	3.62e-07	8.44e-09	-6.53735	9.90393	-2.70528	EYA2	EYA transcriptional coactivator and phosphatase 2
211232_x_at	3.64e-07	8.5e-09	-6.53571	9.89731	-1.27329	GLP1R	glucagon like peptide 1 receptor
243309_at	3.75e-07	8.84e-09	-6.52646	9.85999	-1.14915	C15orf65	chromosome 15 open reading frame 65
205381_at	3.77e-07	8.88e-09	-6.52534	9.85548	-1.58919	LRRC17	leucine rich repeat containing 17
1560659_at	3.78e-07	8.92e-09	-6.52425	9.8511	-1.47312	LINC00342	long intergenic non-protein coding RNA 342
229019_at	3.78e-07	8.93e-09	-6.52393	9.84981	-2.04852	ZNF385B	zinc finger protein 385B
216336_x_at	3.84e-07	9.11e-09	-6.5191	9.83033	-1.51746	MT1E	metallothionein 1E
205954_at	3.88e-07	9.21e-09	-6.51648	9.81975	-1.66869	RXRG	retinoid X receptor gamma
216058_s_at	3.91e-07	9.31e-09	-6.51375	9.80878	-1.20908	CYP2C19	cytochrome P450 family 2 subfamily C member 19
213451_x_at	3.94e-07	9.38e-09	-6.51205	9.80193	-1.71965	TNXB///TNXA	tenascin XB///tenascin XA (pseudogene)
208294_x_at	3.96e-07	9.46e-09	-6.50997	9.79351	-1.69375	CSHL1	chorionic somatomammotropin hormone like 1
230888_at	3.97e-07	9.48e-09	-6.50944	9.7914	-1.00476	WDR91	WD repeat domain 91
244370_at	3.98e-07	9.5e-09	-6.50888	9.78914	-1.95285	KIAA2022	KIAA2022
217481_x_at	3.98e-07	9.51e-09	-6.50868	9.78835	-1.40026	SHISA6	shisa family member 6
211458_s_at	3.98e-07	9.53e-09	-6.50834	9.78696	-1.50516	GABARAPL3///GABARAPL1	GABA type A receptor associated protein like 3 pseudogene///GABA type A receptor associated protein like 1
1563246_at	4.12e-07	9.89e-09	-6.49931	9.75058	-1.66668	LINC01432	long intergenic non-protein coding RNA 1432
228370_at	4.14e-07	9.98e-09	-6.49708	9.7416	-1.92035	LOC101930404///SNORD116-28///SNORD115-26///SNORD115-13///SNORD115-7///SNORD116-22///SNORD116-4///PWARSN///SNORD107///IPW	uncharacterized LOC101930404///small nucleolar RNA, C/D box 116-28///small nucleolar RNA, C/D box 115-26///small nucleolar RNA, C/D box 115-13///small nucleolar RNA, C/D box 115-7///small nucleolar RNA, C/D box 116-22///small nucleolar RNA, C/D box 116-4///Prader Willi/Angelman region RNA, SNRPN neighbor///small nucleolar RNA, C/D box 107///imprinted in Prader-Willi syndrome (non-protein coding)
209309_at	4.2e-07	1.02e-08	-6.49223	9.72206	-2.42326	AZGP1	alpha-2-glycoprotein 1, zinc-binding
51158_at	4.26e-07	1.04e-08	-6.488	9.70505	-1.31717	FAM174B	family with sequence similarity 174 member B
205700_at	4.33e-07	1.06e-08	-6.4836	9.6873	-1.89674	HSD17B6	hydroxysteroid 17-beta dehydrogenase 6
221696_s_at	4.35e-07	1.06e-08	-6.48268	9.6836	-1.38552	STYK1	serine/threonine/tyrosine kinase 1
214420_s_at	4.42e-07	1.08e-08	-6.47847	9.66667	-2.29096	CYP2C9	cytochrome P450 family 2 subfamily C member 9
216687_x_at	4.42e-07	1.08e-08	-6.47769	9.66353	-2.32272	UGT2B15	UDP glucuronosyltransferase family 2 member B15
230011_at	4.42e-07	1.08e-08	-6.47767	9.66347	-1.14266	MEI1	meiotic double-stranded break formation protein 1
216543_at	4.44e-07	1.09e-08	-6.47615	9.65734	-1.58457	GS1-600G8.3	unknown transcript
241835_at	4.46e-07	1.09e-08	-6.47513	9.65321	-1.37816
240422_at	4.51e-07	1.11e-08	-6.4721	9.64102	-1.96704
232628_at	4.54e-07	1.12e-08	-6.46984	9.63195	-1.45039
209606_at	4.6e-07	1.14e-08	-6.46575	9.61548	-1.31768	CYTIP	cytohesin 1 interacting protein
1559977_a_at	4.63e-07	1.14e-08	-6.46423	9.60937	-1.07047	SLC25A34	solute carrier family 25 member 34
226618_at	4.79e-07	1.19e-08	-6.45524	9.57323	-2.07184	UBE2QL1	ubiquitin conjugating enzyme E2 Q family like 1
228877_at	4.79e-07	1.19e-08	-6.45485	9.57166	-1.09758	RGL3	ral guanine nucleotide dissociation stimulator like 3
241771_at	4.82e-07	1.2e-08	-6.45301	9.56424	-1.15556	RIMBP2	RIMS binding protein 2
213953_at	4.83e-07	1.2e-08	-6.45205	9.56038	-3.51257	KRT20	keratin 20
227862_at	4.9e-07	1.22e-08	-6.44794	9.54387	-1.51217	TRNP1	TMF1-regulated nuclear protein 1
242844_at	4.95e-07	1.24e-08	-6.44492	9.53172	-1.00412	PGGT1B	protein geranylgeranyltransferase type I subunit beta
205649_s_at	4.96e-07	1.24e-08	-6.44449	9.52998	-3.46194	FGA	fibrinogen alpha chain
209558_s_at	5.08e-07	1.28e-08	-6.43774	9.50287	-1.00698	HIP1R	huntingtin interacting protein 1 related
241600_at	5.2e-07	1.31e-08	-6.43131	9.477	-1.92485	WIPF3	WAS/WASL interacting protein family member 3
1555914_a_at	5.21e-07	1.32e-08	-6.43059	9.47412	-1.26963	EXD3	exonuclease 3'-5' domain containing 3
239606_at	5.22e-07	1.32e-08	-6.42973	9.47068	-1.46572
222901_s_at	5.36e-07	1.36e-08	-6.42217	9.4403	-2.23604	KCNJ16	potassium voltage-gated channel subfamily J member 16
208432_s_at	5.44e-07	1.39e-08	-6.41755	9.42173	-1.15935	CACNA1E	calcium voltage-gated channel subunit alpha1 E
214135_at	5.48e-07	1.4e-08	-6.41534	9.41287	-2.56386	CLDN18	claudin 18
230288_at	5.49e-07	1.4e-08	-6.41506	9.41175	-1.55443	FGF14	fibroblast growth factor 14
234718_at	5.58e-07	1.43e-08	-6.40957	9.38971	-1.4061	ANO2	anoctamin 2
209699_x_at	5.58e-07	1.44e-08	-6.40915	9.38803	-2.9834	LOC101930400///AKR1C2	aldo-keto reductase family 1 member C2-like///aldo-keto reductase family 1, member C2
1563008_at	5.71e-07	1.48e-08	-6.40245	9.36112	-1.26697	LOC100287877	uncharacterized LOC100287877
231120_x_at	5.74e-07	1.49e-08	-6.40083	9.35462	-2.89961	PKIB	protein kinase (cAMP-dependent, catalytic) inhibitor beta
220613_s_at	5.84e-07	1.52e-08	-6.39596	9.33509	-1.6514	SYTL2	synaptotagmin like 2
221456_at	5.89e-07	1.53e-08	-6.39381	9.32645	-1.43956	TAS2R3	taste 2 receptor member 3
215300_s_at	5.92e-07	1.54e-08	-6.39253	9.3213	-2.55507	FMO5	flavin containing monooxygenase 5
1568796_at	5.93e-07	1.54e-08	-6.39193	9.3189	-1.09556	CCDC157	coiled-coil domain containing 157
209918_at	6.11e-07	1.59e-08	-6.38446	9.28894	-1.59974	GGTLC2	gamma-glutamyltransferase light chain 2
205765_at	6.11e-07	1.59e-08	-6.38436	9.28854	-2.13794	CYP3A5	cytochrome P450 family 3 subfamily A member 5
209703_x_at	6.18e-07	1.62e-08	-6.38086	9.27451	-1.47641	METTL7A	methyltransferase like 7A
225728_at	6.22e-07	1.63e-08	-6.37819	9.26378	-1.88181	SORBS2	sorbin and SH3 domain containing 2
231018_at	6.23e-07	1.64e-08	-6.37743	9.26075	-2.01737	PALM3	paralemmin 3
1569040_s_at	6.3e-07	1.66e-08	-6.3743	9.2482	-2.80262	ANKRD36BP2	ankyrin repeat domain 36B pseudogene 2
1552818_a_at	6.3e-07	1.66e-08	-6.37409	9.24738	-1.71355	BRS3	bombesin receptor subtype 3
242601_at	6.36e-07	1.68e-08	-6.37195	9.23879	-2.38437	HEPACAM2	HEPACAM family member 2
237561_x_at	6.37e-07	1.68e-08	-6.37124	9.23595	-1.59921
201427_s_at	6.37e-07	1.68e-08	-6.3709	9.23459	-1.08466	SEPP1	selenoprotein P, plasma, 1
230615_at	6.4e-07	1.7e-08	-6.36875	9.22596	-3.07601	DUOXA2	dual oxidase maturation factor 2
233002_at	6.47e-07	1.72e-08	-6.36631	9.21618	-2.49418	PPP4R4	protein phosphatase 4 regulatory subunit 4
233536_at	6.53e-07	1.73e-08	-6.36366	9.20555	-1.80888	ASXL3	additional sex combs like 3, transcriptional regulator
216434_at	6.54e-07	1.74e-08	-6.36317	9.2036	-1.31718	TTC38	tetratricopeptide repeat domain 38
231132_at	6.58e-07	1.75e-08	-6.36138	9.19641	-1.48025	LINC01193	long intergenic non-protein coding RNA 1193
1565701_at	6.63e-07	1.77e-08	-6.35897	9.18677	-1.42146
203498_at	6.63e-07	1.77e-08	-6.35891	9.18654	-1.14397	RCAN2	regulator of calcineurin 2
1552705_at	6.65e-07	1.78e-08	-6.35736	9.18033	-1.94642	DUSP19	dual specificity phosphatase 19
229373_at	6.73e-07	1.8e-08	-6.35417	9.16752	-2.07172
238966_at	6.74e-07	1.81e-08	-6.35352	9.16494	-1.50467	CELF4	CUGBP, Elav-like family member 4
1552448_a_at	6.84e-07	1.84e-08	-6.34932	9.14809	-1.85891	FAM167A-AS1	FAM167A antisense RNA 1
1558168_at	6.86e-07	1.85e-08	-6.34823	9.14372	-1.2569	H1FX-AS1	H1FX antisense RNA 1
242945_at	6.93e-07	1.87e-08	-6.34515	9.13139	-1.51132	FAM20A	family with sequence similarity 20 member A
234381_at	7.16e-07	1.94e-08	-6.33651	9.09681	-1.46116
225457_s_at	7.22e-07	1.96e-08	-6.33394	9.08652	-1.946	OLMALINC///PP7080	oligodendrocyte maturation-associated long intergenic non-coding RNA///uncharacterized LOC25845
242078_at	7.22e-07	1.96e-08	-6.33348	9.08471	-1.5724	AFF3	AF4/FMR2 family member 3
214234_s_at	7.33e-07	2e-08	-6.32968	9.06949	-1.77795	CYP3A5	cytochrome P450 family 3 subfamily A member 5
214387_x_at	7.4e-07	2.02e-08	-6.32719	9.05951	-1.42779	SFTPC	surfactant protein C
227226_at	7.4e-07	2.02e-08	-6.32717	9.05944	-1.90975	MRAP2	melanocortin 2 receptor accessory protein 2
239869_at	7.45e-07	2.04e-08	-6.32488	9.05026	-1.52496
205500_at	7.45e-07	2.04e-08	-6.32455	9.04893	-1.36512	C5	complement component 5
217014_s_at	7.69e-07	2.11e-08	-6.31569	9.01349	-1.58213	AZGP1P1///AZGP1	alpha-2-glycoprotein 1, zinc-binding pseudogene 1///alpha-2-glycoprotein 1, zinc-binding
226822_at	7.75e-07	2.13e-08	-6.31379	9.0059	-1.51902	STOX2	storkhead box 2
1569201_a_at	8.24e-07	2.29e-08	-6.29687	8.93826	-1.44604
1568190_at	8.29e-07	2.31e-08	-6.29475	8.92978	-2.15944
223798_at	8.31e-07	2.31e-08	-6.29401	8.92684	-1.338	SLC41A2	solute carrier family 41 member 2
242406_at	8.66e-07	2.43e-08	-6.28189	8.87842	-2.53528
219722_s_at	8.79e-07	2.47e-08	-6.27769	8.86163	-1.7183	GDPD3	glycerophosphodiester phosphodiesterase domain containing 3
203632_s_at	8.81e-07	2.48e-08	-6.27717	8.85956	-1.55005	GPRC5B	G protein-coupled receptor class C group 5 member B
212843_at	8.92e-07	2.52e-08	-6.27319	8.84368	-1.81652	NCAM1	neural cell adhesion molecule 1
206637_at	8.92e-07	2.52e-08	-6.27317	8.84361	-1.21796	P2RY14	purinergic receptor P2Y14
213658_at	8.96e-07	2.53e-08	-6.2721	8.83933	-1.20895
223775_at	9.06e-07	2.56e-08	-6.26918	8.82765	-2.16455	HHIP	hedgehog interacting protein
1560661_x_at	9.15e-07	2.6e-08	-6.26582	8.81426	-1.1156	LINC00342	long intergenic non-protein coding RNA 342
211173_at	9.16e-07	2.6e-08	-6.26518	8.8117	-1.72899	CCKAR	cholecystokinin A receptor
230117_at	9.19e-07	2.62e-08	-6.26363	8.80549	-1.95133	VSTM2A	V-set and transmembrane domain containing 2A
239624_at	9.3e-07	2.66e-08	-6.2602	8.79184	-1.82687	LOC102724689	uncharacterized LOC102724689
217187_at	9.41e-07	2.69e-08	-6.25695	8.77885	-2.63437	MUC5AC	mucin 5AC, oligomeric mucus/gel-forming
233522_at	9.45e-07	2.71e-08	-6.25572	8.77396	-1.39502	MEF2C-AS1	MEF2C antisense RNA 1
1557136_at	9.47e-07	2.71e-08	-6.2552	8.77186	-1.47439	ATP13A4	ATPase 13A4
206191_at	9.47e-07	2.72e-08	-6.25494	8.77084	-2.06739	ENTPD3	ectonucleoside triphosphate diphosphohydrolase 3
227703_s_at	9.54e-07	2.74e-08	-6.25285	8.76252	-1.76903	SYTL4	synaptotagmin like 4
216024_at	9.55e-07	2.74e-08	-6.25251	8.76115	-1.48652	DNM2	dynamin 2
229127_at	9.69e-07	2.79e-08	-6.24852	8.74522	-1.26107	JAM2	junctional adhesion molecule 2
205650_s_at	9.69e-07	2.79e-08	-6.24826	8.74418	-2.3763	FGA	fibrinogen alpha chain
219551_at	9.71e-07	2.8e-08	-6.24739	8.74072	-1.09706	EAF2	ELL associated factor 2
203029_s_at	9.73e-07	2.81e-08	-6.24684	8.73852	-1.78385	PTPRN2	protein tyrosine phosphatase, receptor type N2
220858_at	9.99e-07	2.89e-08	-6.23991	8.7109	-1.72168	SORBS2	sorbin and SH3 domain containing 2
228993_s_at	1e-06	2.91e-08	-6.23815	8.7039	-1.08849	BBIP1	BBSome interacting protein 1
234780_at	1.01e-06	2.94e-08	-6.2358	8.69452	-2.00017
204284_at	1.02e-06	2.96e-08	-6.23409	8.68768	-1.19223	PPP1R3C	protein phosphatase 1 regulatory subunit 3C
1554610_at	1.02e-06	2.97e-08	-6.23288	8.68286	-1.51894	ANKMY1	ankyrin repeat and MYND domain containing 1
207356_at	1.06e-06	3.12e-08	-6.22118	8.63627	-2.70479	DEFB4B///DEFB4A	defensin beta 4B///defensin beta 4A
236420_s_at	1.06e-06	3.13e-08	-6.22078	8.63468	-1.51298	ANO4	anoctamin 4
215563_s_at	1.07e-06	3.15e-08	-6.2192	8.62836	-2.2159	MST1L	macrophage stimulating 1 like
213874_at	1.07e-06	3.16e-08	-6.21804	8.62374	-1.3055	SERPINA4	serpin family A member 4
226066_at	1.08e-06	3.19e-08	-6.21612	8.6161	-1.06767	MITF	melanogenesis associated transcription factor
206001_at	1.08e-06	3.19e-08	-6.21597	8.61552	-1.10836	NPY	neuropeptide Y
221000_s_at	1.08e-06	3.2e-08	-6.21512	8.61212	-1.21801	KAZALD1	Kazal type serine peptidase inhibitor domain 1
244158_at	1.09e-06	3.23e-08	-6.21311	8.60412	-1.37893
230733_at	1.11e-06	3.28e-08	-6.20913	8.58828	-1.37706
211456_x_at	1.11e-06	3.29e-08	-6.208	8.58377	-1.47081	MT1HL1	metallothionein 1H-like 1
236726_at	1.13e-06	3.36e-08	-6.2034	8.56545	-1.44795	RGS6	regulator of G-protein signaling 6
222357_at	1.13e-06	3.36e-08	-6.20297	8.56373	-1.75693	ZBTB20	zinc finger and BTB domain containing 20
215417_at	1.14e-06	3.42e-08	-6.19908	8.54828	-1.18255	EXOC6B	exocyst complex component 6B
230211_at	1.17e-06	3.49e-08	-6.19366	8.52669	-1.08343	TRIP11	thyroid hormone receptor interactor 11
219327_s_at	1.17e-06	3.5e-08	-6.19325	8.52507	-1.099	GPRC5C	G protein-coupled receptor class C group 5 member C
1556488_s_at	1.18e-06	3.53e-08	-6.19104	8.51629	-2.12941	MAATS1	MYCBP associated and testis expressed 1
231395_at	1.18e-06	3.54e-08	-6.19085	8.5155	-1.59008	ATP8A2	ATPase phospholipid transporting 8A2
219803_at	1.18e-06	3.54e-08	-6.1905	8.5141	-1.88998	ANGPTL3	angiopoietin like 3
220276_at	1.18e-06	3.55e-08	-6.18961	8.51057	-2.23922	RERGL	RERG like
204872_at	1.19e-06	3.6e-08	-6.18614	8.49677	-1.07983	TLE4	transducin like enhancer of split 4
209612_s_at	1.2e-06	3.64e-08	-6.18397	8.48815	-2.43986	ADH1B	alcohol dehydrogenase 1B (class I), beta polypeptide
221590_s_at	1.2e-06	3.65e-08	-6.18302	8.48439	-1.12856	ALDH6A1	aldehyde dehydrogenase 6 family member A1
210984_x_at	1.21e-06	3.67e-08	-6.18171	8.47916	-1.60325	EGFR	epidermal growth factor receptor
206572_x_at	1.21e-06	3.68e-08	-6.18091	8.47597	-1.00501	ZNF85	zinc finger protein 85
239774_at	1.22e-06	3.73e-08	-6.178	8.46443	-1.49317
219227_at	1.24e-06	3.78e-08	-6.17431	8.44973	-1.45785	CCNJL	cyclin J like
238383_at	1.24e-06	3.79e-08	-6.17398	8.44844	-4.32709	C6orf58	chromosome 6 open reading frame 58
206490_at	1.24e-06	3.81e-08	-6.1725	8.44254	-1.13194	DLGAP1	DLG associated protein 1
1554836_at	1.27e-06	3.9e-08	-6.16666	8.41936	-1.53107	USP36	ubiquitin specific peptidase 36
232464_at	1.27e-06	3.91e-08	-6.16645	8.4185	-1.67817	TRIM78P	tripartite motif containing 78, pseudogene
220161_s_at	1.27e-06	3.92e-08	-6.16583	8.41606	-1.32229	EPB41L4B	erythrocyte membrane protein band 4.1 like 4B
207496_at	1.28e-06	3.93e-08	-6.16484	8.41212	-1.66667	MS4A2	membrane spanning 4-domains A2
243515_at	1.3e-06	4.01e-08	-6.16035	8.39425	-1.20893
227194_at	1.31e-06	4.06e-08	-6.15713	8.38147	-3.65317	FAM3B	family with sequence similarity 3 member B
227782_at	1.32e-06	4.1e-08	-6.15499	8.37297	-2.17572	ZBTB7C	zinc finger and BTB domain containing 7C
1564152_at	1.32e-06	4.12e-08	-6.15328	8.36619	-1.46078	FLJ35816	FLJ35816 protein
207464_at	1.33e-06	4.13e-08	-6.15275	8.3641	-1.20612	AHCYL1	adenosylhomocysteinase like 1
205470_s_at	1.33e-06	4.14e-08	-6.15252	8.36317	-3.21422	KLK11	kallikrein related peptidase 11
234851_at	1.33e-06	4.14e-08	-6.15237	8.36256	-1.06797	IGLC1	immunoglobulin lambda constant 1
227803_at	1.33e-06	4.15e-08	-6.15158	8.35945	-3.2614	ENPP5	ectonucleotide pyrophosphatase/phosphodiesterase 5 (putative)
1553355_at	1.34e-06	4.2e-08	-6.14888	8.3487	-1.36589
1559979_at	1.35e-06	4.22e-08	-6.14768	8.34395	-1.37977	SYF2	SYF2 pre-mRNA splicing factor
230573_at	1.35e-06	4.23e-08	-6.14722	8.34212	-1.78558	SGK2	SGK2, serine/threonine kinase 2
1561718_at	1.35e-06	4.24e-08	-6.14678	8.34038	-1.78178
209613_s_at	1.39e-06	4.36e-08	-6.13974	8.31243	-3.05129	ADH1B	alcohol dehydrogenase 1B (class I), beta polypeptide
205869_at	1.4e-06	4.38e-08	-6.13835	8.3069	-2.57189	PRSS2///PRSS1	protease, serine 2///protease, serine 1
211355_x_at	1.41e-06	4.42e-08	-6.13643	8.29929	-1.32418	LEPROT///LEPR	leptin receptor overlapping transcript///leptin receptor
242384_at	1.42e-06	4.46e-08	-6.1341	8.29007	-1.74067
242771_at	1.42e-06	4.47e-08	-6.13366	8.28831	-1.85355	TTN	titin
211396_at	1.42e-06	4.48e-08	-6.13282	8.28499	-1.50172	FCGR2C	Fc fragment of IgG receptor IIc (gene/pseudogene)
202741_at	1.42e-06	4.48e-08	-6.13281	8.28494	-1.25947	PRKACB	protein kinase cAMP-activated catalytic subunit beta
206094_x_at	1.44e-06	4.55e-08	-6.1295	8.2718	-1.64937	UGT1A3///UGT1A1///UGT1A4///UGT1A9///UGT1A5///UGT1A6///UGT1A7///UGT1A8///UGT1A10	UDP glucuronosyltransferase family 1 member A3///UDP glucuronosyltransferase family 1 member A1///UDP glucuronosyltransferase family 1 member A4///UDP glucuronosyltransferase family 1 member A9///UDP glucuronosyltransferase family 1 member A5///UDP glucuronosyltransferase family 1 member A6///UDP glucuronosyltransferase family 1 member A7///UDP glucuronosyltransferase family 1 member A8///UDP glu…
202718_at	1.47e-06	4.67e-08	-6.12294	8.24579	-2.39069	IGFBP2	insulin like growth factor binding protein 2
211304_x_at	1.48e-06	4.71e-08	-6.12082	8.23736	-1.17886	KCNJ5	potassium voltage-gated channel subfamily J member 5
231897_at	1.5e-06	4.77e-08	-6.11763	8.22472	-1.00804	PTGR1	prostaglandin reductase 1
207522_s_at	1.5e-06	4.8e-08	-6.11639	8.21982	-2.3681	ATP2A3	ATPase sarcoplasmic/endoplasmic reticulum Ca2+ transporting 3
240038_at	1.53e-06	4.91e-08	-6.11077	8.19754	-1.61101
216767_at	1.53e-06	4.91e-08	-6.11071	8.1973	-1.74523
243998_at	1.55e-06	4.95e-08	-6.10876	8.18955	-1.95158	KRT222	keratin 222
224989_at	1.55e-06	4.96e-08	-6.10817	8.18723	-1.27568	SMIM14	small integral membrane protein 14
225996_at	1.56e-06	4.99e-08	-6.10672	8.18148	-2.79681	LONRF2	LON peptidase N-terminal domain and ring finger 2
223059_s_at	1.61e-06	5.21e-08	-6.09607	8.13929	-1.20768	FAM107B	family with sequence similarity 107 member B
233010_at	1.64e-06	5.3e-08	-6.09186	8.12261	-1.40246
216869_at	1.64e-06	5.32e-08	-6.09122	8.12008	-1.45905	PDE1C	phosphodiesterase 1C
1552797_s_at	1.65e-06	5.36e-08	-6.08946	8.11312	-1.77915	PROM2	prominin 2
213036_x_at	1.66e-06	5.41e-08	-6.08687	8.10286	-2.12659	ATP2A3	ATPase sarcoplasmic/endoplasmic reticulum Ca2+ transporting 3
203924_at	1.68e-06	5.47e-08	-6.08418	8.09223	-3.632	GSTA1	glutathione S-transferase alpha 1
208295_x_at	1.68e-06	5.49e-08	-6.08324	8.08849	-1.97943	CSHL1	chorionic somatomammotropin hormone like 1
239873_at	1.69e-06	5.51e-08	-6.08229	8.08473	-1.72832
1553986_at	1.7e-06	5.56e-08	-6.08017	8.07636	-1.21387	RASEF	RAS and EF-hand domain containing
1565863_at	1.7e-06	5.59e-08	-6.07915	8.07232	-1.58701
236528_at	1.72e-06	5.63e-08	-6.07726	8.06484	-1.25976
1552657_a_at	1.72e-06	5.65e-08	-6.07629	8.06098	-1.73969	TXNDC2	thioredoxin domain containing 2
223565_at	1.72e-06	5.66e-08	-6.07589	8.05941	-2.09713	MZB1	marginal zone B and B1 cell specific protein
1566585_at	1.74e-06	5.72e-08	-6.07338	8.0495	-1.39537
214926_at	1.75e-06	5.75e-08	-6.07212	8.04449	-1.52345	SPTAN1	spectrin alpha, non-erythrocytic 1
1565862_a_at	1.75e-06	5.79e-08	-6.07054	8.03825	-1.52119
1564504_at	1.78e-06	5.88e-08	-6.06639	8.02185	-1.56704	ASIC5	acid sensing ion channel subunit family member 5
206865_at	1.8e-06	5.97e-08	-6.06297	8.00831	-1.64635	HRK	harakiri, BCL2 interacting protein
206290_s_at	1.81e-06	6.01e-08	-6.06106	8.00074	-1.65261	RGS7	regulator of G-protein signaling 7
242281_at	1.81e-06	6.03e-08	-6.06025	7.99755	-1.36003	GLUL	glutamate-ammonia ligase
228160_at	1.92e-06	6.41e-08	-6.04527	7.93835	-1.16058	LINC00667	long intergenic non-protein coding RNA 667
227190_at	1.93e-06	6.46e-08	-6.04341	7.93101	-1.32219	TMEM37	transmembrane protein 37
236677_at	1.94e-06	6.51e-08	-6.04167	7.92413	-1.85063	NGB	neuroglobin
219197_s_at	1.94e-06	6.51e-08	-6.04155	7.92366	-2.15849	SCUBE2	signal peptide, CUB domain and EGF like domain containing 2
213071_at	1.98e-06	6.66e-08	-6.03621	7.90258	-1.98358	DPT	dermatopontin
229585_at	1.98e-06	6.66e-08	-6.03595	7.90155	-1.43518	ADAMTSL1	ADAMTS like 1
238669_at	2e-06	6.73e-08	-6.0334	7.89148	-1.04756	PTGS1	prostaglandin-endoperoxide synthase 1
235050_at	2.01e-06	6.78e-08	-6.03184	7.88533	-2.40086	SLC2A12	solute carrier family 2 member 12
227043_at	2.02e-06	6.82e-08	-6.03018	7.87878	-1.60779	CCDC159	coiled-coil domain containing 159
228790_at	2.03e-06	6.86e-08	-6.02865	7.87273	-1.31912	FAM110B	family with sequence similarity 110 member B
240010_at	2.05e-06	6.93e-08	-6.02635	7.86365	-1.70456
214133_at	2.07e-06	7.03e-08	-6.02286	7.84987	-3.27559	MUC6	mucin 6, oligomeric mucus/gel-forming
205805_s_at	2.09e-06	7.09e-08	-6.02074	7.84151	-1.18842	ROR1	receptor tyrosine kinase like orphan receptor 1
208022_s_at	2.09e-06	7.11e-08	-6.02011	7.839	-1.03291	CDC14B	cell division cycle 14B
241927_x_at	2.14e-06	7.29e-08	-6.01381	7.81416	-1.21912	CDC34	cell division cycle 34
1554880_at	2.16e-06	7.36e-08	-6.01163	7.80558	-1.44418	DKFZP434K028	uncharacterized LOC26070
1560596_at	2.18e-06	7.46e-08	-6.00821	7.79207	-1.05612
219727_at	2.22e-06	7.57e-08	-6.00456	7.7777	-3.02966	DUOX2	dual oxidase 2
211653_x_at	2.22e-06	7.58e-08	-6.00424	7.77642	-2.61082	LOC101930400///AKR1C2	aldo-keto reductase family 1 member C2-like///aldo-keto reductase family 1, member C2
244012_x_at	2.27e-06	7.81e-08	-5.99714	7.74843	-1.20434	XPO1	exportin 1
1554181_at	2.31e-06	7.95e-08	-5.99254	7.73031	-1.33475	SNX32	sorting nexin 32
236227_at	2.37e-06	8.19e-08	-5.98541	7.70221	-1.54103	TMEM161B	transmembrane protein 161B
239929_at	2.39e-06	8.25e-08	-5.98338	7.69424	-1.36319	PM20D1	peptidase M20 domain containing 1
240838_s_at	2.41e-06	8.37e-08	-5.97994	7.68068	-2.01282	DRAIC	downregulated RNA in cancer, inhibitor of cell invasion and migration
205110_s_at	2.48e-06	8.66e-08	-5.97164	7.648	-1.3075	FGF13	fibroblast growth factor 13
214476_at	2.51e-06	8.8e-08	-5.96776	7.63273	-3.11889	TFF2	trefoil factor 2
219659_at	2.53e-06	8.87e-08	-5.96557	7.62412	-1.43616	ATP8A2	ATPase phospholipid transporting 8A2
220266_s_at	2.54e-06	8.92e-08	-5.96443	7.61964	-1.24767	KLF4	Kruppel like factor 4
205515_at	2.55e-06	8.94e-08	-5.96365	7.61657	-1.3091	PRSS12	protease, serine 12
231463_at	2.56e-06	9e-08	-5.96201	7.61013	-2.2037	CNTD1	cyclin N-terminal domain containing 1
244771_at	2.56e-06	9.02e-08	-5.96154	7.60825	-1.41661	KBTBD12	kelch repeat and BTB domain containing 12
238454_at	2.58e-06	9.1e-08	-5.95939	7.5998	-1.79219	ZNF540	zinc finger protein 540
1556156_at	2.63e-06	9.32e-08	-5.95351	7.57669	-2.01624	ESRRB	estrogen related receptor beta
1560219_at	2.77e-06	9.84e-08	-5.94021	7.5244	-1.46326	ASB3	ankyrin repeat and SOCS box containing 3
1552626_a_at	2.77e-06	9.85e-08	-5.93986	7.52303	-1.09354	TMEM163	transmembrane protein 163
209470_s_at	2.79e-06	9.96e-08	-5.9371	7.51219	-2.00554	GPM6A	glycoprotein M6A
217022_s_at	2.8e-06	1e-07	-5.93611	7.5083	-1.58391	IGHA2///IGHA1///IGH	immunoglobulin heavy constant alpha 2 (A2m marker)///immunoglobulin heavy constant alpha 1///immunoglobulin heavy locus
231324_at	2.81e-06	1e-07	-5.93558	7.5062	-1.03075
205509_at	2.82e-06	1.01e-07	-5.93404	7.50016	-2.0755	CPB1	carboxypeptidase B1
232005_at	2.87e-06	1.03e-07	-5.92898	7.48032	-1.12382	DNAH1	dynein axonemal heavy chain 1
234122_at	2.94e-06	1.06e-07	-5.9225	7.45487	-1.46769
219521_at	2.95e-06	1.06e-07	-5.92153	7.45104	-2.14943	B3GAT1	beta-1,3-glucuronyltransferase 1
213974_at	2.95e-06	1.07e-07	-5.92045	7.44682	-1.30943	ADAMTSL3	ADAMTS like 3
205776_at	2.96e-06	1.07e-07	-5.91993	7.44476	-1.71689	FMO5	flavin containing monooxygenase 5
213309_at	2.99e-06	1.09e-07	-5.91568	7.42811	-1.26226	PLCL2	phospholipase C like 2
201849_at	3e-06	1.09e-07	-5.91431	7.4227	-1.46871	BNIP3	BCL2 interacting protein 3
231982_at	3e-06	1.09e-07	-5.91415	7.4221	-2.3037	SMIM24	small integral membrane protein 24
212328_at	3.01e-06	1.1e-07	-5.91342	7.41923	-1.49982	LIMCH1	LIM and calponin homology domains 1
241866_at	3.02e-06	1.1e-07	-5.91274	7.41654	-1.82858	SLC16A7	solute carrier family 16 member 7
229659_s_at	3.07e-06	1.12e-07	-5.90744	7.39577	-2.83436
228303_at	3.11e-06	1.14e-07	-5.90394	7.38205	-1.39591	GALNT6	polypeptide N-acetylgalactosaminyltransferase 6
212224_at	3.16e-06	1.16e-07	-5.89953	7.36476	-1.96823	ALDH1A1	aldehyde dehydrogenase 1 family member A1
232541_at	3.18e-06	1.17e-07	-5.89811	7.35919	-1.51509
232522_at	3.18e-06	1.17e-07	-5.89808	7.35908	-1.10419
235592_at	3.2e-06	1.18e-07	-5.89576	7.34999	-1.40829
1565644_at	3.21e-06	1.18e-07	-5.89471	7.34585	-1.4618	LOC143286	uncharacterized LOC143286
204235_s_at	3.24e-06	1.2e-07	-5.89148	7.33319	-1.23802	GULP1	GULP, engulfment adaptor PTB domain containing 1
241313_at	3.24e-06	1.2e-07	-5.89107	7.33161	-1.78477	DOCK4	dedicator of cytokinesis 4
208581_x_at	3.24e-06	1.2e-07	-5.89099	7.33126	-1.15443	MT1X	metallothionein 1X
224118_at	3.25e-06	1.2e-07	-5.8905	7.32936	-1.32514	UBE2B	ubiquitin conjugating enzyme E2 B
233463_at	3.27e-06	1.21e-07	-5.88882	7.32276	-1.62546	RASSF6	Ras association domain family member 6
229201_at	3.29e-06	1.22e-07	-5.88686	7.31508	-1.93429	PAK3	p21 (RAC1) activated kinase 3
1555620_a_at	3.3e-06	1.23e-07	-5.88604	7.31189	-1.13107	PTGIR	prostaglandin I2 (prostacyclin) receptor (IP)
237909_at	3.3e-06	1.23e-07	-5.88581	7.31098	-1.30983	ADAM6	ADAM metallopeptidase domain 6 (pseudogene)
227556_at	3.3e-06	1.23e-07	-5.88571	7.31058	-1.42861	NME7	NME/NM23 family member 7
226369_at	3.31e-06	1.23e-07	-5.88505	7.30799	-1.14086	LINC01089	long intergenic non-protein coding RNA 1089
240320_at	3.32e-06	1.24e-07	-5.88368	7.30264	-1.55541	RNF212B	ring finger protein 212B
240228_at	3.35e-06	1.25e-07	-5.88195	7.29587	-1.79706	CSMD3	CUB and Sushi multiple domains 3
208324_at	3.35e-06	1.25e-07	-5.88164	7.29465	-1.47963	AKAP13	A-kinase anchoring protein 13
1555553_a_at	3.37e-06	1.26e-07	-5.87958	7.28656	-1.27115	SLC22A7	solute carrier family 22 member 7
228984_at	3.37e-06	1.26e-07	-5.8794	7.28586	-1.12228	CARNS1	carnosine synthase 1
1553880_at	3.38e-06	1.26e-07	-5.87835	7.28176	-1.57445	C10orf91	chromosome 10 open reading frame 91
203881_s_at	3.39e-06	1.27e-07	-5.87769	7.27918	-1.46906	DMD	dystrophin
240379_at	3.39e-06	1.27e-07	-5.87738	7.27797	-1.74458	PKP4	plakophilin 4
1570241_at	3.4e-06	1.27e-07	-5.87659	7.27486	-1.25274	SPATA21	spermatogenesis associated 21
207560_at	3.43e-06	1.29e-07	-5.87373	7.26369	-1.13527	SLC28A1	solute carrier family 28 member 1
205049_s_at	3.46e-06	1.3e-07	-5.87183	7.25624	-1.90453	CD79A	CD79a molecule
1565671_a_at	3.51e-06	1.32e-07	-5.86689	7.23689	-1.57344
206556_at	3.54e-06	1.34e-07	-5.86442	7.22724	-1.52591	CLUL1	clusterin like 1
1570445_a_at	3.63e-06	1.38e-07	-5.85702	7.19828	-1.8045	LOC643201	centrosomal protein 192kDa pseudogene
242913_at	3.63e-06	1.38e-07	-5.85693	7.19794	-1.61399	CLIC6	chloride intracellular channel 6
37590_g_at	3.64e-06	1.38e-07	-5.85656	7.1965	-1.20387
241437_s_at	3.65e-06	1.39e-07	-5.85548	7.19228	-1.19134	EP400NL	EP400 N-terminal like
210239_at	3.69e-06	1.4e-07	-5.85258	7.18093	-1.68167	IRX5	iroquois homeobox 5
1559065_a_at	3.69e-06	1.4e-07	-5.8523	7.17983	-1.84361	CLEC4G	C-type lectin domain family 4 member G
225354_s_at	3.77e-06	1.44e-07	-5.84662	7.1576	-1.40249	SH3BGRL2	SH3 domain binding glutamate rich protein like 2
227550_at	3.8e-06	1.45e-07	-5.84443	7.14904	-1.48041	GFRA1	GDNF family receptor alpha 1
231127_at	3.81e-06	1.45e-07	-5.84385	7.14679	-1.57253
212325_at	3.81e-06	1.45e-07	-5.84378	7.14651	-1.02082	LIMCH1	LIM and calponin homology domains 1
227626_at	3.81e-06	1.45e-07	-5.84365	7.146	-1.12299	PAQR8	progestin and adipoQ receptor family member 8
244655_at	3.87e-06	1.48e-07	-5.83878	7.12696	-1.01367	LOC100507311	uncharacterized LOC100507311
240120_at	3.89e-06	1.49e-07	-5.83759	7.12233	-1.54759
238566_at	3.94e-06	1.51e-07	-5.83391	7.10796	-1.58563	ZNF334	zinc finger protein 334
239650_at	3.94e-06	1.52e-07	-5.83349	7.10631	-2.15768	NCKAP5	NCK associated protein 5
206446_s_at	3.96e-06	1.52e-07	-5.83214	7.10105	-2.15041	CELA2A///CELA2B	chymotrypsin like elastase family member 2A///chymotrypsin like elastase family member 2B
1555656_at	3.98e-06	1.53e-07	-5.83077	7.09567	-1.10328	CD300LG	CD300 molecule like family member g
216333_x_at	4.23e-06	1.64e-07	-5.81407	7.03048	-1.92873	TNXB///TNXA	tenascin XB///tenascin XA (pseudogene)
208609_s_at	4.24e-06	1.64e-07	-5.81334	7.02764	-1.4295	TNXB///TNXA	tenascin XB///tenascin XA (pseudogene)
228707_at	4.24e-06	1.65e-07	-5.81299	7.02628	-1.24377	CLDN23	claudin 23
205874_at	4.27e-06	1.66e-07	-5.81081	7.01779	-1.91786	ITPKA	inositol-trisphosphate 3-kinase A
1555801_s_at	4.29e-06	1.67e-07	-5.80993	7.01434	-2.26427	ZNF385B	zinc finger protein 385B
226973_at	4.29e-06	1.67e-07	-5.80931	7.01194	-1.55484	VSTM2L	V-set and transmembrane domain containing 2 like
213533_at	4.37e-06	1.7e-07	-5.80438	6.99269	-1.47761	NSG1	neuron specific gene family member 1
228030_at	4.38e-06	1.71e-07	-5.80348	6.9892	-1.3487	RBM6	RNA binding motif protein 6
1569949_at	4.42e-06	1.73e-07	-5.80094	6.97928	-1.42812	GRK5	G protein-coupled receptor kinase 5
217265_at	4.46e-06	1.75e-07	-5.79856	6.96999	-1.21898
206093_x_at	4.47e-06	1.75e-07	-5.79784	6.96718	-1.60854	TNXB///TNXA	tenascin XB///tenascin XA (pseudogene)
224404_s_at	4.49e-06	1.76e-07	-5.79642	6.96167	-2.03371	FCRL5	Fc receptor like 5
203398_s_at	4.55e-06	1.79e-07	-5.79275	6.94737	-1.52344	GALNT3	polypeptide N-acetylgalactosaminyltransferase 3
221880_s_at	4.57e-06	1.8e-07	-5.79073	6.93951	-1.40285	FAM174B	family with sequence similarity 174 member B
1560550_at	4.65e-06	1.83e-07	-5.7864	6.92261	-1.18469	LL22NC03-75H12.2	uncharacterized LOC101927722
1431_at	4.7e-06	1.86e-07	-5.78308	6.90968	-1.0143	CYP2E1	cytochrome P450 family 2 subfamily E member 1
1556362_at	4.74e-06	1.87e-07	-5.78095	6.9014	-1.22346	LOC101927531	uncharacterized LOC101927531
244433_at	4.78e-06	1.9e-07	-5.77782	6.8892	-1.02028
1556012_at	4.78e-06	1.9e-07	-5.77765	6.88856	-1.99504	KLHDC7A	kelch domain containing 7A
237922_at	4.79e-06	1.9e-07	-5.77707	6.88628	-1.09079
225115_at	4.89e-06	1.95e-07	-5.77129	6.86379	-1.123	HIPK2	homeodomain interacting protein kinase 2
225207_at	5.05e-06	2.02e-07	-5.76232	6.82891	-1.53065	PDK4	pyruvate dehydrogenase kinase 4
221286_s_at	5.1e-06	2.04e-07	-5.75968	6.81864	-1.97674	MZB1	marginal zone B and B1 cell specific protein
220923_s_at	5.11e-06	2.05e-07	-5.75891	6.81562	-1.50614	PNMA3	paraneoplastic Ma antigen 3
206869_at	5.15e-06	2.07e-07	-5.75624	6.80523	-1.44655	CHAD	chondroadherin
227885_at	5.19e-06	2.09e-07	-5.75414	6.7971	-1.1021	FOXN3-AS1	FOXN3 antisense RNA 1
219196_at	5.24e-06	2.11e-07	-5.75145	6.78665	-2.25189	SCG3	secretogranin III
1553529_at	5.27e-06	2.13e-07	-5.74905	6.77731	-1.8573	TAS1R2	taste 1 receptor member 2
219132_at	5.28e-06	2.13e-07	-5.74881	6.77636	-1.22082	PELI2	pellino E3 ubiquitin protein ligase family member 2
205815_at	5.31e-06	2.15e-07	-5.74672	6.76825	-3.66239	REG3A	regenerating family member 3 alpha
1557024_at	5.32e-06	2.16e-07	-5.7459	6.76506	-1.7927
1554303_at	5.39e-06	2.19e-07	-5.74222	6.75077	-1.68247	HNMT	histamine N-methyltransferase
219799_s_at	5.44e-06	2.22e-07	-5.73902	6.73834	-1.5819	DHRS9	dehydrogenase/reductase 9
228706_s_at	5.47e-06	2.23e-07	-5.73784	6.73373	-1.47759	CLDN23	claudin 23
208005_at	5.56e-06	2.27e-07	-5.73318	6.71564	-1.66254	NTN1	netrin 1
236456_at	5.57e-06	2.28e-07	-5.73229	6.71219	-1.63344	PTPN5	protein tyrosine phosphatase, non-receptor type 5
223895_s_at	5.59e-06	2.29e-07	-5.73127	6.70823	-1.26736	EPN3	epsin 3
237535_x_at	5.65e-06	2.31e-07	-5.72839	6.69705	-1.53938	NRXN1	neurexin 1
233033_at	5.66e-06	2.32e-07	-5.72757	6.69389	-1.16098	ZEB2	zinc finger E-box binding homeobox 2
220830_at	5.66e-06	2.32e-07	-5.72751	6.69363	-1.70531	IMPG2	interphotoreceptor matrix proteoglycan 2
211549_s_at	5.72e-06	2.35e-07	-5.72456	6.68219	-1.91676	HPGD	hydroxyprostaglandin dehydrogenase 15-(NAD)
217626_at	5.75e-06	2.37e-07	-5.72278	6.67529	-1.38166	AKR1C1	aldo-keto reductase family 1 member C1
225700_at	5.81e-06	2.4e-07	-5.71979	6.66369	-1.30358	GLCCI1	glucocorticoid induced 1
209975_at	5.86e-06	2.42e-07	-5.71745	6.65461	-1.28247	CYP2E1	cytochrome P450 family 2 subfamily E member 1
1563596_at	5.91e-06	2.45e-07	-5.71469	6.64387	-1.53661
228345_at	5.96e-06	2.47e-07	-5.71267	6.63608	-1.08845	CHIC1	cysteine rich hydrophobic domain 1
207126_x_at	5.98e-06	2.48e-07	-5.71141	6.63115	-1.67777	UGT1A1///UGT1A4///UGT1A9///UGT1A6///UGT1A8///UGT1A10	UDP glucuronosyltransferase family 1 member A1///UDP glucuronosyltransferase family 1 member A4///UDP glucuronosyltransferase family 1 member A9///UDP glucuronosyltransferase family 1 member A6///UDP glucuronosyltransferase family 1 member A8///UDP glucuronosyltransferase family 1 member A10
205141_at	5.98e-06	2.48e-07	-5.71119	6.63031	-1.31962	ANG	angiogenin
205259_at	6.04e-06	2.51e-07	-5.70785	6.61738	-1.2266	NR3C2	nuclear receptor subfamily 3 group C member 2
205009_at	6.05e-06	2.52e-07	-5.70745	6.61582	-2.00517	TFF1	trefoil factor 1
1562102_at	6.06e-06	2.52e-07	-5.70691	6.61372	-1.91031
206367_at	6.07e-06	2.53e-07	-5.70627	6.61123	-1.40407	REN	renin
228593_at	6.07e-06	2.53e-07	-5.7059	6.6098	-1.90318	MTMR9LP	myotubularin related protein 9-like, pseudogene
235209_at	6.1e-06	2.55e-07	-5.70464	6.60492	-1.38057	SBSPON	somatomedin B and thrombospondin type 1 domain containing
222016_s_at	6.24e-06	2.61e-07	-5.69852	6.58122	-1.11391	ZSCAN31	zinc finger and SCAN domain containing 31
1553552_at	6.27e-06	2.63e-07	-5.69684	6.57469	-1.60092	TAAR8	trace amine associated receptor 8
205933_at	6.27e-06	2.63e-07	-5.6968	6.57453	-1.48819	SETBP1	SET binding protein 1
1553356_at	6.28e-06	2.63e-07	-5.69615	6.57202	-1.68242
230645_at	6.31e-06	2.65e-07	-5.69485	6.56701	-1.10159	FRMD3	FERM domain containing 3
227134_at	6.31e-06	2.65e-07	-5.69438	6.56517	-1.03123	SYTL1	synaptotagmin like 1
227719_at	6.43e-06	2.71e-07	-5.68917	6.54501	-1.36502	SMAD9	SMAD family member 9
236184_at	6.45e-06	2.72e-07	-5.68794	6.54023	-1.94267
207378_at	6.52e-06	2.76e-07	-5.68476	6.52791	-1.74756	TREH	trehalase
209950_s_at	6.55e-06	2.77e-07	-5.68363	6.52356	-1.90128	VILL	villin like
238384_x_at	6.57e-06	2.78e-07	-5.68262	6.51963	-1.79201
227115_at	6.6e-06	2.8e-07	-5.68136	6.51475	-1.34132	LOC100506870///LOC283140	uncharacterized LOC100506870///uncharacterized LOC283140
242194_at	6.62e-06	2.81e-07	-5.68046	6.51127	-1.05191
215296_at	6.64e-06	2.81e-07	-5.67967	6.50823	-1.33163	CDC42BPA	CDC42 binding protein kinase alpha
1567257_at	6.64e-06	2.81e-07	-5.67965	6.50814	-1.44279	OR1J2	olfactory receptor family 1 subfamily J member 2
1561304_a_at	6.68e-06	2.84e-07	-5.67771	6.50061	-1.29712	LOC100422781	uncharacterized LOC100422781
232578_at	6.69e-06	2.85e-07	-5.67684	6.49727	-3.28289	CLDN18	claudin 18
239340_at	6.71e-06	2.85e-07	-5.67622	6.49488	-1.42747	ZNF536	zinc finger protein 536
210751_s_at	6.75e-06	2.87e-07	-5.67445	6.48802	-1.73456	RGN	regucalcin
212859_x_at	6.76e-06	2.88e-07	-5.67373	6.48522	-1.33369	MT1E	metallothionein 1E
237842_at	6.83e-06	2.91e-07	-5.67105	6.47485	-1.27564	MAP7D3	MAP7 domain containing 3
238919_at	6.86e-06	2.93e-07	-5.66978	6.46997	-2.68073	PCDH9	protocadherin 9
224325_at	6.89e-06	2.94e-07	-5.6685	6.46502	-1.47663	MIR4683///FZD8	microRNA 4683///frizzled class receptor 8
227827_at	6.97e-06	2.98e-07	-5.66527	6.45251	-1.98564	SORBS2	sorbin and SH3 domain containing 2
1559237_a_at	6.99e-06	2.99e-07	-5.66442	6.44922	-1.09096	HHIPL1	HHIP like 1
230163_at	7e-06	3e-07	-5.66387	6.4471	-1.18281	GFRA1	GDNF family receptor alpha 1
227506_at	7.01e-06	3.01e-07	-5.66308	6.44406	-1.92181	SLC16A9	solute carrier family 16 member 9
238332_at	7.01e-06	3.01e-07	-5.66307	6.44402	-1.39129	ANKRD29	ankyrin repeat domain 29
202967_at	7.25e-06	3.12e-07	-5.65401	6.40898	-1.17362	GSTA4	glutathione S-transferase alpha 4
241471_at	7.32e-06	3.16e-07	-5.65095	6.39716	-1.57273
243969_at	7.38e-06	3.19e-07	-5.64873	6.3886	-1.65401	SLC24A4	solute carrier family 24 member 4
228806_at	7.4e-06	3.2e-07	-5.6475	6.38382	-1.72266	RORC	RAR related orphan receptor C
1563005_at	7.48e-06	3.24e-07	-5.64456	6.3725	-1.49192	LOC101929441	uncharacterized LOC101929441
232382_s_at	7.56e-06	3.28e-07	-5.64123	6.35962	-1.09809	PCMTD1	protein-L-isoaspartate (D-aspartate) O-methyltransferase domain containing 1
237280_at	7.58e-06	3.3e-07	-5.64012	6.35536	-1.14532	TCTE1	t-complex-associated-testis-expressed 1
211695_x_at	7.78e-06	3.39e-07	-5.63291	6.32752	-1.21152	MUC1	mucin 1, cell surface associated
235666_at	7.8e-06	3.41e-07	-5.63178	6.32318	-1.10746	ITGA8	integrin subunit alpha 8
205969_at	7.94e-06	3.48e-07	-5.62645	6.30261	-2.6348	AADAC	arylacetamide deacetylase
223623_at	8.42e-06	3.7e-07	-5.61098	6.24299	-2.11829	C2orf40	chromosome 2 open reading frame 40
233913_at	8.43e-06	3.71e-07	-5.61071	6.24191	-1.77676	WFDC10A	WAP four-disulfide core domain 10A
236809_at	8.5e-06	3.74e-07	-5.60824	6.2324	-1.60736
243039_at	8.54e-06	3.76e-07	-5.60701	6.22768	-1.22808
227081_at	8.59e-06	3.79e-07	-5.60511	6.22037	-2.02944	DNALI1	dynein axonemal light intermediate chain 1
239027_at	8.66e-06	3.82e-07	-5.60292	6.21194	-1.38403	DOCK8	dedicator of cytokinesis 8
210246_s_at	8.69e-06	3.84e-07	-5.60197	6.20827	-1.02463	ABCC8	ATP binding cassette subfamily C member 8
206885_x_at	8.7e-06	3.85e-07	-5.60149	6.20642	-1.51249	GH1	growth hormone 1
217182_at	8.72e-06	3.85e-07	-5.60099	6.20449	-1.22117	MUC5AC	mucin 5AC, oligomeric mucus/gel-forming
1553385_at	8.73e-06	3.86e-07	-5.60037	6.20209	-1.52592	LINC01101	long intergenic non-protein coding RNA 1101
203453_at	8.73e-06	3.87e-07	-5.60009	6.20103	-1.77919	SCNN1A	sodium channel epithelial 1 alpha subunit
213068_at	8.77e-06	3.89e-07	-5.59852	6.19497	-1.81127	DPT	dermatopontin
1560010_a_at	8.9e-06	3.96e-07	-5.59446	6.17936	-1.52629	SATB2-AS1	SATB2 antisense RNA 1
1570064_at	8.9e-06	3.96e-07	-5.5943	6.17876	-1.45567	LOC100419741	zinc finger protein 772 pseudogene
233539_at	9.05e-06	4.03e-07	-5.58991	6.16183	-1.07991	NAPEPLD	N-acyl phosphatidylethanolamine phospholipase D
232424_at	9.2e-06	4.1e-07	-5.58524	6.14388	-2.0519	PRDM16	PR/SET domain 16
202037_s_at	9.21e-06	4.11e-07	-5.5848	6.1422	-1.42419	SFRP1	secreted frizzled related protein 1
207384_at	9.21e-06	4.12e-07	-5.58456	6.14127	-1.52091	PGLYRP1	peptidoglycan recognition protein 1
238987_at	9.38e-06	4.2e-07	-5.57938	6.12134	-1.33448	B4GALT1	beta-1,4-galactosyltransferase 1
215759_at	9.42e-06	4.22e-07	-5.57815	6.11663	-1.46439	ANKRD53	ankyrin repeat domain 53
220541_at	9.48e-06	4.26e-07	-5.57612	6.10883	-1.54842	MMP26	matrix metallopeptidase 26
219737_s_at	9.56e-06	4.3e-07	-5.57381	6.09994	-1.79936	PCDH9	protocadherin 9
202709_at	9.63e-06	4.33e-07	-5.57186	6.09243	-1.1199	FMOD	fibromodulin
226966_at	9.64e-06	4.33e-07	-5.5715	6.09107	-1.38871	PRPF40B	pre-mRNA processing factor 40 homolog B
215906_at	9.65e-06	4.34e-07	-5.57098	6.08905	-1.82787	Igk	immunoglobulin kappa chain complex
219144_at	9.65e-06	4.34e-07	-5.57095	6.08892	-1.32494	DUSP26	dual specificity phosphatase 26 (putative)
230481_at	9.81e-06	4.43e-07	-5.56622	6.07078	-1.52826	ACY3	aminoacylase 3
239594_at	9.85e-06	4.44e-07	-5.56524	6.06699	-1.62786	DRAIC	downregulated RNA in cancer, inhibitor of cell invasion and migration
213492_at	9.88e-06	4.46e-07	-5.56429	6.06336	-1.98609	COL2A1	collagen type II alpha 1 chain
223327_x_at	9.94e-06	4.49e-07	-5.56286	6.05786	-1.19169	GOLGA2P10	golgin A2 pseudogene 10
205999_x_at	9.97e-06	4.51e-07	-5.56181	6.05382	-2.07575	CYP3A4	cytochrome P450 family 3 subfamily A member 4
239370_at	1.01e-05	4.56e-07	-5.55905	6.04322	-1.90529	LINC01133	long intergenic non-protein coding RNA 1133
235687_at	1.01e-05	4.56e-07	-5.55876	6.0421	-1.17242	ZNF626	zinc finger protein 626
226933_s_at	1.01e-05	4.6e-07	-5.55673	6.03431	-1.30025	ID4	inhibitor of DNA binding 4, HLH protein
1559017_at	1.02e-05	4.6e-07	-5.55633	6.03281	-1.24198	LOC100507351	uncharacterized LOC100507351
1560618_at	1.02e-05	4.62e-07	-5.55522	6.02852	-1.13614
1570107_at	1.03e-05	4.69e-07	-5.55176	6.01526	-1.0554
215459_at	1.03e-05	4.71e-07	-5.55089	6.01192	-1.55113	CTNS	cystinosin, lysosomal cystine transporter
[truncated: 2,622 more rows]

## Sheet: GSE19826
ID	adj.P.Val	P.Value	t	B	logFC	Gene.symbol	Gene.title
[truncated: 54,675 more rows]

[truncated: 22 more sheets: 2-up, 2-down, GSE79973-1, 3-up, 3-down, up+down, down和, up和, GO-BP, GO-CC, GO-MF, KEGG, String, HUb-MMC, Hub全部, 模块中的基因, 模块的kegg, 模块的kegg2, Sheet1, hub-gene …]
